# Supplementary material for: Streptococcus pyogenes Infection and the Human Proteome with a Special Focus on the Immunoglobulin G-cleaving Enzyme IdeS
Source: Mol Cell Proteomics. 2018 Mar 6;17(6):1097–111. doi: 10.1074/mcp.RA117.000525 (PMC5986240; doi:10.1074/mcp.RA117.000525)
Supplement: Supplemental Data [file supp_RA117.000525_134376_1_supp_77684_p48xws.xlsx]

## Sheet: Title
Supplementary Tables S1-S5
Streptococcus pyogenes infection and the human proteome with a special focus on the IgG-cleaving enzyme IdeS
Christofer Karlsson1, Sofia Järnum2, Lena Winstedt2, Christian Kjellman2, Lars Björck1, Adam Linder1 and Johan Malmström1
1. Lund University, Division of Infection Medicine, Department of Clinical Sciences, Lund, Sweden
2. Hansa Medical AB, Lund, Sweden
List of tables
Table S1: List of all subject, patient and healthy control samples analyzed in this study.
Table S2: Synthetic peptides targeting IGHG1-4 hinge regions and other proteins used in this study.
Table S3: SRM data and precision on serum samples from IdeS clinical trial.
Table S4: DIA data on patient and control samples.
Table S5: SRM data and precision on patient and control samples.

## Sheet: Table_S1
Table S1: List of all subject, patient and healthy control samples analyzed in this study.
Row_id	SAMPLE_GROUP	Diagnosis	Sampling type	Infectious agent	Reference*	Collection site	Sampling localilty	Sampler	Patient/Subject ID	Sample_ID	IdeS dose	Time point	DIA_file_name	DDA_file_name	SRM_file_name
1	IdeS phase I clinical trial		Blood serum		Winstedt et al.				401	401_pre_dose	0.12	pre_dose	NA	NA	401_pre_dose
2	IdeS phase I clinical trial		Blood serum		Winstedt et al.				401	401_29min	0.12	29min	NA	NA	401_29min
3	IdeS phase I clinical trial		Blood serum		Winstedt et al.				401	401_35min	0.12	35min	NA	NA	401_35min
4	IdeS phase I clinical trial		Blood serum		Winstedt et al.				401	401_1-15h	0.12	75min	NA	NA	401_1-15h
5	IdeS phase I clinical trial		Blood serum		Winstedt et al.				401	401_2h	0.12	2h	NA	NA	401_2h
6	IdeS phase I clinical trial		Blood serum		Winstedt et al.				401	401_6h	0.12	6h	NA	NA	401_6h
7	IdeS phase I clinical trial		Blood serum		Winstedt et al.				401	401_1d	0.12	1d	NA	NA	401_1d
8	IdeS phase I clinical trial		Blood serum		Winstedt et al.				401	401_2d	0.12	2d	NA	NA	401_2d
9	IdeS phase I clinical trial		Blood serum		Winstedt et al.				401	401_4d	0.12	4d	NA	NA	401_4d
10	IdeS phase I clinical trial		Blood serum		Winstedt et al.				401	401_7d	0.12	7d	NA	NA	401_7d
11	IdeS phase I clinical trial		Blood serum		Winstedt et al.				402	402_pre_dose	Placebo	pre_dose	NA	NA	402_pre_dose
12	IdeS phase I clinical trial		Blood serum		Winstedt et al.				402	402_29min	Placebo	29min	NA	NA	402_29min
13	IdeS phase I clinical trial		Blood serum		Winstedt et al.				402	402_35min	Placebo	35min	NA	NA	402_35min
14	IdeS phase I clinical trial		Blood serum		Winstedt et al.				402	402_1-15h	Placebo	75min	NA	NA	402_1-15h
15	IdeS phase I clinical trial		Blood serum		Winstedt et al.				402	402_2h	Placebo	2h	NA	NA	402_2h
16	IdeS phase I clinical trial		Blood serum		Winstedt et al.				402	402_6h	Placebo	6h	NA	NA	402_6h
17	IdeS phase I clinical trial		Blood serum		Winstedt et al.				402	402_1d	Placebo	1d	NA	NA	402_1d
18	IdeS phase I clinical trial		Blood serum		Winstedt et al.				402	402_2d	Placebo	2d	NA	NA	402_2d
19	IdeS phase I clinical trial		Blood serum		Winstedt et al.				402	402_4d	Placebo	4d	NA	NA	402_4d
20	IdeS phase I clinical trial		Blood serum		Winstedt et al.				402	402_7d	Placebo	7d	NA	NA	402_7d
21	IdeS phase I clinical trial		Blood serum		Winstedt et al.				403	403_pre_dose	0.12	pre_dose	NA	NA	403_pre_dose
22	IdeS phase I clinical trial		Blood serum		Winstedt et al.				403	403_29min	0.12	14min	NA	NA	403_29min
23	IdeS phase I clinical trial		Blood serum		Winstedt et al.				403	403_35min	0.12	20min	NA	NA	403_35min
24	IdeS phase I clinical trial		Blood serum		Winstedt et al.				403	403_1-15h	0.12	1h	NA	NA	403_1-15h
25	IdeS phase I clinical trial		Blood serum		Winstedt et al.				403	403_2h	0.12	2h	NA	NA	403_2h
26	IdeS phase I clinical trial		Blood serum		Winstedt et al.				403	403_6h	0.12	6h	NA	NA	403_6h
27	IdeS phase I clinical trial		Blood serum		Winstedt et al.				403	403_1d	0.12	1d	NA	NA	403_1d
28	IdeS phase I clinical trial		Blood serum		Winstedt et al.				403	403_2d	0.12	2d	NA	NA	403_2d
29	IdeS phase I clinical trial		Blood serum		Winstedt et al.				403	403_4d	0.12	4d	NA	NA	403_4d
30	IdeS phase I clinical trial		Blood serum		Winstedt et al.				403	403_7d	0.12	7d	NA	NA	403_7d
31	IdeS phase I clinical trial		Blood serum		Winstedt et al.				404	404_pre_dose	0.12	pre_dose	NA	NA	402_pre_dose
32	IdeS phase I clinical trial		Blood serum		Winstedt et al.				404	404_29min	0.12	14min	NA	NA	402_29min
33	IdeS phase I clinical trial		Blood serum		Winstedt et al.				404	404_35min	0.12	20min	NA	NA	402_35min
34	IdeS phase I clinical trial		Blood serum		Winstedt et al.				404	404_1-15h	0.12	1h	NA	NA	402_1-15h
35	IdeS phase I clinical trial		Blood serum		Winstedt et al.				404	404_2h	0.12	2h	NA	NA	402_2h
36	IdeS phase I clinical trial		Blood serum		Winstedt et al.				404	404_6h	0.12	6h	NA	NA	402_6h
37	IdeS phase I clinical trial		Blood serum		Winstedt et al.				404	404_1d	0.12	1d	NA	NA	402_1d
38	IdeS phase I clinical trial		Blood serum		Winstedt et al.				404	404_2d	0.12	2d	NA	NA	402_2d
39	IdeS phase I clinical trial		Blood serum		Winstedt et al.				404	404_4d	0.12	4d	NA	NA	402_4d
40	IdeS phase I clinical trial		Blood serum		Winstedt et al.				404	404_7d	0.12	7d	NA	NA	402_7d
41	IdeS phase I clinical trial		Blood serum		Winstedt et al.				405	405_pre_dose	0.12	pre_dose	NA	NA	405_pre_dose
42	IdeS phase I clinical trial		Blood serum		Winstedt et al.				405	405_29min	0.12	14min	NA	NA	405_29min
43	IdeS phase I clinical trial		Blood serum		Winstedt et al.				405	405_35min	0.12	20min	NA	NA	405_35min
44	IdeS phase I clinical trial		Blood serum		Winstedt et al.				405	405_1-15h	0.12	1h	NA	NA	405_1-15h
45	IdeS phase I clinical trial		Blood serum		Winstedt et al.				405	405_2h	0.12	2h	NA	NA	405_2h
46	IdeS phase I clinical trial		Blood serum		Winstedt et al.				405	405_6h	0.12	6h	NA	NA	405_6h
47	IdeS phase I clinical trial		Blood serum		Winstedt et al.				405	405_1d	0.12	1d	NA	NA	405_1d
48	IdeS phase I clinical trial		Blood serum		Winstedt et al.				405	405_2d	0.12	2d	NA	NA	405_2d
49	IdeS phase I clinical trial		Blood serum		Winstedt et al.				405	405_4d	0.12	4d	NA	NA	405_4d
50	IdeS phase I clinical trial		Blood serum		Winstedt et al.				405	405_7d	0.12	7d	NA	NA	405_7d
51	IdeS phase I clinical trial		Blood serum		Winstedt et al.				101	101	0.01	Cmax	NA	NA	140108_IdeS_101
52	IdeS phase I clinical trial		Blood serum		Winstedt et al.				102	102	0.01	Cmax	NA	NA	140108_IdeS_102
53	IdeS phase I clinical trial		Blood serum		Winstedt et al.				103	103	0.01	Cmax	NA	NA	140108_IdeS_103
54	IdeS phase I clinical trial		Blood serum		Winstedt et al.				105	105	0.01	Cmax	NA	NA	140108_IdeS_104
55	IdeS phase I clinical trial		Blood serum		Winstedt et al.				106	106	0.01	Cmax	NA	NA	140108_IdeS_105
56	IdeS phase I clinical trial		Blood serum		Winstedt et al.				202	202	0.01	Cmax	NA	NA	140108_IdeS_202
57	IdeS phase I clinical trial		Blood serum		Winstedt et al.				203	203	0.01	Cmax	NA	NA	140108_IdeS_203
58	IdeS phase I clinical trial		Blood serum		Winstedt et al.				205	205	0.01	Cmax	NA	NA	140108_IdeS_205
59	IdeS phase I clinical trial		Blood serum		Winstedt et al.				206	206	0.01	Cmax	NA	NA	140108_IdeS_206
60	IdeS phase I clinical trial		Blood serum		Winstedt et al.				301	301	0.04	Cmax	NA	NA	140108_IdeS_301
61	IdeS phase I clinical trial		Blood serum		Winstedt et al.				303	303	0.04	Cmax	NA	NA	140108_IdeS_303
62	IdeS phase I clinical trial		Blood serum		Winstedt et al.				304	304	0.04	Cmax	NA	NA	140108_IdeS_304
63	IdeS phase I clinical trial		Blood serum		Winstedt et al.				305	305	0.04	Cmax	NA	NA	140108_IdeS_305
64	IdeS phase I clinical trial		Blood serum		Winstedt et al.				501	501	0.24	Cmax	NA	NA	131114_IdeS_light_IgG-h_HPP__501_29min
65	IdeS phase I clinical trial		Blood serum		Winstedt et al.				504	504	0.24	Cmax	NA	NA	131115_IdeS_light_IgG-h_HPP__504_20min
66	IdeS phase I clinical trial		Blood serum		Winstedt et al.				505	505	0.24	Cmax	NA	NA	131115_IdeS_light_IgG-h_HPP__505_14min
67	IdeS phase I clinical trial		Blood serum		Winstedt et al.				506	506	0.24	Cmax	NA	NA	131115_IdeS_light_IgG-h_HPP__506_14min
68	GAS_TONS	Tonsillitis	Tonsillar scrape	Streptococcus pyogenes	This study	Laurentiikliniken, Lund, Sweden	Throat	A. Linder, MD	PAT-AL-0001	PAT-AL-0001			CK_S1408_120	CK_S1408_168	CK_O1504_428
69	GAS_TONS	Tonsillitis	Tonsillar scrape	Streptococcus pyogenes	This study	Laurentiikliniken, Lund, Sweden	Throat	A. Linder, MD	PAT-AL-0002	PAT-AL-0002			CK_S1408_121	CK_S1408_169	CK_O1504_430
70	GAS_TONS	Tonsillitis	Tonsillar scrape	Streptococcus pyogenes	This study	Laurentiikliniken, Lund, Sweden	Throat	A. Linder, MD	PAT-AL-0004	PAT-AL-0004			CK_S1408_122	CK_S1408_170	CK_O1504_432
71	GAS_TONS	Tonsillitis	Tonsillar scrape	Streptococcus pyogenes	This study	Laurentiikliniken, Lund, Sweden	Throat	A. Linder, MD	PAT-AL-0005	PAT-AL-0005			CK_S1408_123	CK_S1408_171	CK_O1504_434
72	GAS_TONS	Tonsillitis	Tonsillar scrape	Streptococcus pyogenes	This study	Laurentiikliniken, Lund, Sweden	Throat	A. Linder, MD	PAT-AL-0007	PAT-AL-0007			CK_S1408_124	CK_S1408_172	CK_O1504_436
73	GAS_TONS	Tonsillitis, Peritonsillar abscess	Tonsillar scrape	Streptococcus pyogenes	This study	SUS, Lund, Sweden	Throat	A. Linder, MD	PAT-AL-0011	PAT-AL-0011			141111_DIA_P11_SCR	141111_DDA_P11_SCR	CK_O1504_412
74	GAS_TONS	Tonsillitis	Tonsillar scrape	Streptococcus pyogenes	This study	Laurentiikliniken, Lund, Sweden	Throat	A. Linder, MD	PAT-AL-0014	PAT-AL-0014			141111_DIA_P14_SCR	141111_DDA_P14_SCR	CK_O1504_414
75	GAS_TONS	Tonsillitis	Tonsillar scrape	Streptococcus pyogenes	This study	Laurentiikliniken, Lund, Sweden	Throat	A. Linder, MD	PAT-AL-0015	PAT-AL-0015			141111_DIA_P15_SCR	141111_DDA_P15_SCR	CK_O1504_416
76	HEA_TONS	Healthy control	Tonsillar scrape	none	This study	Lund University, Lund, Sweden	Throat	A. Karlsson, RN	HEA-AK-0001	HEA-AK-0001			CK_S1408_126	CK_S1408_174	CK_O1504_438
77	HEA_TONS	Healthy control	Tonsillar scrape	none	This study	Lund University, Lund, Sweden	Throat	A. Karlsson, RN	HEA-AK-0002	HEA-AK-0002			CK_S1408_127	CK_S1408_175	CK_O1504_440
78	HEA_TONS	Healthy control	Tonsillar scrape	none	This study	Lund University, Lund, Sweden	Throat	A. Karlsson, RN	HEA-AK-0003	HEA-AK-0003			CK_S1408_128	CK_S1408_176	CK_O1504_442
79	HEA_TONS	Healthy control	Tonsillar scrape	none	This study	Lund University, Lund, Sweden	Throat	A. Karlsson, RN	HEA-AK-0004	HEA-AK-0004			CK_S1408_129	CK_S1408_177	CK_O1504_444
80	HEA_TONS	Healthy control	Tonsillar scrape	none	This study	Lund University, Lund, Sweden	Throat	A. Karlsson, RN	HEA-AK-0005	HEA-AK-0005			CK_S1408_130	CK_S1408_178	CK_O1504_446
81	WOUND_FLUID	Erysipelas	Wound swab	Streptococcus pyogenes	This study	SUS, Lund, Sweden	Leg	A. Linder, MD	PAT-AL-0010	PAT-AL-0010			141111_DIA_P10_SCR	141111_DDA_P10_SCR	CK_O1504_420
82	WOUND_FLUID	Erysipelas	Wound swab	Streptococcus pyogenes	This study	SUS, Lund, Sweden	Leg	A. Linder, MD	PAT-AL-0017	PAT-AL-0017			141111_dia_p17_unf	141111_dda_p17_unf	CK_O1504_14
83	WOUND_FLUID	Necrotizing fasciitis	Wound swab	Streptococcus pyogenes	This study	SUS, Lund, Sweden	Leg	A. Linder, MD	PAT-AL-0003	PAT-AL-0003			141111_DIA_P3_SW2	141111_DDA_P3_SW2	CK_O1504_403
84	WOUND_FLUID	Necrotizing fasciitis	Wound swab	Streptococcus pyogenes	This study	SUS, Lund, Sweden	Groin	A. Linder, MD	PAT-AL-0020	PAT-AL-0020.1			CK_H1605_314	CK_H1605_313	CK_O1504_406
85	WOUND_FLUID	Necrotizing fasciitis	Wound swab	Streptococcus pyogenes	This study	SUS, Lund, Sweden	Groin	A. Linder, MD	PAT-AL-0020	PAT-AL-0020.2			CK_H1605_231	CK_H1605_230	CK_O1504_405
86	WOUND_FLUID	Wound infection, Toxic Shock syndrom	Wound swab	Streptococcus pyogenes	This study	SUS, Lund, Sweden	Back	A. Linder, MD	PAT-AL-0021	PAT-AL-0021			CK_H1605_234	CK_H1605_233	CK_O1504_418
87	WOUND_FLUID	Wound infection, Sepsis	Wound swab	Streptococcus pyogenes	This study	SUS, Lund, Sweden	Foot	A. Linder, MD	PAT-AL-0009	PAT-AL-0009			141111_DIA_P9_SCR1	141111_DDA_P9_SCR1	CK_O1504_424
88	HEA_PL	Healthy control	Blood plasma	none	Stenemo et al.				M1_P1	M1_P1			Simon_S1510_027	NA	NA
89	HEA_PL	Healthy control	Blood plasma	none	Stenemo et al.				M1_P2	M1_P2			Simon_S1510_028	NA	NA
90	HEA_PL	Healthy control	Blood plasma	none	Stenemo et al.				M1_P3	M1_P3			Simon_S1510_029	NA	NA
91	HEA_PL	Healthy control	Blood plasma	none	Stenemo et al.				M1_P4	M1_P4			Simon_S1510_030	NA	NA
92	HEA_PL	Healthy control	Blood plasma	none	Stenemo et al.				M1_P5	M1_P5			Simon_S1510_031	NA	NA
93	HEA_PL	Healthy control	Blood plasma	none	Stenemo et al.				E9_P1	E9_P1			Simon_S1510_057	NA	NA
94	HEA_PL	Healthy control	Blood plasma	none	Stenemo et al.				E9_P2	E9_P2			Simon_S1510_058	NA	NA
95	HEA_PL	Healthy control	Blood plasma	none	Stenemo et al.				E9_P3	E9_P3			Simon_S1510_059	NA	NA
96	HEA_PL	Healthy control	Blood plasma	none	Stenemo et al.				E9_P4	E9_P4			Simon_S1510_060	NA	NA
97	HEA_PL	Healthy control	Blood plasma	none	Stenemo et al.				E9_P5	E9_P5			Simon_S1510_061	NA	NA
98	SEP_PL_LOC_GAS	Sepsis	Blood plasma	Streptococcus pyogenes	Linder et al.				68	2331			CK_H1605_296	CK_H1605_295	150421_plasma_2331
99	SEP_PL_LOC_GAS	Sepsis	Blood plasma	Streptococcus pyogenes	Linder et al.				4	2646			CK_H1605_299	CK_H1605_298	150421_plasma_2646
100	SEP_PL_LOC_GAS	Sepsis	Blood plasma	Streptococcus pyogenes	Linder et al.				5	2653			CK_H1610_138	NA	150421_plasma_2653
101	SEP_PL_LOC_GAS	Sepsis	Blood plasma	Streptococcus pyogenes	Linder et al.				149	3008			CK_H1610_139	NA	150421_plasma_3008
102	SEP_PL_LOC_GAS	Sepsis	Blood plasma	Streptococcus pyogenes	Linder et al.				168	3070			CK_H1610_140	NA	150421_plasma_3070
103	SEP_PL_LOC_GAS	Sepsis	Blood plasma	Streptococcus pyogenes	Linder et al.				201	3168			CK_H1610_141	NA	150421_plasma_3168
104	SEP_PL_LOC_GAS	Sepsis	Blood plasma	Streptococcus pyogenes	Linder et al.				208	3187			CK_H1610_142	NA	150421_plasma_3187
105	SEP_PL_LOC_GAS	Sepsis	Blood plasma	Streptococcus pyogenes	Linder et al.				233	3755			CK_H1610_143	NA	150421_plasma_3755
106	SEP_PL_INV_GAS	Sepsis, bacteremia	Blood plasma	Streptococcus pyogenes	Linder et al.				557	4415		1d	CK_H1605_302	CK_H1605_301	150421_plasma_4415
107	SEP_PL_INV_GAS	Sepsis, bacteremia	Blood plasma	Streptococcus pyogenes	Linder et al.				558	4419			CK_H1605_305	CK_H1605_304	150421_plasma_4419
108	SEP_PL_INV_GAS	Sepsis, bacteremia	Blood plasma	Streptococcus pyogenes	Linder et al.				557	4414		0h	CK_H1610_145	NA	150421_plasma_4414
109	SEP_PL_INV_GAS	Sepsis, bacteremia	Blood plasma	Streptococcus pyogenes	Linder et al.				557	4416		2d	CK_H1610_146	NA	150421_plasma_4416
110	SEP_PL_INV_GAS	Sepsis, bacteremia	Blood plasma	Streptococcus pyogenes	Linder et al.				557	4417		5d	CK_H1610_147	NA	150421_plasma_4417
111	SEP_PL_INV_GAS	Sepsis, bacteremia	Blood plasma	Streptococcus pyogenes	Linder et al.				559	4420			CK_H1610_148	NA	150421_plasma_4420
112	SEP_PL_INV_GAS	Sepsis, bacteremia	Blood plasma	Streptococcus pyogenes	Linder et al.				561	4421			CK_H1610_149	NA	150421_plasma_4421
113	SEP_PL_INV_GAS	Sepsis, bacteremia	Blood plasma	Streptococcus pyogenes	Linder et al.				557	4425		12d	CK_H1610_150	NA	150421_plasma_4425
114	SEP_PL_INV_GAS	Sepsis, bacteremia	Blood plasma	Streptococcus pyogenes	Linder et al.				567	4470			CK_H1610_151	NA	150421_plasma_4470
115	SEP_PL_INV_GAS	Sepsis, bacteremia	Blood plasma	Streptococcus pyogenes	Linder et al.				146	VP5033			CK_H1610_152	NA	150421_plasma_VP5033
116	SEP_PL_INV_OTHER	Sepsis, bacteremia	Blood plasma	Staphylococcus aureus	Linder et al.				71	2358			CK_H1605_308	CK_H1605_307	150421_plasma_2358
117	SEP_PL_INV_OTHER	Sepsis, bacteremia	Blood plasma	Escherichia coli	Linder et al.				72	2410			CK_H1605_311	CK_H1605_310	150421_plasma_2410
118	SEP_PL_INV_OTHER	Sepsis, bacteremia	Blood plasma	Staphylococcus aureus	Linder et al.				133	2429			CK_H1610_154	NA	150421_plasma_2429
119	SEP_PL_INV_OTHER	Sepsis, bacteremia	Blood plasma	Streptococcus pneumoniae	Linder et al.				104	2814			CK_H1610_155	NA	150421_plasma_2814
120	SEP_PL_INV_OTHER	Sepsis, bacteremia	Blood plasma	Staphylococcus aureus	Linder et al.				133	2949			CK_H1610_156	NA	150421_plasma_2949
121	SEP_PL_INV_OTHER	Sepsis, bacteremia	Blood plasma	Streptococcus pneumoniae	Linder et al.				160	3056			CK_H1610_157	NA	150421_plasma_3056
122	SEP_PL_INV_OTHER	Sepsis, bacteremia	Blood plasma	Enterococcus faecalis	Linder et al.				204	3176			CK_H1610_158	NA	150421_plasma_3176
123	SEP_PL_INV_OTHER	Sepsis, bacteremia	Blood plasma	Escherichia coli	Linder et al.				251	3808			CK_H1610_159	NA	150421_plasma_3808
124	SEP_PL_INV_OTHER	Sepsis, bacteremia	Blood plasma	Enterococcus faecalis	Linder et al.				102	3972			CK_H1610_160	NA	150421_plasma_3972
125	SEP_PL_INV_OTHER	Sepsis, bacteremia	Blood plasma	Streptococcus pneumoniae	Linder et al.				359	4018			CK_H1610_161	NA	150421_plasma_4018
126	HEA_PL	Healthy control	Blood plasma	none	Innovative Research #IPLA-N				NA	HEA-IR-0006			NA		CK_O1504_12
127	HEA_PL	Healthy control	Blood plasma	none	Innovative Research #IPLA-N				NA	HEA-IR-0007			NA		CK_O1504_ctrl1
128	SEP_PL_INV_GAS	Sepsis, bacteremia	Blood plasma	Streptococcus pyogenes	Linder et al.				429	4122			NA		CK_O1504_454
					*
					Stenemo et al. DOI: 10.1002/pmic.201500204
					Linder et al. DOI: 10.1086/605563
					Winstedt et al. DOI:10.1371/journal.pone.0132011

## Sheet: Table_S2
Table S2: Synthetic peptides targeting IGHG1-4 hinge regions and other proteins used in this study.
						Specifity IGHG subclass									Transition list
Name	Control peptide type	Protease a*	Protease b*	Light Peptide Sequence**	Uniprot protein ID***	1	2	3	4	Light peptide vendor	Heavy Peptide#	Heavy peptide vendor	Heavy peptide type	Reference	PrecursorMz (light)	FragmentType (light)	ProductMz (light)	PrecursorMz (heavy)	FragmentType (heavy)	ProductMz (heavy)	CE	Tier Level
fl_IgG1				THTCPPCPAPELLGGPSVFLFPPKPK	P01857	1	0	0	0	Proteogenix				This work	948.824	y5, b2, b3	566.366058, 239.113866, 340.161545				38.3	3
fl_IgG2				CCVECPPCPAPPVAGPSVFLFPPKPK	P01859	0	1	0	0	Proteogenix				This work	970.139	b3, b5, b10	420.136987, 709.210229, 1231.436283				39.1	3
fl_IgG3				CPAPELLGGPSVFLFPPKPK	P01860	0	0	1	0	JPT				This work	717.727	y6, y5, b3	713.434472, 566.366058, 329.127802				29.6	3
fl_IgG4				YGPPCPSCPAPEFLGGPSVFLFPPKPK	P01861	0	0	0	1	Proteogenix				This work	981.824	y8, y6, y5	973.58695, 713.434472, 566.366058				39.6	3
IdeSc_IgG1_Fab		IdeS		THTCPPCPAPELLG	P01857	1	0	0	0	Proteogenix	THT[C]PP[C]PAPEL(L)G	Thermo Scientific	AQUA QuantPro	This work	775.361	y5, b3, b4, b7, b9	528.302789, 340.161545, 500.192193, 854.32837, 1022.418247	778.869	b3, b4, b7, b9, y5	340.161545, 500.192193, 854.32837, 1022.418247, 535.319953	26.2	2
IdeSc_IgG2_Fab		IdeS		CCVECPPCPAPPVA	P01859	0	1	0	0	Proteogenix	[C][C]VE[C]PP[C]PAPP(V)A	Thermo Scientific	AQUA QuantPro	This work	807.333	y9, y4, y3, b5, b10	905.45495, 383.228896, 286.176132, 709.210229, 1231.436283	810.339	b5, b10, y9, y4, y3	709.210229, 1231.436283, 911.468759, 389.242705, 292.189941	27.1	2
IdeSc_IgG3_Fab		IdeS		CPAPELLG	P01860	0	0	1	0	Proteogenix	[C]PAPEL(L)G	Thermo Scientific	AQUA QuantPro	This work	856.423	y5, b3, b7	528.302789, 329.127802, 781.391287	863.44	b5, b6, b7, y5	555.223159, 668.307223, 788.408451, 535.319953	28.6	2
IdeSc_IgG4_Fab		IdeS		YGPPCPSCPAPEFLG	P01861	0	0	0	1	Proteogenix	YGPP[C]PS[C]PAPEF(L)G	Thermo Scientific	AQUA QuantPro	This work	824.86	y10, y7, y5, b5, b8, b10, b12, b13	1074.492458, 730.377017, 562.287139, 575.228245, 919.343685, 1087.433563, 1313.52892, 1460.597334	828.369	b5, b8, b10, y7, y5	575.228245, 919.343685, 1087.433563, 737.394181, 569.304303	27.7	2
IdeSc_IgG1-4_Fc		IdeS		GPSVFLFPPKPK	P01857, P01859, P01860, P01861	1	1	1	1	JPT	GPSVFLFPPKP(K)	Thermo Scientific	AQUA QuantPro	This work	657.384	y8, y6, y5	973.58695, 713.434472, 566.366058	661.392	y8, y7, y6, y5	981.601149, 834.532735, 721.448671, 574.380257	22.6	2
GluV8c_IgG1_Fc		GluV8, Cathepsin G		LLGGPSVFLFPPKPK	P01857, P01860	1	0	1	0	JPT				This work	798.979	y13, y11, y8, y6, y5	1370.783084, 1256.740157, 973.58695, 713.434472, 566.366058				26.9	3
HNEc_IgG1-Fc		HNE		HTCPPCPAPELLGGPSVFLFPPKPK	P01857	1	0	0	0	Proteogenix				This work	915.141	b6, b8, y13, y8, y5	753.280691, 921.370569, 1370.783084, 973.58695, 566.366058				37.1	3
MMPc_IgG1_Fc		MMP3, MMP12		ELLGGPSVFLFPPKPK	P01857, P01860	1	0	1	0	JPT				This work	863.501	y11, y8, y5, y2	1256.740157, 973.58695, 566.366058, 244.165568				28.8	3
Papc_IgG1-Fc		Papain		TCPPCPAPELLGGPSVFLFPPKPK	P01857	1	0	0	0	Proteogenix				This work
Pepc_IgG1_Fc		Pepsin, MMP7		LGGPSVFLFPPKPK	P01857, P01860, P01861	1	0	1	1	JPT				This work	742.437	y8, y7, y6, y5, y2	973.58695, 826.518536, 713.434472, 566.366058, 244.165568				25.2	3
SpeBc_IgG1-Fc		SpeB		CPPCPAPELLGGPSVFLFPPKPK	P01857	1	0	0	0	Proteogenix				This work	835.773	b6, b8, y8, y6, y5	683.263978, 909.359335, 973.58695, 713.434472, 566.366058				34	3
IdeS-HNEc_IgG1		IdeS	HNE	HTCPPCPAPELLG	P01857	1	0	0	0	Proteogenix				This work	724.837	b6, b8, b11, y5, y2	753.280691, 921.370569, 1260.54999, 528.302789, 189.123368				24.7	3
IdeS-Papc_IgG1		IdeS	Papain	TCPPCPAPELLG	P01857	1	0	0	0	Proteogenix				This work	656.307	b2, b7, b10, y5, y2	262.085603, 784.311657, 1123.491078, 528.302789, 189.123368				22.6	3
IdeS-SpeBc_IgG1		IdeS	SpeB	CPPCPAPELLG	P01857	1	0	0	0	Proteogenix	[C]PP[C]PAPEL(L)G	Thermo Scientific	AQUA QuantPro	This work	605.783	y5, y2, b6, b8, b9	528.302789, 189.123368, 683.263978, 909.359335, 1022.443399	609.292	b6, b8, b9, y5, y2	683.263978, 909.359335, 1022.443399, 535.319953, 196.140532	21.1	2
GluV8c_IgG1_Fc-PK	Low probability trypsin cleavage			LLGGPSVFLFPPK	P01857, P01860	1	0	1	0	JPT				This work
HNEc_IgG1-Fc-PK	Low probability trypsin cleavage			HTCPPCPAPELLGGPSVFLFPPK	P01857	1	0	0	0	Proteogenix				This work
MMPc_IgG1_Fc-PK	Low probability trypsin cleavage			ELLGGPSVFLFPPK	P01857, P01860	1	0	1	0	JPT				This work
Papc_IgG1-Fc-PK	Low probability trypsin cleavage			TCPPCPAPELLGGPSVFLFPPK	P01857	1	0	0	0	Proteogenix				This work
Pepc_IgG1_Fc-PK	Low probability trypsin cleavage			LGGPSVFLFPPK	P01857, P01860, P01861	1	0	1	1	JPT				This work
SpeBc_IgG1-Fc-PK	Low probability trypsin cleavage			CPPCPAPELLGGPSVFLFPPK	P01857	1	0	0	0	JPT & Proteogenix				This work
fl_IgG3-PK	Low probability trypsin cleavage			CPAPELLGGPSVFLFPPK	P01860	0	0	1	0	JPT				This work	963.513	y12, y11, y10, y4, y3, y2, b2, b3, b6, b7	1258.719421, 1145.635357, 1088.613893, 488.286745, 341.218332, 244.165568, 258.090688, 329.127802, 668.307223, 781.391287				31.8	3
IdeSc_IgG1-4-Fc-PK	Low probability trypsin cleavage			GPSVFLFPPK	P01857, P01859, P01860, P01861	1	1	1	1	JPT	GPSVFLFPP(K)	Thermo Scientific	AQUA QuantPro	This work	544.811	y6, y5, y4, y3, y2, b4, b5, b7	748.439223, 601.370809, 488.286745, 341.218332, 244.165568, 341.181946, 488.25036, 748.402838	548.818	y6, y4, y3, b4, b5, b7	756.453422, 496.300944, 349.23253, 341.181946, 488.25036, 748.402838	19.2	2
fl_IgG1-PK	Low probability trypsin cleavage			THTCPPCPAPELLGGPSVFLFPPK	P01857	1	0	0	0	Proteogenix				This work	873.775	y11, b3, b9	1145.635357, 340.161545, 1022.418247				35.5	3
fl_IgG2-PK	Low probability trypsin cleavage			CCVECPPCPAPPVAGPSVFLFPPK	P01859	0	1	0	0	Proteogenix				This work	895.09	y4, y3, y2, b2, b3, b4, b5, b6, b8, b10	488.286745, 341.218332, 244.165568, 321.068573, 420.136987, 549.17958, 709.210229, 806.262992, 1063.346405, 1231.436283				36.3	3
fl_IgG4-PK	Low probability trypsin cleavage			YGPPCPSCPAPEFLGGPSVFLFPPK	P01860	0	0	0	1	Proteogenix				This work	906.775	y11, y10, y9, y6, y4, y3, y2, b5, b8, b10	1145.635357, 1088.613893, 1031.59243, 748.439223, 488.286745, 341.218332, 244.165568, 575.228245, 919.343685, 1087.433563				36.7	3
neg+1_IgG3_Fc-PK	Low probability trypsin cleavage			AGPSVFLFPPK	P01859	0	1	0	0	JPT				This work	580.329	y8, y7, y6, y5, y4, y3, y2, b2, b3, b5	934.539666, 847.507637, 748.439223, 601.370809, 488.286745, 341.218332, 244.165568, 129.065854, 226.118617, 412.21906				20.3	3
neg+1_IgG124_Fc-PK	Low probability trypsin cleavage			GGPSVFLFPPK	P01857, P01860, P01861	1	0	1	1	JPT				This work	573.321	y8, y7, y6, y5, y4, y3, y2, b4, b5, b8	934.539666, 847.507637, 748.439223, 601.370809, 488.286745, 341.218332, 244.165568, 299.134996, 398.20341, 805.424302				20.1	3
neg-1_IgG1-4_Fc-PK	Low probability trypsin cleavage			PSVFLFPPK	P01857, P01859, P01860, P01861	1	1	1	1	JPT				This work	516.3	y8, y7, y6, y5, y4, y3, y2, b2, b3, b6	934.539666, 847.507637, 748.439223, 601.370809, 488.286745, 341.218332, 244.165568, 185.092068, 284.160482, 691.381374				18.4	3
neg+1_IgG124_Fc	Offset IdeS cleavage			GGPSVFLFPPKPK	P01857, P01860, P01861	1	0	1	1	JPT				This work	685.895	y8, y7, y6	973.58695, 826.518536, 713.434472				23.5	3
neg-1_IgG1-4_Fc	Offset IdeS cleavage			PSVFLFPPKPK	P01857, P01859, P01860, P01861	1	1	1	1	JPT				This work	628.874	y8, y2, b3	973.58695, 244.165568, 284.160482				21.8	3
neg+1_IgG3_Fab	Offset IdeS cleavage			CPAPELLGG	P01860	0	0	1	0	Proteogenix				This work	457.226	b3, b5, b6, b7, y8, y4, y3, y2	329.127802, 555.223159, 668.307223, 781.391287, 753.414131, 359.228896, 246.144832, 133.060768				16.6	3
neg-1_IgG3_Fab	Offset IdeS cleavage			CPAPELL	P01860	0	0	1	0	Proteogenix				This work	799.402	y6, y5, y4, b2, b3, b4, b5, b6	639.371203, 542.31844, 471.281326, 258.090688, 329.127802, 426.180566, 555.223159, 668.307223				26.9	3
neg+1_IgG2_Fc	Offset IdeS cleavage			AGPSVFLFPPKPK	P01859	0	1	0	0	JPT				This work	692.903	y9, y8, y7, y6, y2, b3, b4, b5	1072.655364, 973.58695, 826.518536, 713.434472, 244.165568, 226.118617, 313.150646, 412.21906				23.7	3
IGHG1-4				DTLMISR	P01857, P01859, P01860, P01861	1	1	1	1		DTLMIS(R)	Thermo Scientific	AQUA QuantPro	Nordenfelt et al.	418.221	y5, y4, b4	619.359593, 506.275529, 461.206446	423.225	y5, y4, b4	629.367862, 516.283798, 461.206446	15.5	2
IGHG1-4				NQVSLTCLVK	P01857, P01859, P01860, P01861	1	1	1	1		NQVSLTCLV(K)	Thermo Scientific	AQUA QuantPro	Nordenfelt et al.	581.318	y8, y6, y5	919.528115, 733.427673, 620.343609	585.326	y8, y6, y5	927.542314, 741.441872, 628.357808	20.3	2
IGHG1				GPSVFPLAPSSK	P01857	1	0	0	0		GPSVFPLAPSS(K)	Thermo Scientific	AQUA QuantPro	Nordenfelt et al.	593.827	y8, y7, y4	846.47198, 699.403566, 418.229624	597.834	y8, y7, y4	854.486179, 707.417765, 426.243823	20.7	2
IGHG2				GLPAPIEK	P01859	0	1	0	0		GLPAPIE(K)	Thermo Scientific	AQUA QuantPro	Nordenfelt et al.	412.747	y6, y5, y4	654.382102, 557.329339, 486.292225	416.755	y6, y5, y4	662.396301, 565.343538, 494.306424	15.3	2
IGHG3				SCDTPPPCPR	P01860	0	0	1	0		SCDTPPPCP(R)	Thermo Scientific	AQUA QuantPro	Nordenfelt et al.	593.753	y8, y6, y5	939.435277, 723.360656, 626.307892	598.757	y8, y6, y5	949.443546, 733.368925, 636.316161	20.7	2
IGHG4				GLPSSIEK	P01861	0	0	0	1		GLPSSIE(K)	Thermo Scientific	AQUA QuantPro	Nordenfelt et al.	415.735	b6, y5, y4	555.313689, 563.303518, 476.271489	419.742	b6, y5, y4	555.313689, 571.317717, 484.285688	15.4	2
IdeS				GGIFDAVFTR	Q7DAM2						GGIFDAVFT(R)	JPT	SpikeTides TQL	This work	541.785	y7, y6, y5, y3	855.435929, 708.367515, 593.340572, 423.235044	546.789	y7, y6, y5, y3	865.444198, 718.375784, 603.348841, 433.243313	19.2	2
IdeS				LFEYFK	Q7DAM2						LFEYF(K)	JPT	SpikeTides TQL	This work	423.723	y5, y4, y3	733.355553, 586.287139, 457.244546	427.731	y5, y4, y3	741.369752, 594.301338, 465.258745	15.6	2
Baccus1				AVEVITSTASVK	NA						AVEVITSTASV(K)	JPT	SpikeTides TQL	Sjöholm et al.	602.843	y10, y7, y6	1034.572816, 693.377745, 592.330067	606.85	y10, y7, y6	1042.587015, 701.391944, 600.344266	21	2
Baccus2				IQNIEGVEVTR	NA						IQNIEGVEVT(R)	JPT	SpikeTides TQL	Sjöholm et al.	629.344	y9, y8, y7, y6	1016.5371, 902.494172, 789.410108, 660.367515	634.348	y9, y8, y7, y6	1026.545369, 912.502441, 799.418377, 670.375784	21.8	2
Baccus3				VIVEGVGMIK	NA						VIVEGVGMI(K)	JPT	SpikeTides TQL	Sjöholm et al.	522.81	y8, y7, y5	832.459701, 733.391287, 547.32723	526.817	y8, y7, y5	840.4739, 741.405486, 555.341429	18.6	2
Baccus4				LVDIINPTQK	NA						LVDIINPTQ(K)	JPT	SpikeTides TQL	Sjöholm et al.	570.835	y8, y6, y4	928.509822, 700.398815, 473.271824	574.842	y8, y6, y4	936.524021, 708.413014, 481.286023	20	2
Baccus5				AAGADFVGEDDLVAK	NA						AAGADFVGEDDLVA(K)	JPT	SpikeTides TQL	Sjöholm et al.	739.362	y11, y10, y9, y8	1207.584109, 1092.557166, 945.488752, 846.420339	743.369	y11, y10, y9, y8	1215.598308, 1100.571365, 953.502951, 854.434538	25.1	2
Baccus6				EASILELNDLVK							EASILELNDLV(K)	JPT	SpikeTides TQL	Sjöholm et al.	672.374	y8, y6, y5	943.545873, 701.419216, 588.335152	676.382	y8, y7, y6, y5	951.560072, 838.476008, 709.433415, 596.349351	23.1	2
SpeB				LDTTYAGTAEIK							LDTTYAGTAEI(K)	JPT	SpikeTides TQL	This work	641.83	y10, y8, y7, y6	1054.541516, 852.446159, 689.382831, 618.345717	645.837	y10, y8, y7, y6	1062.555715, 860.460358, 697.39703, 626.359916	22.2	2
SpeB				DSAITFIQK							DSAITFIQ(K)	JPT	SpikeTides TQL	This work	511.779	y7, y6, y5, y4	820.492716, 749.455602, 636.371538, 535.323859	515.787	y7, y6, y5, y4	828.506915, 757.469801, 644.385737, 543.338058	18.3	2
					Tryptic peptides
		*		**All cystein residues were carbamidomethylated	Tryptic and specific protease peptides						#All cystein residues were carbamidomethylated. Red colour indicates heavily labeled residue
					Control peptides

## Sheet: Table_S3
Table S3: SRM data and precision on serum samples from IdeS clinical trial.
Peptide intensity values per SRM file (in red) are normalized (see Fig.S3 for details).
Peptide_Sequence	Protein_Name	140408_401_0min	140408_401_29min	140408_401_35min	140408_401_1-15h	140416_401_2h_old_1E_2	140408_401_6h	140408_401_1d	140408_401_2d_140409114126	140408_401_4d	140408_401_7d	140408_402_0min	140408_402_29min	140408_402_35min	140415_402_1-15h_redig_4	140408_402_2h	140408_402_6h	140408_402_1d	140408_402_2d	140408_402_4d	140408_402_7d	140408_403_0min	140408_403_29min	140408_403_35min	140408_403_1-15h	140416_403_2h_redig_3	140408_403_6h	140408_403_1d	140408_403_2d	140408_403_4d	140408_403_7d	140408_404_0min	140408_404_29min	140408_404_35min	140408_404_1-15h	140408_404_2h	140408_404_6h	140408_404_1d	140408_404_2d	140408_404_4d	140408_404_7d	140416_405_0min_redig_2	140408_405_29min	140408_405_35min	140408_405_1-15h	140408_405_2h	140416_405_6h_redig_2	140408_405_1d	140408_405_2d
LFEYFK	IdeS	0	805310	863057	802124	1.47971e+06	386532	170060	143776	116319	82463.4	0	0	0	0	0	0	0	0	0	0	0	665017	861134	727273	912844	331364	86938.2	57357.6	44157.8	39045	0	749201	735282	739841	654156	391817	125313	78895.3	64142.4	50801.3	0	693347	847606	756246	703549	476822	97608.1	70614.5
GGIFDAVFTR	IdeS	0	901607	1.00535e+06	1.08947e+06	923880	471314	264512	186205	197072	150371	0	0	0	0	0	0	0	0	0	0	0	695329	958434	1.08433e+06	563917	325249	102260	71982.2	63839.9	33220.4	0	587365	777586	856918	764948	457776	156676	72360.2	89117.8	65544.3	0	701716	825290	803670	759570	362116	113102	93717.5
THTCPPCPAPELLGGPSVFLFPPKPK	fl_IgG1	4.31264e+08	1.57086e+08	1.40441e+08	8.90292e+07	5.47063e+07	2.05055e+07	1.77719e+07	3.14613e+07	4.16514e+07	5.30341e+07	5.24607e+08	3.99142e+08	4.86573e+08	5.26293e+08	4.7513e+08	4.26523e+08	4.47669e+08	3.83821e+08	3.94624e+08	3.69655e+08	5.31725e+08	2.13471e+08	1.85697e+08	1.60088e+08	1.01891e+08	2.36142e+07	2.30484e+07	3.53415e+07	4.25861e+07	7.13001e+07	4.9155e+08	1.70073e+08	2.08808e+08	1.35049e+08	7.76085e+07	2.36102e+07	1.63826e+07	2.44652e+07	2.42683e+07	3.59425e+07	5.25024e+08	1.56893e+08	1.32039e+08	5.98961e+07	3.95886e+07	1.51331e+07	1.37175e+07	1.48171e+07
CCVECPPCPAPPVAGPSVFLFPPKPK	fl_IgG2	3.26524e+07	1.25912e+07	1.03342e+07	7.36671e+06	4.25893e+06	2.16409e+06	1.76417e+06	2.39731e+06	3.1203e+06	5.22452e+06	2.56432e+07	1.77716e+07	2.44109e+07	1.80883e+07	1.92034e+07	1.92704e+07	2.00857e+07	1.91464e+07	1.95572e+07	2.27677e+07	3.32791e+07	1.52655e+07	1.09699e+07	7.36287e+06	4.00333e+06	1.88253e+06	1.42754e+06	1.8793e+06	2.45303e+06	4.63889e+06	2.5286e+07	1.17535e+07	1.03008e+07	6.47918e+06	4.30391e+06	1.57057e+06	954592	946696	1.07846e+06	1.70279e+06	1.53068e+07	6.25288e+06	5.87925e+06	3.18185e+06	1.64934e+06	497014	581978	371370
CPAPELLGGPSVFLFPPKPK	fl_IgG3	4.99512e+07	0	0	0	0	0	0	0	0	2.50061e+06	3.88397e+07	2.77925e+07	3.69934e+07	2.46492e+07	3.05482e+07	3.03355e+07	2.8793e+07	2.61288e+07	2.80285e+07	3.20525e+07	4.47262e+07	0	0	0	0	0	0	0	0	1.06221e+06	4.79907e+07	749711	0	0	0	0	0	0	0	0	1.25551e+07	0	0	0	0	0	0	0
YGPPCPSCPAPEFLGGPSVFLFPPKPK	fl_IgG4	2.09252e+08	7.02451e+07	5.97378e+07	3.57874e+07	2.48572e+07	5.84903e+06	4.82095e+06	7.66647e+06	1.14385e+07	2.26368e+07	1.64615e+08	1.1426e+08	1.54505e+08	1.85243e+08	1.23464e+08	1.2471e+08	1.44246e+08	1.34272e+08	1.38114e+08	1.6843e+08	1.21218e+07	3.27212e+06	2.65292e+06	1.61009e+06	1.31008e+06	609292	386205	528153	473498	1.22003e+06	3.58828e+07	1.4024e+07	1.22201e+07	6.63036e+06	3.26022e+06	1.16752e+06	538981	789455	670072	1.35384e+06	1.37e+07	3.90385e+06	2.71203e+06	1.40071e+06	1.07149e+06	522673	321841	226844
THTCPPCPAPELLG	IdeSc_IgG1_Fab	0	2.83219e+08	2.72438e+08	3.15495e+08	2.77937e+08	2.97009e+08	1.51693e+08	1.14618e+08	9.01535e+07	4.95828e+07	0	0	0	0	0	0	0	0	0	0	0	3.59299e+08	3.7419e+08	4.30873e+08	5.00326e+08	3.21642e+08	2.10729e+08	1.34391e+08	1.07932e+08	7.16449e+07	0	3.56551e+08	3.5403e+08	3.5053e+08	4.38834e+08	4.29413e+08	2.41652e+08	1.05088e+08	1.32492e+08	7.10346e+07	0	3.54776e+08	2.49686e+08	4.03237e+08	2.61531e+08	3.27653e+08	1.41318e+08	1.38935e+08
CCVECPPCPAPPVA	IdeSc_IgG2_Fab	0	4.18302e+07	3.5411e+07	4.30881e+07	4.66415e+07	4.74471e+07	2.99481e+07	2.26844e+07	2.01955e+07	1.47668e+07	0	0	0	0	0	0	0	0	0	0	0	4.44292e+07	4.1519e+07	5.42309e+07	4.11496e+07	6.55919e+07	3.76758e+07	2.59656e+07	2.09106e+07	1.47988e+07	0	3.39883e+07	3.45526e+07	3.67535e+07	4.60139e+07	4.80137e+07	2.92872e+07	3.83543e+07	2.02257e+07	1.23109e+07	0	2.47314e+07	2.73062e+07	3.25198e+07	3.44436e+07	1.96033e+07	2.49701e+07	1.73736e+07
CPAPELLG	IdeSc_IgG3_Fab	0	7.65822e+06	7.09213e+06	7.23447e+06	8.71859e+06	6.59393e+06	3.94321e+06	2.95246e+06	2.61864e+06	1.83366e+06	0	0	0	0	0	0	0	0	0	0	0	7.43149e+06	6.51718e+06	6.85243e+06	4.8281e+06	6.46117e+06	3.6139e+06	2.87202e+06	2.24042e+06	1.6471e+06	0	9.32666e+06	8.41503e+06	7.70498e+06	8.03245e+06	7.55076e+06	4.73353e+06	5.23326e+06	2.87864e+06	1.78606e+06	0	4.03195e+06	3.96379e+06	3.87398e+06	3.9428e+06	2.20785e+06	2.10768e+06	1.48798e+06
YGPPCPSCPAPEFLG	IdeSc_IgG4_Fab	0	4.9065e+07	4.34269e+07	5.38578e+07	4.87891e+07	3.51724e+07	6.97215e+06	3.17128e+06	2.23785e+06	855844	0	0	0	0	0	0	0	0	0	0	0	3.0629e+06	2.93419e+06	3.39185e+06	2.81386e+06	1.93952e+06	353654	138142	65894.3	0	0	8.799e+06	9.43501e+06	1.06689e+07	1.12332e+07	7.54501e+06	1.77502e+06	1.22252e+06	604610	275120	0	4.0985e+06	4.53989e+06	4.30418e+06	4.17315e+06	2.01426e+06	653231	157258
GPSVFLFPPKPK	IdeSc_IgG1-4-Fc	0	4.01299e+08	3.8027e+08	4.3655e+08	5.26808e+08	3.25487e+08	1.80831e+08	1.44527e+08	1.43135e+08	1.33997e+08	0	0	0	0	0	0	0	0	0	0	0	3.44494e+08	3.90294e+08	4.74383e+08	4.65269e+08	3.57235e+08	1.74237e+08	1.44141e+08	1.34783e+08	1.07854e+08	0	3.60217e+08	3.89562e+08	4.75173e+08	4.89046e+08	4.0473e+08	2.13122e+08	1.87181e+08	1.49346e+08	1.0521e+08	0	3.51641e+08	3.7199e+08	4.17619e+08	4.08062e+08	2.32322e+08	1.59514e+08	1.19171e+08
GPSVFPLAPSSK	IGHG1	6.61389e+08	7.37298e+08	6.86402e+08	7.32085e+08	7.67254e+08	5.77099e+08	3.94939e+08	2.8036e+08	2.78548e+08	3.46181e+08	8.91265e+08	8.28974e+08	9.24644e+08	7.82652e+08	8.67581e+08	9.39301e+08	1.08496e+09	1.08215e+09	1.02969e+09	1.11194e+09	9.70003e+08	9.93706e+08	1.02646e+09	1.00325e+09	8.50284e+08	7.66501e+08	4.52926e+08	3.52165e+08	3.43465e+08	3.51907e+08	9.73986e+08	8.45691e+08	8.9956e+08	9.82918e+08	9.13503e+08	7.82473e+08	5.48234e+08	3.58659e+08	3.29051e+08	2.50691e+08	6.83993e+08	7.45303e+08	7.77324e+08	8.06443e+08	7.68648e+08	5.81113e+08	3.65633e+08	2.57272e+08
GLPAPIEK	IGHG2	2.03232e+08	2.01311e+08	2.03077e+08	1.98871e+08	3.36231e+08	1.28701e+08	7.96397e+07	6.9223e+07	7.24174e+07	6.83832e+07	1.6247e+08	1.45219e+08	1.63423e+08	1.80379e+08	1.51635e+08	1.49572e+08	1.53755e+08	1.47373e+08	1.52448e+08	1.19661e+08	2.42377e+08	2.55358e+08	2.50918e+08	2.42334e+08	2.72079e+08	1.47654e+08	9.01091e+07	7.48899e+07	7.02245e+07	6.3717e+07	2.03375e+08	2.1767e+08	2.24203e+08	2.11849e+08	1.99654e+08	1.44029e+08	8.56683e+07	8.51402e+07	6.85218e+07	4.93532e+07	1.93345e+08	1.36053e+08	1.36231e+08	1.37731e+08	1.17539e+08	1.16607e+08	5.08845e+07	4.18624e+07
SCDTPPPCPR	IGHG3	2.10661e+08	1.85574e+08	1.41998e+08	1.48286e+08	1.71764e+08	1.35232e+08	8.66829e+07	6.47575e+07	5.34846e+07	4.50759e+07	1.34733e+08	7.83266e+07	1.45982e+08	9.08914e+07	9.97416e+07	8.72608e+07	1.1578e+08	1.01753e+08	1.05353e+08	8.15895e+07	1.9574e+08	2.00125e+08	1.48198e+08	1.69519e+08	1.22755e+08	1.53673e+08	9.08279e+07	7.42643e+07	7.09229e+07	5.48008e+07	1.46163e+08	1.82079e+08	1.81817e+08	1.60876e+08	1.48393e+08	1.50972e+08	9.95543e+07	1.2838e+08	7.29454e+07	4.59159e+07	8.83858e+07	1.32498e+08	1.40999e+08	1.3694e+08	1.23291e+08	7.90303e+07	9.17492e+07	6.93096e+07
GLPSSIEK	IGHG4	1.68733e+07	1.60218e+07	1.61603e+07	1.56125e+07	2.13636e+07	9.94586e+06	6.0144e+06	4.23645e+06	4.54206e+06	4.4978e+06	1.26697e+07	9.95428e+06	1.30141e+07	8.92951e+06	1.08328e+07	1.12983e+07	1.15139e+07	1.11687e+07	1.10207e+07	9.33317e+06	986595	1.09793e+06	1.03167e+06	1.08471e+06	809892	775674	368185	306169	294139	286016	2.76945e+06	3.16587e+06	3.18483e+06	2.87806e+06	2.87465e+06	2.0648e+06	1.21646e+06	1.45362e+06	990626	698606	1.25096e+06	1.15e+06	1.33077e+06	1.24114e+06	1.08398e+06	803154	521803	406038
DTLMISR	IGHG1-4	4.89723e+08	5.31317e+08	4.83138e+08	5.36856e+08	7.98912e+08	3.10062e+08	2.0392e+08	1.65775e+08	1.72413e+08	2.03838e+08	5.3016e+08	4.80043e+08	5.38673e+08	5.67992e+08	4.80313e+08	5.4717e+08	5.60702e+08	5.65362e+08	5.58757e+08	5.21804e+08	5.24687e+08	5.81979e+08	6.12527e+08	5.87343e+08	5.92376e+08	3.19387e+08	1.70983e+08	1.62319e+08	1.63192e+08	1.71829e+08	5.27727e+08	4.64659e+08	5.41091e+08	5.38633e+08	5.09695e+08	3.51773e+08	2.03108e+08	1.83845e+08	1.69074e+08	1.31609e+08	6.40122e+08	3.98294e+08	4.53063e+08	4.42173e+08	2.27226e+08	3.64997e+08	1.5037e+08	1.16147e+08
NQVSLTCLVK	IGHG1-4	4.68267e+08	4.98755e+08	4.4511e+08	4.72287e+08	4.61974e+08	3.1743e+08	2.38417e+08	2.05212e+08	2.19184e+08	2.51001e+08	4.05721e+08	3.72443e+08	3.9777e+08	4.19043e+08	3.77707e+08	4.08851e+08	5.19243e+08	5.18163e+08	4.79731e+08	5.64078e+08	3.71013e+08	3.99364e+08	3.77473e+08	3.7499e+08	3.83361e+08	2.55819e+08	1.73615e+08	1.45131e+08	1.54126e+08	1.59234e+08	3.82402e+08	3.34624e+08	3.50191e+08	3.77574e+08	3.8145e+08	2.87592e+08	2.06063e+08	1.61971e+08	1.54058e+08	1.22448e+08	2.48299e+08	2.364e+08	2.28694e+08	2.30948e+08	2.20045e+08	1.71139e+08	1.16824e+08	9.02971e+07
THTCPPCPAPELLGGPSVFLFPPK	fl_IgG1-PK	1.67055e+06	681250	605885	344568	128395	124749	69994.7	153946	183146	135678	1.94729e+06	1.82078e+06	1.93039e+06	681156	1.80006e+06	1.94859e+06	1.7754e+06	904589	985555	462171	1.34894e+06	565103	450794	148284	1.48599e+06	2.45974e+06	14837.3	2.36191e+06	17384.8	24926.4	1.17191e+06	523718	427901	345991	59301	2.0029e+06	1.81048e+06	1.83048e+06	33374.3	1.73921e+06	495218	204239	213528	18042.6	1.94447e+06	1.50062e+06	1.98252e+06	5287.29
CPAPELLGGPSVFLFPPK	fl_IgG3-PK	0	0	0	0	19463.7	0	0	0	0	0	0	0	0	22727	26662.6	30853.4	15214	21175.3	45375.1	19318.9	67201.9	115510	43676	30376	14726.1	168931	15133.9	24503.4	12259.9	25923	12624.8	47046.4	63877.1	25600.2	25432	9305.28	14378.3	166807	29523	16211.4	23022.7	43427.3	15263.8	9060.93	25343.8	15615.3	12050	28723.6
CCVECPPCPAPPVAGPSVFLFPPK	fl_IgG2-PK	47458.2	45611.2	18890.9	77596.5	22540.8	83348.2	43247.1	54889.7	38695.3	73230.7	48254.3	284764	51122.8	75785.1	65932.4	67448.9	20842.9	102287	52640.9	37951	126359	27856.5	201747	30070.1	46384.3	22980.2	17980.7	16981.3	44069.4	165460	110217	53593.6	100096	65599.1	27684	52812.9	37008.7	47128.4	9907.84	61376	39153.9	60980.8	163307	58326.6	31542.3	41904	20051.9	45372.5
YGPPCPSCPAPEFLGGPSVFLFPPK	fl_IgG4-PK	6700.99	5949.29	5647.58	4867.93	10220.3	3403.88	3898.08	3034.91	8381.07	6585	13749.1	6779.28	7857.64	26251.9	10733.2	3755.25	8814.55	9164.62	5067.92	10346.3	9224.89	17809.8	17807.7	10910.2	11336.8	13177.6	9756.45	4272.23	3357.67	4462.6	7552.22	12978	6599.6	8603.71	6382.71	10322.4	9063.59	6399.48	7354.38	3161.76	10146.2	12231.9	3729.41	6743.71	4447.88	3740.82	7152.64	3935.37
GPSVFLFPPK	IdeSc_IgG1-4_Fc-PK	13117.8	2.27287e+06	2.11379e+06	2.3817e+06	1.8265e+06	1.96099e+06	1.04124e+06	772023	612542	740606	13281.4	16710.9	24483.8	19173.7	163212	9965.46	10919.5	36339.9	78062.2	24181.4	10591.2	1.7044e+06	2.22411e+06	2.99602e+06	2.452e+06	1.61681e+06	914931	708113	644872	448818	41825.3	1.83216e+06	2.13662e+06	2.71829e+06	2.90768e+06	2.08949e+06	839177	888843	536448	445843	13979.6	2.21867e+06	2.17485e+06	2.38086e+06	2.21777e+06	1.38941e+06	844352	620076
GGPSVFLFPPK	neg+1_IgG124_Fc-PK	289814	51595.1	327068	496587	283067	129510	93015	315138	150649	600854	312418	223592	86174.8	312166	409788	261734	442006	80591.3	237865	140684	199520	319492	123851	84287.3	492287	369718	571459	622475	272579	303889	133934	444231	377372	359368	117503	365330	118798	76685.3	293015	230157	350408	490736	380460	268332	207178	150468	559935	517969
PSVFLFPPK	neg-1_IgG1-4_Fc-PK	173244	59163.8	137648	99991	58537.7	105546	158079	105800	167575	6.944e+06	85690.2	61183	170372	96437	39056.8	135293	186468	116581	81195.6	312450	224324	108176	125979	349431	59152.8	326347	102665	117857	116248	143257	97376.3	61750.7	152659	23890.5	161622	168804	3.3785e+06	100419	80254.5	105143	164075	128375	188435	99274.1	71725.9	103015	8.89054e+06	2.91206e+06
AGPSVFLFPPK	neg+1_IgG3_Fc-PK	760804	781375	623507	753832	997827	472150	379748	287985	1.00404e+06	724295	584944	641636	509391	3.37238e+06	594978	534317	730067	752741	851283	1.25453e+06	666925	975156	745153	754358	577299	406389	253865	223038	198787	3.26533e+06	702294	665895	732668	774766	804342	575207	432081	431368	285892	211838	706769	659252	681349	768129	200735	3.67811e+06	284898	285421
CPAPELL	neg-1_IgG3_Fab	48000.8	140713	45318.4	45959.8	176040	43550.9	46336.8	140842	109549	43447.3	19275.2	140704	52863.2	39996.1	64047.7	65690.9	28022.4	21313.3	170184	12766.6	57208.9	91846.9	193526	182636	60073.2	106086	21707.4	125724	26364.3	47582.6	21823.2	30213.5	184593	61114.1	137377	101298	154184	200743	154832	12765.4	27435	41550.8	39543.9	63515.6	56499.3	181573	47596.2	97736.2
PSVFLFPPKPK	neg-1_IgG1-4_Fc	1.5613e+06	2.60605e+06	2.55031e+06	2.95679e+06	577318	2.33464e+06	2.21285e+06	2.0543e+06	1.82837e+06	1.86347e+06	1.89749e+06	2.0914e+06	1.88971e+06	1.38942e+06	2.03387e+06	2.06633e+06	1.80479e+06	1.99311e+06	2.03133e+06	1.66342e+06	2.0521e+06	2.22564e+06	2.96968e+06	2.65445e+06	1.98551e+06	2.26968e+06	2.19919e+06	2.21239e+06	2.11231e+06	2.61585e+06	1.6811e+06	1.43076e+06	1.81962e+06	1.61358e+06	2.11615e+06	1.68658e+06	1.90025e+06	1.26413e+06	1.76856e+06	1.29072e+06	1.14559e+06	458131	1.43732e+06	1.84777e+06	1.46388e+06	1.41446e+06	1.80459e+06	1.63652e+06
CPAPELLGG	neg+1_IgG3_Fab	12962.7	36492.4	19992.8	21204	36375.4	32059.6	9754.18	6371.3	10318.8	10193	11293.9	11920.2	11760.5	14099.6	14885.9	12254	10111.4	12902.7	8283.04	9168.86	16032.4	6383.45	21732.6	35733.8	35281.3	21217.1	16873.6	22953.8	11630.4	26022.6	21041.3	26385.3	20405.6	19683.1	18686.7	25589.5	85286.9	26031.8	11258.4	7886.63	13095	9034.93	5347.51	13378.5	6391.92	5857.18	16041.6	9018.95
AGPSVFLFPPKPK	neg+1_IgG2_Fc	216800	212910	2.91128e+06	2.76785e+06	3.16851e+06	46570.9	4.3939e+06	3.52007e+06	4.03561e+06	4.77097e+06	221412	33738.2	198078	1.74809e+06	1.78396e+06	2.37916e+06	182155	160747	185006	656756	365018	353436	4.85714e+06	533226	6.64473e+06	43320.8	3.99759e+06	6.69886e+06	6.83589e+06	5.62218e+06	3.95892e+06	730311	745914	165491	1.15448e+06	44957.5	4.2832e+06	62293.3	4.56792e+06	4.8133e+06	1.80844e+06	134362	1.40401e+06	161720	290609	2.43346e+06	1.53166e+06	242641
GGPSVFLFPPKPK	neg+1_IgG134_Fc	0	2.35916e+07	4.96068e+07	2.77507e+07	1.45363e+07	3.29052e+07	0	2.88269e+06	2.32614e+06	967748	162440	312853	173453	3.92489e+06	2.65253e+06	4.03568e+06	3.01328e+06	3.53362e+06	2.70275e+06	7.06804e+06	3.10662e+06	1.27234e+07	1.72845e+07	1.32373e+07	2.51446e+07	2.46822e+07	1.66491e+06	1.15146e+06	1.28367e+06	972515	2.43269e+06	2.63665e+07	2.16894e+07	2.46725e+07	2.33422e+07	3.09859e+07	2.2992e+06	2.44868e+06	1.1024e+06	841430	1.93598e+06	1.89328e+07	1.62423e+07	2.20919e+07	2.24889e+07	8.85222e+06	2.05863e+06	661291
LHVDPENFR	HBB_HUMAN	1.28517e+06	1.69341e+06	2.01662e+06	1.68375e+06	989085	2.06303e+06	1.56932e+06	1.78384e+06	2.06253e+06	1.31963e+06	1.00005e+06	1.01521e+06	707713	2.72056e+06	817372	1.78257e+06	1.61124e+06	2.06795e+06	1.3422e+06	691426	4.92618e+06	1.59927e+06	1.34992e+06	1.28774e+06	4.12211e+06	1.12057e+06	3.32255e+06	2.20932e+06	1.44639e+06	965661	803848	1.342e+06	700099	677572	1.07939e+06	540345	1.26489e+06	5.1364e+06	1.86982e+06	797994	3.6025e+06	1.00563e+06	1.44853e+06	1.27208e+06	1.19635e+06	2.64422e+06	3.42652e+06	1.49883e+07
SLDFTELDVAAEK	ANGT_HUMAN	3.07232e+06	3.05629e+06	3.06354e+06	3.05541e+06	2.05179e+06	2.81164e+06	2.60479e+06	2789194	2.52096e+06	2.35062e+06	3.3455e+06	3160558	3.32737e+06	3.54992e+06	3.25834e+06	3.36788e+06	3.0499e+06	2.79208e+06	2.87511e+06	2.38494e+06	3.20988e+06	3.27322e+06	3.35593e+06	3.30959e+06	3.58959e+06	3.29265e+06	3.07312e+06	3.1756e+06	3.11552e+06	3.18615e+06	2474565	2.60183e+06	2.48461e+06	2.66174e+06	2.61117e+06	2.61734e+06	2.44814e+06	2.30006e+06	2.11075e+06	2.4172e+06	2.23897e+06	2.51397e+06	2.52247e+06	2.52448e+06	2.28995e+06	2517043	2.38926e+06	2.58448e+06
LGVYELLLK	ITIH4_HUMAN	7.37029e+06	6.76298e+06	6.02744e+06	5.79647e+06	6.71485e+06	5.89392e+06	6.63781e+06	6.0854e+06	6.27854e+06	7.82523e+06	6.27361e+06	6.33679e+06	5.98001e+06	3.88673e+06	6.32011e+06	6.28413e+06	6.16516e+06	6.38793e+06	6.25371e+06	6.69524e+06	6.32511e+06	5.44923e+06	5.52059e+06	5.67277e+06	4.21411e+06	6.18701e+06	5930477	5.51294e+06	7.75947e+06	6.30863e+06	4.29001e+06	4.36343e+06	4.31028e+06	4.93041e+06	4.4997e+06	4.01613e+06	5.09524e+06	4.73192e+06	4.83691e+06	5.56562e+06	5.20127e+06	4510328	4.29209e+06	4.54357e+06	4.13901e+06	3.63414e+06	4.97917e+06	4.71665e+06
TGAQELLR	GELS_HUMAN	3.3728e+06	3.39195e+06	3.28429e+06	3.35807e+06	6.76766e+06	3.23217e+06	2.6617e+06	2.47104e+06	2.6992e+06	2.76811e+06	5.78476e+06	4.87041e+06	5.75375e+06	7.06025e+06	5.30628e+06	4.94528e+06	5.14415e+06	4.71508e+06	5.38039e+06	4.05461e+06	7.97065e+06	8.29993e+06	7.82531e+06	7.73493e+06	8.85222e+06	6.59532e+06	6.27142e+06	6.26934e+06	6.4956e+06	7.24968e+06	5.85541e+06	6.09983e+06	6.56012e+06	6.09051e+06	6.1872e+06	5.67472e+06	5.40962e+06	7.3167e+06	6.29282e+06	5.27031e+06	1.03735e+07	5.65526e+06	5.71442e+06	5.94597e+06	3.28804e+06	9.51776e+06	4.95688e+06	5.55431e+06
FVTWIEGVMR	PLMN_HUMAN	6.03936e+06	6.14069e+06	6.07301e+06	6.4237e+06	5.33845e+06	5.91614e+06	6.40194e+06	5.49769e+06	6.31775e+06	7.40096e+06	6.72872e+06	6.56666e+06	7.25775e+06	5.25102e+06	6.45539e+06	6.52615e+06	7.18067e+06	7017835	7.10435e+06	8.53757e+06	7140852	7.17287e+06	6.68761e+06	7.04578e+06	5.32381e+06	7.08212e+06	7.26256e+06	7.02025e+06	8.9652e+06	7140852	5.3208e+06	5.70389e+06	5.9526e+06	6.1937e+06	6.35101e+06	6.20107e+06	5.86588e+06	6.37816e+06	6.08679e+06	6.3185e+06	4.26841e+06	4.40019e+06	4159746	4.37296e+06	4.02367e+06	3.6571e+06	4.58245e+06	4.3231e+06
HTLNQIDEVK	FETUA_HUMAN	7.37613e+06	6.85388e+06	7.05842e+06	6.52184e+06	5.99651e+06	6.54456e+06	5.39183e+06	6.50248e+06	6.1851e+06	5.26062e+06	7.77461e+06	7.69356e+06	7.3885e+06	8.06293e+06	7.89526e+06	7.30655e+06	7.77074e+06	6.98834e+06	7.05727e+06	4.43708e+06	9.33667e+06	8.40749e+06	8.64365e+06	7.7924e+06	9.61641e+06	8.47217e+06	7.78496e+06	8.46812e+06	8.20674e+06	8.21365e+06	6.83357e+06	6.98045e+06	7.36046e+06	6.55032e+06	7.10169e+06	6.85217e+06	6682804	6.22868e+06	6.20331e+06	5.78493e+06	5.237e+06	5.97584e+06	5.62864e+06	5.51372e+06	5.82197e+06	5.7592e+06	5.41645e+06	5.43864e+06
ETWTANVGK	THRB_HUMAN	8.11366e+06	8.35991e+06	8.79612e+06	8.74864e+06	1.11372e+07	8479478	8.35618e+06	7.73019e+06	8.13863e+06	6.46496e+06	8.52522e+06	8.43546e+06	8.60653e+06	1.00798e+07	8.0493e+06	8.97601e+06	8.20112e+06	7.82988e+06	8.57133e+06	5.47623e+06	8.13108e+06	8.27151e+06	8.3991e+06	8.30107e+06	1.08328e+07	7.14176e+06	8.88117e+06	8.34727e+06	7.39967e+06	6.6867e+06	7.58771e+06	7669935	7.73733e+06	7.71924e+06	8.07535e+06	7.20299e+06	7.38652e+06	8.04567e+06	7.81715e+06	6.82088e+06	1.22963e+07	6.91136e+06	7.05672e+06	6.90891e+06	6.94914e+06	1.12169e+07	6.92067e+06	7.46643e+06
EYTDASFTNR	CERU_HUMAN	8.32419e+06	8.64272e+06	7.99474e+06	7.90961e+06	7750287	7.46073e+06	6.74388e+06	8.40048e+06	7.67728e+06	5.51802e+06	1.02401e+07	9.43867e+06	9.72735e+06	1.05906e+07	8.7205e+06	9.47188e+06	8.8206e+06	7.76897e+06	7.98525e+06	6.35212e+06	1.16686e+07	1.2294e+07	1.09419e+07	10891132	1.29557e+07	1.11844e+07	1.0215e+07	9.93775e+06	9.16809e+06	9.09876e+06	7.54975e+06	8.00792e+06	7.5376e+06	7.48942e+06	7.45301e+06	7.50379e+06	7.33432e+06	7.7302e+06	7.15355e+06	6.83095e+06	8.69874e+06	9.30862e+06	8.60086e+06	6.9062e+06	8494908	9.38043e+06	8.62013e+06	6.89518e+06
AFIQLWAFDAVK	AMBP_HUMAN	1.18099e+07	1.08884e+07	1.11577e+07	1.0969e+07	9.8182e+06	1.14886e+07	1.079e+07	1.09659e+07	11147584	1.17066e+07	1.05116e+07	1.0578e+07	1.09816e+07	1.33809e+07	1.15976e+07	9.86242e+06	1.09943e+07	9.7348e+06	9.79662e+06	1.10492e+07	8.75487e+06	8.68084e+06	8739575	8.78866e+06	7.31904e+06	1.05151e+07	8.78116e+06	8.31035e+06	8.50489e+06	8.29259e+06	8.52414e+06	6.82172e+06	8.3284e+06	8.32405e+06	7.96402e+06	1.0792e+07	9.36052e+06	8.53517e+06	9.00465e+06	9.5935e+06	7.24039e+06	9.29354e+06	7.4306e+06	7.71318e+06	7.39802e+06	9.16676e+06	8.34814e+06	9.37958e+06
ALVQQMEQLR	APOA4_HUMAN	1.72392e+07	1.81727e+07	1.71032e+07	1.76329e+07	1.90331e+07	1.79258e+07	2.03586e+07	1.94526e+07	1.9577e+07	2.29397e+07	1.08183e+07	1.04024e+07	1.13431e+07	9.46724e+06	1.02331e+07	1.21787e+07	1.42367e+07	1.72894e+07	1.53797e+07	1.38158e+07	1.61317e+07	1.61914e+07	1.5921e+07	1.61792e+07	1.50195e+07	1.60117e+07	1.29932e+07	1.61506e+07	1.80728e+07	1.79265e+07	1.31138e+07	1.21753e+07	1.2525e+07	1.31901e+07	1.33372e+07	1.50226e+07	1.38327e+07	13567851	1.27674e+07	1.63182e+07	1.13649e+07	1.33204e+07	1.30407e+07	1.4257e+07	1.4903e+07	1.33882e+07	1.39467e+07	1.44342e+07
VLNQELR	APOD_HUMAN	2.00546e+07	2.11687e+07	2.17927e+07	2.25805e+07	2.68115e+07	2.16523e+07	2.01958e+07	1.71401e+07	1.97087e+07	2.19003e+07	1.7487e+07	1.60328e+07	1.70615e+07	2.25076e+07	1.99571e+07	2.13739e+07	1.89198e+07	1.85606e+07	1.86665e+07	1.33071e+07	9.17015e+06	8.37949e+06	1.04506e+07	1.02457e+07	1.18538e+07	9.81053e+06	8.56949e+06	8.70542e+06	8.72145e+06	9.6027e+06	9.58229e+06	8.50911e+06	9.18519e+06	9.9558e+06	1.05052e+07	1.0852e+07	1.00264e+07	8.08886e+06	9.72107e+06	9.72083e+06	1.86483e+07	1.79918e+07	1.76945e+07	1.90244e+07	1.81673e+07	1.99878e+07	1.72318e+07	1.63385e+07
DGYLFQLLR	HRG_HUMAN	1.47453e+07	1.68202e+07	1.72067e+07	1.67885e+07	1.91215e+07	1.76084e+07	1.82304e+07	1.59887e+07	1.87216e+07	2.04247e+07	1.55633e+07	1.87395e+07	1.62558e+07	1.16398e+07	1.89774e+07	1.84075e+07	1.70472e+07	1.91289e+07	1.80599e+07	1.96723e+07	1.40209e+07	1.49085e+07	1.75336e+07	1.6084e+07	1.0216e+07	1.7287e+07	1.76832e+07	1.85082e+07	1.86475e+07	1.80361e+07	1.41522e+07	1.32618e+07	1.51523e+07	1.5198e+07	1.46372e+07	1.62862e+07	1.81199e+07	1.21467e+07	1.7934e+07	1.76921e+07	10877568	1.13098e+07	1.08618e+07	1.13139e+07	1.18294e+07	1.1061e+07	10877568	1.04368e+07
ATVVYQGER	APOH_HUMAN	19734936	1.39819e+07	2.01782e+07	1.9553e+07	2.54081e+07	1.44627e+07	1.75937e+07	2.11926e+07	2.35156e+07	2.60586e+07	1.31346e+07	2.04502e+07	1.35137e+07	2.22533e+07	1.98312e+07	2.31281e+07	1.75513e+07	2.34178e+07	2.05289e+07	1.65526e+07	1.69647e+07	2.17208e+07	1.80091e+07	1.52476e+07	1.68886e+07	1.60895e+07	1.93724e+07	1.90507e+07	1.97426e+07	1.98085e+07	2.47532e+07	1.75818e+07	2.1442e+07	2.55651e+07	2.16933e+07	2.82178e+07	2.46222e+07	2.57169e+07	2.31658e+07	2.1309e+07	2.08212e+07	2.75367e+07	2.38629e+07	2.53539e+07	2.82104e+07	2.21889e+07	1.9377e+07	1.79291e+07
QVVAGLNFR	KNG1_HUMAN	2.51722e+07	2.69211e+07	2.437e+07	2.62075e+07	4.25992e+07	2.36878e+07	2.50641e+07	2.13274e+07	2.18752e+07	2.67701e+07	2.33653e+07	2.04992e+07	2.40644e+07	1.51698e+07	2.17432e+07	1.99742e+07	2.26957e+07	2.1823e+07	2.21528e+07	2.31184e+07	2.49969e+07	2.52991e+07	2.40669e+07	2.51909e+07	1.84369e+07	2.38601e+07	2.36819e+07	2.2826e+07	2.45143e+07	2.39268e+07	2.08902e+07	2.03232e+07	2.17839e+07	2.18147e+07	2.23323e+07	2.25294e+07	2.08969e+07	1.54639e+07	2.02006e+07	1.8937e+07	1.79541e+07	1.64025e+07	1.89631e+07	1.74195e+07	1.74609e+07	1.77821e+07	1.78395e+07	1.47541e+07
ATVLNYLPK	A2MG_HUMAN	2.69546e+07	2.60463e+07	2.62685e+07	2.53959e+07	2.87497e+07	2.55438e+07	2.29168e+07	1.94107e+07	2.39132e+07	2.03022e+07	2.48418e+07	2.47548e+07	2.48095e+07	2.33671e+07	2.40905e+07	2.41166e+07	23771856	2.3633e+07	2.30366e+07	1.66519e+07	2.96978e+07	3.23018e+07	3.00208e+07	3.08144e+07	29660726	29660726	2.86022e+07	2.84899e+07	2.76251e+07	2.78133e+07	2.3317e+07	2.40975e+07	2.42871e+07	2.44912e+07	2.42877e+07	2.37873e+07	2.26688e+07	2.60993e+07	2.2251e+07	2.17041e+07	2.4416e+07	2.29967e+07	2.4477e+07	2.35561e+07	2.41303e+07	2.49812e+07	2.24243e+07	2.21968e+07
FEDGVLDPDYPR	TRFE_HUMAN	3.46837e+07	3.47809e+07	33757872	33757872	2.76505e+07	3.50911e+07	3.47566e+07	3.70481e+07	3.35278e+07	2.72871e+07	3.31879e+07	3.242e+07	32657009	3.60108e+07	32657009	32657009	3.29771e+07	3.27004e+07	3.08177e+07	2.61484e+07	3.13523e+07	2.78679e+07	3.08081e+07	3.21488e+07	3.43773e+07	3.10851e+07	3.28131e+07	3.51748e+07	3.27516e+07	3.26837e+07	2.83973e+07	2.70944e+07	2.76766e+07	2.69231e+07	27057188	27057188	2.63857e+07	2.58742e+07	27057188	2.63443e+07	2.92195e+07	3.31724e+07	3.28778e+07	3.07681e+07	3.13163e+07	3.00271e+07	3.4341e+07	3.56837e+07
DLATVYVDVLK	APOA1_HUMAN	3.34508e+07	3.59929e+07	4.30937e+07	4.0638e+07	2.60542e+07	3.51941e+07	3.83704e+07	4.34393e+07	3.98238e+07	37627225	3.80552e+07	4.46141e+07	3.73285e+07	5.09191e+07	4.46479e+07	4.12252e+07	4.30138e+07	4.81029e+07	4.28208e+07	4.70663e+07	4.07066e+07	3.84471e+07	4.57345e+07	4.205e+07	4.27929e+07	4.505e+07	4.43833e+07	4.60608e+07	4.19808e+07	3.8986e+07	3.89908e+07	3.14615e+07	3.41805e+07	3.24941e+07	3.33604e+07	3.55853e+07	4.74365e+07	3.70376e+07	4.32718e+07	4.46205e+07	4.9672e+07	3.30068e+07	2.9971e+07	3.34583e+07	3.31492e+07	4.85524e+07	3.83881e+07	4.4539e+07
DIAPTLTLYVGK	HPT_HUMAN	1.48045e+07	1.26545e+07	1.06554e+07	1.34476e+07	9.25622e+06	8.75231e+06	2.68718e+07	4.92511e+07	3.56121e+07	1.60985e+07	7.93608e+07	6.90823e+07	7.76289e+07	8.92603e+07	7.73645e+07	7.47079e+07	7.20222e+07	6.5189e+07	6.43924e+07	5.45384e+07	2.31753e+07	4.76275e+07	4.6362e+07	4.26856e+07	4.70189e+07	5.18027e+07	4.77097e+07	4.89105e+07	4.66589e+07	4.26795e+07	2.67497e+07	2.3911e+07	2.59452e+07	2.57369e+07	2.43994e+07	2.92385e+07	3.47634e+07	3.26539e+07	3.3179e+07	3.81294e+07	9.35811e+07	8.92939e+07	8.43341e+07	8.546e+07	7.30676e+07	1.08929e+08	1.01762e+08	8.96879e+07
TIYTPGSTVLYR	CO3_HUMAN	6.59702e+07	64957148	5.99e+07	6.17473e+07	6.14309e+07	6.58049e+07	6.61187e+07	7.06254e+07	6.84148e+07	5.94525e+07	55109955	4.85534e+07	5.42383e+07	5.1566e+07	5.32875e+07	4.93558e+07	5.65189e+07	5.90863e+07	5.87832e+07	5.44095e+07	7.29237e+07	7.33384e+07	6.7887e+07	7.03252e+07	7.47312e+07	7.422e+07	7.36564e+07	7.15347e+07	7.0631e+07	7.86603e+07	5.00679e+07	5.10518e+07	50048764	4.96636e+07	4.7503e+07	4.85983e+07	4.65997e+07	5.23127e+07	5.06869e+07	50048764	5.17784e+07	6.06771e+07	6.12249e+07	6.2592e+07	5.88753e+07	5.62139e+07	6.01041e+07	5.82313e+07
WFYIASAFR	A1AG2_HUMAN	1.1637e+08	1.20587e+08	1.34904e+08	1.34438e+08	1.14e+08	1.2385e+08	1.77493e+08	2.09745e+08	2.29855e+08	2.41708e+08	1.35819e+08	1.92346e+08	1.40675e+08	1.40328e+08	1.8306e+08	1.76935e+08	1.53343e+08	1.64831e+08	1.45942e+08	1.66519e+08	1.33113e+08	1.57667e+08	1.80468e+08	1.73368e+08	1.61906e+08	1.80592e+08	1.70926e+08	1.92094e+08	2.03191e+08	1.74344e+08	1.49145e+08	1.14684e+08	1.42208e+08	1.57827e+08	1.47491e+08	1.43249e+08	1.67205e+08	1.10832e+08	1.65023e+08	1.95382e+08	1.64179e+08	1.41031e+08	1.26597e+08	1.37563e+08	1.39868e+08	1.36726e+08	1.53783e+08	1.79183e+08
SVLGQLGITK	A1AT_HUMAN	1.21151e+08	1.21247e+08	1.24889e+08	1.3076e+08	1.63448e+08	1.28269e+08	1.3786e+08	1.42038e+08	1.40524e+08	1.53846e+08	1.38266e+08	1.27305e+08	1.33965e+08	136462382	1.34174e+08	1.26807e+08	1.25531e+08	1.38061e+08	136462382	1.48167e+08	2.33953e+08	2.14437e+08	2.15892e+08	2.2775e+08	2.06833e+08	2.30563e+08	2.14515e+08	2.30535e+08	2.11176e+08	2.41984e+08	1.35088e+08	1.55886e+08	1.47933e+08	152321599	1.40998e+08	1.43348e+08	1.45143e+08	1.68834e+08	1.49962e+08	1.69288e+08	1.99912e+08	2.09215e+08	2.09526e+08	224924527	2.50131e+08	1.96576e+08	2.41399e+08	2.45054e+08
EGYYGYTGAFR	TRFE_HUMAN	2.63211e+08	2.73936e+08	2.65926e+08	2.66982e+08	2.31435e+08	2.65802e+08	261728399	2.50078e+08	2.65806e+08	2.47132e+08	3.12925e+08	3.04829e+08	3.19646e+08	3.08429e+08	3.00357e+08	3.22409e+08	3.22719e+08	3.20716e+08	3.3034e+08	321603208	3.41308e+08	3.30813e+08	3.43675e+08	3.34048e+08	3.50167e+08	3.33312e+08	3.3627e+08	3.62697e+08	3.71723e+08	3.78704e+08	2.50868e+08	2.38605e+08	2.32443e+08	2.34166e+08	2.32629e+08	2.4996e+08	2.33497e+08	1.8074e+08	2.2153e+08	2.34055e+08	2.09028e+08	2.45672e+08	2.38592e+08	2.5004e+08	2.56139e+08	2.21844e+08	2.48678e+08	238556855
DLGEENFK	ALBU_HUMAN	4.59197e+08	4.78212e+08	4.70803e+08	4.75062e+08	6.33995e+08	4.77691e+08	4.38169e+08	4.44407e+08	4.31075e+08	4.07902e+08	4.42809e+08	4.10368e+08	4.48259e+08	5.64823e+08	4.18041e+08	4.15751e+08	4.86459e+08	4.20598e+08	4.44606e+08	3.68772e+08	5.33342e+08	574004831	5.59033e+08	5.4958e+08	7.59461e+08	5.37245e+08	5.834e+08	574004831	574004831	5.51148e+08	4.28975e+08	4.55222e+08	4.54891e+08	4.28234e+08	4.52661e+08	4.29562e+08	4.36407e+08	4.63293e+08	4.52026e+08	4.43385e+08	6.87363e+08	4.54652e+08	4.41401e+08	4.55315e+08	4.47373e+08	6.68756e+08	4.68428e+08	4.59758e+08
FLLQFGAQGSPLFK	tmp|biogn_rtpeps|biogn_rtpeps|biogn_rtpeps	937088	2.14153e+06	2.34241e+06	2.19804e+06	946995	3.95652e+06	3.57774e+06	3.2484e+06	2.9494e+06	2.44129e+06	1.33393e+06	4.11757e+06	2.48389e+06	426099	3.37917e+06	4.18704e+06	1.67269e+06	3.46526e+06	1.7471e+06	2.10763e+06	2.03227e+06	1.3076e+06	4.38705e+06	2.51408e+06	425976	2.17112e+06	2.23876e+06	2.69421e+06	519489	637244	116689	18067.3	189428	182243	68496	203851	217983	239859	116056	140586	98764	199245	186090	182793	225112	115965	137174	126812
TPVITGAPYYER	tmp|biogn_rtpeps|biogn_rtpeps|biogn_rtpeps	675698	2.57886e+06	2.11939e+06	2.04649e+06	2.35808e+06	2.7991e+06	2.89608e+06	3.17348e+06	3.99337e+06	4.36637e+06	731321	3.23819e+06	2.14262e+06	4.66805e+06	3.25539e+06	3.26739e+06	2.63558e+06	3.11776e+06	2.67918e+06	2.31334e+06	2.53398e+06	1.45311e+06	3.17516e+06	2.11314e+06	5.21957e+06	2.90895e+06	2.99352e+06	1.80849e+06	3.16178e+06	3.96075e+06	2.43334e+06	2.27321e+06	1.54418e+06	2.80626e+06	2.65007e+06	2.11499e+06	2.5239e+06	1.85821e+06	1.19825e+06	2.34472e+06	1.29609e+06	2.5626e+06	1.53485e+06	2.70553e+06	2.66145e+06	2.62063e+06	2.67895e+06	1.86794e+06
AGGSSEPVTGLADK	tmp|biogn_rtpeps|biogn_rtpeps|biogn_rtpeps	830484	1.07064e+06	2.68229e+06	2.49086e+06	2.16958e+06	3.40998e+06	3.62055e+06	3.84257e+06	5.01557e+06	5.7164e+06	1.06496e+06	4.13868e+06	1.85444e+06	4.65055e+06	3.9914e+06	4.18954e+06	3.21923e+06	3.72409e+06	3.2726e+06	3.14556e+06	1.72009e+06	1.89115e+06	3.75796e+06	2.08145e+06	5.8857e+06	3.25981e+06	3.21786e+06	1.80751e+06	3.5432e+06	4.28688e+06	2.97066e+06	2.43109e+06	2.62836e+06	3.57421e+06	3.41972e+06	2.59233e+06	3.16514e+06	1.23277e+06	2.34595e+06	2.77956e+06	3.20538e+06	2.88734e+06	2.37519e+06	2.82188e+06	2.90333e+06	3.711e+06	2.63393e+06	2.08549e+06
TPVISGGPYYER	tmp|biogn_rtpeps|biogn_rtpeps|biogn_rtpeps	848735	3.20986e+06	2.72617e+06	2.5276e+06	2.68018e+06	3.46583e+06	3.65115e+06	4.09655e+06	4.94125e+06	5.30751e+06	1.21358e+06	3.89525e+06	2.44924e+06	4.97623e+06	3.965e+06	4.05213e+06	3.32894e+06	3.83203e+06	3.38858e+06	2.85286e+06	2.59943e+06	2.4116e+06	3.83158e+06	2.44488e+06	5.89892e+06	3.18833e+06	3.56492e+06	2.06283e+06	3.9591e+06	4.60747e+06	3.01963e+06	2.46755e+06	2.7006e+06	3.45417e+06	3.17423e+06	2.51048e+06	2.95039e+06	1.89073e+06	2.3907e+06	2.89168e+06	2.16573e+06	2.91542e+06	2.76585e+06	3.15707e+06	3.1623e+06	3.22982e+06	2.93575e+06	2.20174e+06
VEATFGVDESANK	tmp|biogn_rtpeps|biogn_rtpeps|biogn_rtpeps	896305	4.3715e+06	3.93271e+06	3.59639e+06	2.9615e+06	5.39945e+06	6.0625e+06	6.1453e+06	4.66373e+06	4.98659e+06	1.55165e+06	4.20934e+06	4.05491e+06	5.05017e+06	6.93607e+06	7.16119e+06	4.95798e+06	3.93188e+06	4.72351e+06	3.98765e+06	3.34619e+06	3.1938e+06	6.27802e+06	3.20349e+06	9.25938e+06	4.4984e+06	5.76482e+06	2.38711e+06	5.13409e+06	6.48203e+06	3.97719e+06	2.62451e+06	3.48339e+06	4.77112e+06	4.32894e+06	3.40434e+06	3.81638e+06	1.65149e+06	3.02816e+06	2.5616e+06	3.37722e+06	3.29602e+06	3.02594e+06	3.6291e+06	4.22368e+06	4.91122e+06	4.04265e+06	3.16334e+06
GDLDAASYYAPVR	tmp|biogn_rtpeps|biogn_rtpeps|biogn_rtpeps	1.44543e+06	5.78414e+06	4.0399e+06	4.03951e+06	3.44948e+06	6.68653e+06	6.79784e+06	7.15336e+06	7.77689e+06	8.33283e+06	1.76518e+06	5.96694e+06	3.92033e+06	7.9851e+06	6.53944e+06	6.37422e+06	4.92377e+06	6.29478e+06	5.5917e+06	4.14327e+06	4.1479e+06	3.29979e+06	5.74754e+06	4.274e+06	8.35361e+06	5.01563e+06	5.60918e+06	3.51755e+06	5.62274e+06	6.41014e+06	4.35199e+06	3.42611e+06	3.72514e+06	4.96876e+06	4.46987e+06	3.69679e+06	4.47253e+06	2.44435e+06	2.94431e+06	4.12895e+06	1.78591e+06	4.05294e+06	3.95509e+06	4.32954e+06	4.19324e+06	4.23421e+06	4.23019e+06	3.23747e+06
GTFIIDPAAIVR	tmp|biogn_rtpeps|biogn_rtpeps|biogn_rtpeps	1.94965e+06	5.98387e+06	5.14133e+06	4.94519e+06	3.26225e+06	7.46447e+06	8.09168e+06	8.02894e+06	1.07789e+07	1.14446e+07	2.19251e+06	9.35651e+06	4.64532e+06	4.87826e+06	8.68493e+06	8.46075e+06	6.49192e+06	7.77843e+06	6.6192e+06	5.66994e+06	4.32006e+06	4.12889e+06	7.47045e+06	4.57285e+06	5.18257e+06	6.5381e+06	6.95089e+06	1.18262e+07	5.86491e+06	6.79305e+06	3.16034e+06	2.46951e+06	2.87511e+06	4.1672e+06	3.54794e+06	2.86936e+06	3.70452e+06	2.27433e+06	2.15913e+06	3.68628e+06	1.67421e+06	3.01917e+06	2.79309e+06	3.3333e+06	3.38179e+06	2.1224e+06	3.26264e+06	2.45915e+06
TGFIIDPGGVIR	tmp|biogn_rtpeps|biogn_rtpeps|biogn_rtpeps	2.7893e+06	9.39504e+06	7.53847e+06	7.37724e+06	6.26266e+06	1.06649e+07	1.15907e+07	1.23234e+07	1.46213e+07	1.7383e+07	3.32433e+06	1.28238e+07	6.86101e+06	1.07786e+07	1.47803e+07	1.20726e+07	9.51894e+06	1.18816e+07	9.68945e+06	7.4399e+06	6.99948e+06	6.50749e+06	1.15381e+07	7.19382e+06	1.18652e+07	1.01142e+07	1.05645e+07	1.11477e+07	8.32404e+06	1.12085e+07	6.87226e+06	5.00602e+06	6.17653e+06	8.35199e+06	7.98275e+06	6.10542e+06	7.53389e+06	4.21354e+06	4.41286e+06	7.22371e+06	3.00163e+06	6.6603e+06	6.56823e+06	7.25672e+06	7.33138e+06	5.69501e+06	6.69805e+06	4.98888e+06
YILAGVESNK	tmp|biogn_rtpeps|biogn_rtpeps|biogn_rtpeps	3.38007e+06	1.16956e+07	9.45345e+06	9.15986e+06	1.19911e+07	1.30465e+07	1.30184e+07	1.47946e+07	1.71238e+07	1.80849e+07	4.24301e+06	1.59408e+07	8.73971e+06	2.15034e+07	1.57433e+07	1.62308e+07	1.30633e+07	1.44618e+07	1.25528e+07	9.6008e+06	9.24971e+06	8.74931e+06	1.50766e+07	9.6734e+06	2.45972e+07	1.22556e+07	1.24474e+07	7.49442e+06	1.31841e+07	1.56873e+07	1.17149e+07	9.47437e+06	1.05717e+07	1.3726e+07	1.35134e+07	1.04908e+07	1.22697e+07	5.75793e+06	9.17215e+06	1.06061e+07	1.69646e+07	1.1502e+07	1.09679e+07	1.21302e+07	1.23539e+07	1.76402e+07	1.07922e+07	8.56438e+06
[truncated: 5 more columns]

## Sheet: Table_S4
Table S4: DIA data on patient and control samples.
Protein intensity values per DIA file (in red) are normalized to total sample MS2 intensity.
protein	n_distinct_peptides	protein_coverage	141111_DIA_P10_SCR	141111_DIA_P11_SCR	141111_DIA_P14_SCR	141111_DIA_P15_SCR	141111_dia_p17_unf	141111_DIA_P3_SW2	141111_DIA_P9_SCR1	CK_H1605_231	CK_H1605_234	CK_H1605_296	CK_H1605_299	CK_H1605_302	CK_H1605_305	CK_H1605_308	CK_H1605_311	CK_H1605_314	CK_H1610_138	CK_H1610_139	CK_H1610_140	CK_H1610_141	CK_H1610_142	CK_H1610_143	CK_H1610_145	CK_H1610_148	CK_H1610_149	CK_H1610_151	CK_H1610_152	CK_H1610_154	CK_H1610_155	CK_H1610_156	CK_H1610_157	CK_H1610_158	CK_H1610_159	CK_H1610_160	CK_H1610_161	CK_S1408_120	CK_S1408_121	CK_S1408_122	CK_S1408_123	CK_S1408_124	CK_S1408_126	CK_S1408_127	CK_S1408_128	CK_S1408_129	CK_S1408_130	Simon_S1510_027	Simon_S1510_028
1/sp|A8K2U0|A2ML1_HUMAN	25	0.235213	0	0.000220516	0.000311242	3.82271e-05	0	0	6.73122e-05	0	0	0	0	0	0	0	0	0	0	0	0	0	0	0	0	0	0	0	0	0	0	0	0	0	0	0	0	0.000173049	8.10249e-05	0.000274057	0.000293367	7.48263e-05	0.000350721	0.000450515	0.0003175	0.000235386	0	7.10834e-06	0
1/sp|B0I1T2|MYO1G_HUMAN	3	0.040275	0	0	0	0	0	0	0	2.06764e-06	0	0	0	0	0	0	0	0	0	0	0	0	0	0	0	0	0	0	0	0	0	0	0	0	0	0	0	0	0	0	0	8.13893e-06	0	0	0	0	0	0	0
1/sp|O00151|PDLI1_HUMAN	3	0.0942249	0	4.72421e-06	0	0	0	9.00068e-06	0	0	0	0	0	0	0	0	0	0	2.20146e-06	0	0	0	0	0	0	0	0	0	0	0	0	0	0	0	0	0	0	0	0	0	0	9.35263e-06	0	0	0	0	0	0	0
1/sp|O00160|MYO1F_HUMAN	3	0.0291439	0	0	6.3229e-06	0	0	0	0	3.08388e-05	2.07091e-05	0	0	0	0	0	0	1.06469e-05	0	0	0	0	0	0	0	0	0	0	0	0	0	0	0	0	0	0	0	0	9.80659e-07	0	0	8.50902e-06	0	0	0	0	0	0	0
1/sp|O00187|MASP2_HUMAN	2	0.0335277	0	0	0	0	0	0	0	0	0	0	0	0	0	0	0	0	1.97234e-06	0	0	1.69098e-06	0	0	0	0	0	0	0	0	0	0	0	0	0	0	1.04882e-06	0	0	0	0	0	0	0	0	0	0	0	0
1/sp|O00204|ST2B1_HUMAN	3	0.0986301	0	0	4.48063e-05	0	0	1.69108e-07	0	0	0	0	0	0	0	0	0	0	0	0	0	0	0	0	0	0	0	0	0	0	0	0	0	0	0	0	0	3.46172e-05	1.54929e-05	2.14632e-05	4.95105e-05	0	5.30601e-05	0.000127211	5.39839e-05	3.72517e-05	0	0	0
1/sp|O00231|PSD11_HUMAN	3	0.0900474	0	0	0	0	0	0	0	7.01665e-07	0	0	0	0	0	0	0	0	0	0	0	0	0	0	0	0	0	0	0	0	0	0	0	0	0	0	0	4.35853e-06	0	0	0	1.34419e-05	0	0	0	0	0	0	0
1/sp|O00232|PSD12_HUMAN	2	0.0526316	0	0	0	0	0	0	0	0	0	0	0	0	0	0	0	0	0	0	0	0	1.9477e-06	0	0	0	0	0	0	0	0	0	0	0	0	0	0	0	0	0	0	1.45356e-05	0	0	0	0	0	0	0
1/sp|O00299|CLIC1_HUMAN	11	0.738589	0	0.000206021	0.000200921	0.000231523	0	1.79614e-05	0.000140471	4.68203e-05	9.61129e-05	0	0	0	0	0	0	0.000135922	0	0	0	0	1.20256e-06	0	0	0	0	0	0	0	0	0	0	0	0	0	0	0.000153899	8.96985e-05	0.000102438	0.000158772	0.000453124	0.000133156	0.000153766	9.61587e-05	1.68314e-05	0	0	0
1/sp|O00303|EIF3F_HUMAN	4	0.123249	0	0	0	0	0	0	0	0	0	0	0	0	0	0	5.00127e-06	0	0	0	0	0	0	0	0	0	0	0	0	0	0	0	0	0	0	0	0	4.0365e-06	0	0	0	2.42172e-05	0	0	0	0	0	0	0
1/sp|O00391|QSOX1_HUMAN	13	0.258367	0	0	0	0	2.4301e-06	3.8719e-06	0	0	0	0	0	2.43327e-05	3.59044e-05	1.16873e-05	1.54027e-06	0	7.79198e-06	2.8604e-06	4.22419e-06	7.15046e-06	4.14567e-06	2.4599e-06	5.15195e-05	5.00862e-06	5.08401e-06	1.35932e-05	2.07072e-05	1.16497e-05	1.23131e-05	9.10909e-06	8.98793e-06	8.16285e-06	4.73221e-06	7.25391e-06	2.05239e-05	0	8.08417e-06	1.67834e-05	1.25585e-05	7.29961e-07	2.75608e-05	4.82935e-05	2.43376e-05	2.80352e-05	0	4.18672e-06	4.35532e-06
1/sp|O00410|IPO5_HUMAN	3	0.0428441	0	0	0	0	0	0	0	0	0	0	0	0	0	0	0	0	0	0	0	0	0	0	0	0	0	0	0	0	0	0	0	0	0	0	0	0	0	0	0	1.1076e-05	0	0	0	0	0	0	0
1/sp|O00483|NDUA4_HUMAN	2	0.246914	0	0	0	0	0	0	0	0	0	0	0	0	0	0	0	0	0	0	0	0	0	0	0	0	0	0	0	0	0	0	0	0	0	0	0	0	0	0	0	5.95745e-05	0	0	0	0	0	0	0
1/sp|O00567|NOP56_HUMAN	3	0.0555556	0	0	0	0	0	0	0	0	0	0	0	0	0	0	0	0	0	0	0	0	0	0	0	0	0	0	0	0	0	0	0	0	0	0	0	0	3.95865e-06	0	0	2.17617e-05	0	0	0	0	0	0	0
1/sp|O00571|DDX3X_HUMAN	2	0.0332326	0	5.53757e-05	0	0	0	0	0	5.53638e-06	0	0	0	0	0	0	0	0	5.56237e-07	0	0	0	0	0	0	0	0	0	0	0	0	0	0	0	0	0	0	0	0	0	0	8.95313e-06	0	0	0	0	0	0	0
1/sp|O00602|FCN1_HUMAN	2	0.0705521	0	0	0	0	0	0	0	1.43532e-06	0	0	0	0	0	0	0	9.64699e-06	0	0	0	0	0	0	0	0	0	0	0	0	0	0	0	0	0	0	0	0	0	1.33603e-05	0	2.04647e-06	0	0	0	0	0	0	0
1/sp|O00748|EST2_HUMAN	4	0.0822898	0	6.91218e-05	1.47709e-05	0	0	0	0	0	2.75638e-06	0	0	0	0	0	0	0	0	0	0	0	0	0	0	0	0	0	0	0	0	0	0	0	0	0	0	0	6.47204e-06	1.22129e-05	3.55352e-05	0	2.4636e-05	0.000111094	3.67343e-05	1.28782e-05	0	0	0
1/sp|O00764|PDXK_HUMAN	2	0.099359	0	0	1.45415e-06	0	0	0	0	8.41801e-06	0	0	0	0	0	0	0	0	0	0	0	0	0	0	0	0	0	0	0	0	0	0	0	0	0	0	0	0	0	5.17221e-06	0	9.56273e-06	0	0	0	0	0	0	0
1/sp|O14745|NHRF1_HUMAN	5	0.181564	0	2.51999e-05	4.97891e-05	0	0	0	0	4.85531e-06	0	0	0	0	0	0	0	0	0	0	0	0	0	0	0	0	0	0	0	0	0	0	0	0	0	0	0	8.06007e-06	8.96113e-06	2.36577e-05	5.32799e-05	3.78417e-05	5.06967e-05	0.000107068	4.32074e-05	3.56496e-05	0	0	0
1/sp|O14773|TPP1_HUMAN	2	0.0728242	0	0	1.39656e-05	0	0	0	0	8.04558e-06	0	0	0	0	0	0	0	0	0	0	0	0	0	0	0	0	0	0	0	0	0	0	0	0	0	0	0	0	0	0	0	1.56409e-05	0	0	0	0	0	0	0
1/sp|O14791|APOL1_HUMAN	6	0.213568	2.18785e-05	0	2.96101e-05	0	2.30207e-05	1.65418e-05	0.000115523	2.79399e-06	0	3.93255e-05	7.49508e-05	3.38608e-05	4.63157e-05	5.66095e-05	3.89442e-05	0	5.93584e-05	0.000102567	2.43336e-05	3.74009e-05	2.91328e-05	3.94142e-05	2.27318e-05	6.86528e-05	5.45108e-05	3.88414e-05	8.66394e-05	9.20853e-05	5.55189e-05	1.70872e-05	1.9812e-05	2.68298e-05	0.000100437	3.73815e-05	8.93707e-06	0	2.32846e-05	8.25564e-06	1.06142e-05	6.8959e-05	7.11182e-06	0	0	0	0	0.000103457	0.000130709
1/sp|O14818|PSA7_HUMAN	3	0.153226	0	2.17972e-05	1.82802e-05	0	0	0	2.90293e-05	1.02412e-05	0	0	0	0	0	0	0	0	0	0	0	0	0	0	0	0	0	0	0	0	0	0	0	0	0	0	0	3.13704e-05	8.79984e-06	2.44605e-05	3.08075e-05	7.2534e-05	2.46823e-05	3.57409e-05	3.72731e-05	2.68291e-05	0	0	0
1/sp|O14908|GIPC1_HUMAN	2	0.0750751	0	0	0	0	0	0	0	0	0	0	0	0	0	0	0	0	0	0	0	0	0	0	5.65189e-06	0	0	0	0	0	0	0	0	0	0	0	0	0	0	0	0	0	0	6.89571e-06	0	0	0	0	0
1/sp|O14929|HAT1_HUMAN	3	0.112172	0	0	0	0	0	0	0	0	0	0	0	0	0	0	0	0	0	0	0	0	0	0	0	0	0	0	0	0	0	0	0	0	0	0	0	0	0	0	0	9.257e-06	0	0	0	0	0	0	0
1/sp|O15143|ARC1B_HUMAN	7	0.263441	0	0	1.42178e-05	8.60912e-05	0	0	3.77226e-05	4.78061e-05	6.61126e-05	0	0	0	0	1.61975e-05	1.45366e-05	7.18474e-05	0	0	0	0	0	0	0	0	0	0	0	0	0	0	0	0	0	0	0	1.79859e-05	3.3636e-05	2.10188e-05	3.51472e-05	0.000192976	8.53316e-06	0	9.99582e-06	0	0	0	0
1/sp|O15144|ARPC2_HUMAN	13	0.393333	0	6.73575e-05	4.87185e-05	8.90831e-05	0	0	4.8983e-05	6.60355e-05	3.61937e-05	0	0	0	0	0	0	7.31481e-05	0	0	0	0	0	0	0	0	0	0	7.31473e-06	0	0	0	0	0	0	0	0	7.09421e-05	5.67792e-05	4.72702e-05	3.60833e-05	0.000180855	0	3.95561e-05	2.74093e-05	0	0	0	0
1/sp|O15145|ARPC3_HUMAN	6	0.325843	0	6.10758e-05	6.09834e-05	4.4522e-05	0	0	3.09995e-05	3.23768e-05	2.58468e-05	0	0	0	0	0	0	2.77231e-05	7.34251e-07	0	0	0	0	0	0	0	0	0	0	0	0	0	0	0	0	0	0	1.48322e-05	1.31704e-05	0	0	0.000141618	0	8.6153e-06	8.58846e-06	0	0	0	0
1/sp|O15231|ZN185_HUMAN	16	0.281567	0	0.000137573	0.000106154	0	0	0	4.54127e-05	0	0	0	0	0	0	0	0	8.59937e-05	0	0	0	0	0	0	0	0	0	0	0	0	0	0	0	4.11138e-07	0	0	0	1.90505e-05	5.0875e-06	6.11317e-06	0.000184574	2.88961e-05	9.83981e-05	0.000191781	6.19789e-05	0	0	0	0
1/sp|O15260|SURF4_HUMAN	2	0.0855019	0	0	0	7.16563e-06	0	0	0	0	0	0	0	0	0	0	0	0	0	0	0	0	0	0	0	0	0	0	0	0	0	0	0	0	0	0	0	0	0	0	0	1.48022e-05	0	0	0	0	0	0	0
1/sp|O15371|EIF3D_HUMAN	2	0.0437956	0	1.25928e-05	2.25965e-06	0	0	0	0	0	0	0	0	0	0	0	0	0	0	0	0	0	0	0	0	0	0	0	0	0	0	0	0	0	0	0	0	0	0	0	0	2.43709e-05	0	0	0	0	0	0	0
1/sp|O15511|ARPC5_HUMAN	4	0.523179	0	0	0.000128536	0	0	7.4845e-06	3.6016e-05	6.81324e-05	0.000123326	0	0	0	0	0	0	0.000107364	0	0	0	0	0	0	0	0	0	0	0	0	0	0	0	0	0	0	0	5.35934e-05	3.61555e-05	8.76421e-05	8.8898e-05	0.0002048	6.79832e-05	5.18987e-05	7.47266e-05	6.75646e-05	0	0	0
1/sp|O43143|DHX15_HUMAN	3	0.0465409	0	0	0	0	0	0	0	1.02588e-06	0	0	0	0	0	0	0	0	0	0	0	0	0	0	0	0	0	0	0	0	0	0	0	0	0	0	0	0	0	0	0	1.75199e-05	0	0	0	0	0	0	0
1/sp|O43175|SERA_HUMAN	3	0.065666	0	1.90999e-05	3.87234e-06	0	0	0	9.34684e-05	3.19922e-06	0	0	0	0	0	0	0	0	0	0	0	0	0	0	0	0	0	0	0	0	0	0	0	0	0	0	0	3.74477e-06	0	0	0	2.31205e-05	0	3.76251e-06	0	0	0	0	0
1/sp|O43240|KLK10_HUMAN	6	0.275362	0	0.000153225	0	0	0	0	0	0	0	0	0	0	0	0	0	0	0	0	0	0	0	0	0	0	0	0	0	0	0	0	0	0	0	0	0	3.03563e-05	0	0	0	0	6.14289e-05	6.39114e-05	0.000365225	0	0	0	0
1/sp|O43242|PSMD3_HUMAN	6	0.146067	0	8.20954e-06	2.00723e-06	0	0	0	3.686e-06	1.61803e-06	0	0	0	0	0	0	0	7.22078e-07	0	0	0	0	0	0	0	0	0	0	0	0	0	0	0	0	0	0	0	8.47481e-06	0	3.31916e-06	7.89673e-06	2.50118e-05	5.43352e-06	0	0	0	0	0	0
1/sp|O43390|HNRPR_HUMAN	4	0.0821485	0	0	0	0	0	0	0	0	0	0	0	0	0	0	0	0	0	0	0	0	0	0	0	0	0	0	0	0	0	0	0	0	0	0	0	0	0	0	0	2.66171e-05	0	0	0	0	0	1.78884e-05	0
1/sp|O43399|TPD54_HUMAN	2	0.140777	0	1.07613e-05	0	0	0	0	6.1237e-06	1.29587e-06	0	0	0	0	0	0	0	0	0	0	0	0	0	0	0	0	0	0	0	0	0	0	0	0	0	0	0	0	0	0	0	1.02536e-05	0	0	0	0	0	0	0
1/sp|O43493|TGON2_HUMAN	2	0.0583333	0	0	0	0	0	0	0	0	0	0	0	0	0	0	0	0	0	0	0	0	0	0	0	0	0	0	0	0	0	0	0	0	0	0	0	0	0	0	0	4.71973e-06	0	0	0	0	0	0	0
1/sp|O43684|BUB3_HUMAN	3	0.121951	0	0	0	0	0	0	0	1.78485e-06	0	0	0	0	0	0	0	0	0	0	0	0	0	0	0	0	0	0	0	0	0	0	0	0	0	0	0	0	0	0	0	2.09915e-05	0	0	0	0	0	0	0
1/sp|O43707|ACTN4_HUMAN	27	0.381998	0	0.000231067	0.00013216	6.49242e-05	0	2.0209e-05	0.000106642	3.43559e-05	4.63819e-05	0	0	0	0	0	0	6.31548e-05	1.14183e-05	0	0	0	0	1.7122e-05	0	0	0	0	0	0	0	0	1.05021e-05	0	0	0	0	7.69105e-05	5.48836e-05	8.58797e-05	0.000174551	0.000122249	0.000182256	0.000221043	0.000120611	0.000117998	0	0	0
1/sp|O43760|SNG2_HUMAN	2	0.0803571	0	0	0	0	0	0	0	0	0	0	0	0	0	0	0	0	0	0	0	0	0	0	0	0	0	0	0	0	0	0	0	0	0	0	0	2.32289e-05	0	0	5.84312e-06	2.42346e-05	0	0	0	0	0	0	0
1/sp|O43776|SYNC_HUMAN	3	0.0675182	0	0	0	0	0	0	0	0	0	0	0	0	0	0	0	0	0	0	0	0	0	0	0	0	0	0	0	0	0	0	0	0	0	0	0	0	0	0	0	8.68748e-06	0	0	0	0	0	0	0
1/sp|O43866|CD5L_HUMAN	13	0.524496	8.07821e-05	0	1.86762e-05	3.77959e-05	9.08173e-05	2.67144e-05	0	8.7e-06	0	3.87382e-05	0.000362749	9.71736e-05	9.37235e-05	8.72873e-05	0.000118038	1.06245e-05	7.60481e-05	0.000127161	0.000174481	6.95416e-05	5.20946e-05	5.03402e-05	0.00010555	0.000100582	0.000349934	0.000179923	5.38554e-05	6.13236e-05	8.10793e-05	5.08275e-05	8.47419e-05	0.0005346	0.000109674	0.000374614	5.11552e-05	0	3.23357e-05	4.11886e-06	2.24465e-06	1.52053e-06	0	0	0	0	0	8.6269e-05	8.8295e-05
1/sp|O60218|AK1BA_HUMAN	3	0.0949367	0	0	0	0	0	0	9.96108e-05	0	0	0	0	0	0	0	0	0	0	0	0	0	0	0	0	0	0	0	0	0	0	0	0	0	0	0	0	6.08415e-05	0	0	0	0	0	0	5.412e-06	0	0	0	0
1/sp|O60234|GMFG_HUMAN	3	0.211268	0	0	9.57987e-06	0	0	0	0	4.45703e-05	2.92304e-05	0	0	0	0	0	0	8.98593e-06	0	0	0	0	0	0	0	0	0	0	0	0	0	0	0	0	0	0	0	0	6.63699e-05	4.01623e-06	0	0	0	0	0	0	0	0	0
1/sp|O60235|TM11D_HUMAN	4	0.165072	0	7.59687e-05	3.10383e-06	0	0	0	0	0	0	0	0	0	0	6.64379e-05	0	0	0	0	0	2.65536e-05	0	0	0	0	0	0	0	0	0	0	0	0	0	0	9.97387e-05	0	0	0	3.36468e-05	9.31249e-07	3.48496e-05	4.79188e-05	4.91867e-05	0	0	0	0
1/sp|O60256|KPRB_HUMAN	2	0.0731707	0	0	0	0	0	0	0	0	0	0	0	0	0	0	0	0	0	0	0	0	0	0	0	0	0	0	0	0	0	0	0	0	0	0	0	0	0	0	0	7.63744e-06	0	0	0	0	0	0	0
1/sp|O60437|PEPL_HUMAN	63	0.417426	0	0.00048654	0.000467896	0	0	1.49737e-05	7.54493e-05	0	0	1.78652e-07	0	0	0	0	0	0	0	0	0	0	0	0	0	0	0	0	0	0	0	0	0	0	0	0	0	0.00011341	5.82922e-05	0.000157875	0.000565133	8.78878e-05	0.000561641	0.000711782	0.000494438	0.000397813	0	0	0
1/sp|O60493|SNX3_HUMAN	2	0.104938	0	0	0	0	0	0	0	6.84251e-06	0	0	0	0	0	0	0	0	0	0	0	0	0	0	0	0	0	0	0	0	0	0	0	0	0	0	0	0	0	0	0	2.38922e-05	0	0	0	0	0	0	0
1/sp|O60506|HNRPQ_HUMAN	3	0.05939	0	0	0	0	0	0	0	2.39744e-06	0	0	0	0	0	0	0	0	0	0	0	0	0	0	0	0	0	0	0	0	0	0	0	0	0	0	0	0	0	0	0	5.34584e-05	0	0	0	0	0	0	0
1/sp|O60610|DIAP1_HUMAN	3	0.0259434	0	0	0	0	0	0	0	3.65884e-06	0	0	0	0	0	0	0	0	0	0	0	0	0	0	0	0	0	0	0	0	0	0	0	0	0	0	0	0	0	0	0	8.43404e-06	0	0	0	0	0	0	0
1/sp|O60664|PLIN3_HUMAN	10	0.419355	0	7.72511e-06	3.9231e-05	0	0	0	7.33147e-05	0	0	0	0	0	0	0	0	0	0	1.18221e-05	1.92429e-05	0	0	0	0	0	0	6.89108e-06	2.29078e-06	0	1.52865e-06	0	0	0	2.9613e-06	0	0	2.19289e-05	3.23127e-06	1.40596e-05	4.19077e-05	4.66133e-05	5.73354e-05	6.14185e-05	5.51932e-05	1.62863e-05	0	0	2.86035e-07
1/sp|O60701|UGDH_HUMAN	2	0.0526316	0	0	0	0	0	0	2.56855e-05	2.74138e-06	0	0	0	0	0	1.5438e-05	0	0	0	0	4.77223e-05	0	0	0	0	0	0	8.96403e-05	0	0	0	0	0	0	0	5.68601e-05	4.80263e-05	0	0	0	0	0	6.6633e-06	8.33663e-06	0	0	0	0	0
1/sp|O60716|CTND1_HUMAN	4	0.0630165	0	2.49959e-05	0	0	0	0	1.67055e-05	0	0	0	0	0	0	0	0	0	0	0	0	0	0	0	0	0	0	0	0	0	0	0	0	0	0	0	0	1.05439e-05	0	0	0	0	0	1.08677e-05	0	0	0	0	0
1/sp|O60749|SNX2_HUMAN	2	0.044316	0	0	0	0	0	0	0	0	0	0	0	0	0	0	0	0	0	0	0	0	0	0	0	0	0	0	0	0	0	0	0	0	2.4736e-06	0	0	0	0	0	0	1.04784e-05	0	0	0	0	0	0	0
1/sp|O60763|USO1_HUMAN	2	0.029106	0	0	0	0	0	0	0	0	0	0	0	0	0	0	0	0	0	0	0	0	0	0	0	0	0	0	0	0	0	0	0	0	0	0	0	0	0	0	0	9.53765e-06	0	0	0	0	0	0	0
1/sp|O60784|TOM1_HUMAN	2	0.0487805	0	1.46385e-05	0	0	0	0	0	0	0	0	0	0	0	0	0	0	0	0	0	0	0	0	0	0	0	0	0	0	0	0	0	0	0	0	0	0	0	0	1.01756e-05	1.44107e-07	1.09623e-05	0	0	0	0	0	0
1/sp|O75083|WDR1_HUMAN	14	0.391089	0	3.62917e-05	0.000127896	2.90814e-05	0	0	9.91114e-05	7.09751e-05	5.79771e-05	0	0	0	0	0	0	2.68069e-05	1.08676e-06	0	0	0	0	0	0	0	0	0	0	0	0	0	0	0	0	0	0	6.66108e-05	5.12058e-05	3.98113e-05	9.96977e-05	0.000265277	8.61291e-05	6.54301e-05	7.62907e-05	0	0	1.37238e-06	1.35954e-06
1/sp|O75131|CPNE3_HUMAN	10	0.204842	0	7.89375e-05	5.56157e-05	0	0	0	1.02792e-05	6.8828e-05	6.7729e-05	0	0	0	0	0	0	2.94222e-05	0	0	0	0	0	0	0	0	0	0	0	0	0	0	0	0	0	0	0	0	1.32643e-05	0	1.32657e-05	4.12801e-05	0	1.02096e-05	7.76371e-06	0	0	0	0
1/sp|O75223|GGCT_HUMAN	5	0.292553	0	0	0	0	0	0	0	0	2.03087e-05	0	0	0	0	0	0	0	0	0	0	0	0	0	0	0	0	0	0	0	0	0	0	0	0	0	0	0.000100151	3.36029e-06	2.10658e-05	6.809e-06	8.76953e-06	0	5.88648e-06	0.000171329	0	0	0	0
1/sp|O75339|CILP1_HUMAN	2	0.0236486	0	0	0	0	0	0	0	0	0	0	0	0	0	0	0	0	0	0	0	0	0	0	0	0	0	0	0	0	0	0	0	0	0	0	0	0	0	0	0	4.92806e-06	0	0	0	0	0	0	0
1/sp|O75340|PDCD6_HUMAN	2	0.0994764	0	0	0	0	0	0	0	2.80774e-06	0	0	0	0	0	0	0	0	0	0	0	0	0	0	0	0	0	0	0	0	5.82305e-06	0	0	0	0	0	0	6.35119e-06	0	0	0	2.3146e-05	0	5.06492e-06	0	0	0	0	0
1/sp|O75347|TBCA_HUMAN	4	0.259259	0	0	0	0	0	1.24931e-05	0	0	0	0	0	0	1.05229e-05	0	0	0	0	0	0	0	1.05911e-05	0	0	0	0	0	0	0	0	0	0	0	0	0	0	0	0	0	0	5.7635e-05	8.20056e-06	1.2432e-05	7.22229e-06	0	0	0	0
1/sp|O75351|VPS4B_HUMAN	4	0.141892	0	0	3.49087e-05	1.23948e-05	0	0	2.91654e-05	1.79572e-06	0	0	0	0	0	0	0	0	0	0	0	0	0	0	0	0	0	0	0	0	0	0	8.11067e-05	0	0	0	0	0	0	0	0	2.21744e-05	0	0	0	0	0	0	0
1/sp|O75367|H2AY_HUMAN	7	0.247312	0	6.41327e-06	7.97262e-05	8.28189e-06	0	0	4.26725e-05	3.5155e-05	7.05609e-06	0	0	0	0	0	0	1.52004e-06	0	0	0	0	0	0	0	0	0	0	0	0	0	0	0	0	0	0	0	5.17383e-05	3.24288e-05	4.28593e-05	5.41236e-05	0.000131669	4.88679e-05	3.15315e-05	4.43636e-05	0	0	0	0
1/sp|O75368|SH3L1_HUMAN	5	0.605263	0	0	1.83039e-06	4.17744e-06	0	2.82806e-05	0	1.31996e-05	0	0	0	0	0	0	0	5.20212e-05	0	0	0	0	0	0	0	0	0	0	0	0	0	0	0	0	0	0	0	0	0	6.16938e-06	0	4.48e-05	0	4.84588e-06	4.49234e-06	0	0	0	0
1/sp|O75369|FLNB_HUMAN	15	0.0876249	0	0	0	0	0	0	0.000180869	4.0477e-05	2.36848e-05	0	0	0	0	0	0	3.67927e-05	0	0	0	0	0	0	0	0	0	0	0	0	0	0	0	0	0	0	0	6.55724e-06	7.92485e-06	7.23345e-06	4.4992e-06	3.65297e-05	0	7.46774e-06	1.97554e-05	0	0	0	0
1/sp|O75390|CISY_HUMAN	6	0.143777	0	6.8406e-06	3.71659e-05	0	0	0	1.13718e-05	2.21255e-05	1.49673e-05	0	0	0	0	0	0	2.00071e-05	0	0	0	0	0	0	0	0	0	0	0	0	0	0	0	0	0	0	0	5.20822e-05	0	2.47509e-05	2.72256e-05	0.000115164	2.74391e-05	4.84189e-05	3.35278e-05	0	0	0	0
1/sp|O75396|SC22B_HUMAN	3	0.209302	0	0	6.42157e-06	0	0	0	0	1.09086e-05	0	0	0	0	0	0	0	0	0	0	0	0	0	0	0	0	0	0	0	0	0	0	0	0	0	0	0	0	0	0	0	1.16605e-05	0	0	0	0	0	0	0
1/sp|O75436|VP26A_HUMAN	2	0.0948012	0	0	2.34919e-06	0	0	0	0	0	0	0	0	0	0	0	0	0	0	0	0	0	0	0	0	0	0	0	0	0	0	0	0	0	0	0	0	0	0	0	0	9.11323e-06	0	0	0	0	0	0	0
1/sp|O75475|PSIP1_HUMAN	2	0.0584906	0	0	0	0	0	0	0	0	0	0	0	0	0	0	0	0	0	0	0	0	0	0	0	0	0	0	0	0	0	0	0	0	0	0	0	0	0	0	0	2.50222e-06	0	0	0	0	0	0	0
1/sp|O75533|SF3B1_HUMAN	4	0.0352761	0	1.21183e-05	0	0	0	0	0	0	0	0	0	0	0	0	0	0	0	0	0	0	0	0	0	0	0	0	0	0	0	0	0	0	0	0	0	0	0	0	0	3.24873e-05	0	0	0	0	0	0	0
1/sp|O75594|PGRP1_HUMAN	5	0.489796	4.68794e-06	8.53052e-06	7.5776e-05	0.000146765	8.44541e-06	3.00715e-05	0	7.10947e-05	3.00483e-05	0	0	0	4.40248e-07	0	0	0.000145524	0	0	0	0	0	0	0	0	0	0	0	0	0	0	0	0	0	0	6.06598e-06	9.34079e-06	1.58533e-05	3.54521e-05	3.53247e-05	5.17504e-05	8.55387e-06	9.14045e-06	6.97397e-06	8.36566e-06	0	0	0
1/sp|O75636|FCN3_HUMAN	9	0.428094	0	0	5.37138e-06	0	0	0	0	0	0	2.69422e-05	2.02644e-05	5.42038e-06	6.0677e-05	3.35904e-05	5.84021e-06	0	2.64742e-05	1.73009e-05	3.97918e-05	1.07189e-05	2.29876e-05	1.907e-05	3.88401e-05	2.50043e-05	2.88195e-05	1.37695e-05	1.62114e-05	2.99267e-05	9.2537e-06	3.00015e-05	3.30314e-05	9.66242e-06	7.50018e-06	4.20641e-05	2.84617e-05	0	1.23141e-05	0	0	2.70846e-05	0	0	0	0	0	1.34707e-05	4.46081e-05
1/sp|O75821|EIF3G_HUMAN	2	0.06875	0	0	0	0	0	0	9.349e-06	0	0	0	0	0	0	0	0	0	0	0	0	0	0	0	0	0	0	0	0	0	0	0	0	0	0	0	0	1.25759e-05	0	0	0	1.52494e-05	0	8.65717e-06	8.1772e-06	0	0	0	0
1/sp|O75874|IDHC_HUMAN	9	0.275362	0	3.50176e-05	6.11811e-05	0	0	0	5.14694e-05	2.44338e-05	0	0	0	0	0	0	0	0	0	0	0	0	0	0	0	0	0	0	1.03989e-05	0	0	0	0	0	0	0	0	3.66946e-05	2.23756e-05	3.18257e-05	4.20811e-05	7.78924e-05	2.94645e-05	6.36658e-05	2.47335e-06	0	0	0	0
1/sp|O75882|ATRN_HUMAN	11	0.0853744	7.95143e-06	0	0	0	2.93326e-06	2.10554e-05	0	0	8.82074e-07	1.65943e-05	2.68021e-05	2.12275e-05	2.54132e-05	2.39091e-05	1.77668e-05	7.47956e-06	4.23655e-05	3.31178e-05	2.59906e-05	2.84124e-05	4.00195e-05	2.97337e-05	2.91035e-05	2.60489e-05	3.69377e-05	2.01862e-05	2.85202e-05	4.03655e-05	4.22331e-05	1.96958e-05	1.49539e-05	3.53352e-05	3.36055e-05	3.13362e-05	2.08053e-05	0	8.41357e-06	0	0	1.6606e-06	0	0	0	0	0	1.15643e-05	1.79492e-05
1/sp|O75915|PRAF3_HUMAN	2	0.159574	0	0	1.6695e-05	0	0	0	0	0	0	0	0	0	0	0	0	0	0	0	0	0	0	0	0	0	0	0	0	0	0	0	0	0	0	0	0	0	2.91275e-06	0	0	2.46391e-05	0	0	0	0	0	0	0
1/sp|O75923|DYSF_HUMAN	4	0.0230769	0	0	0	0	0	0	0	9.64553e-06	0	0	0	0	0	0	0	1.19185e-05	0	0	0	0	0	0	0	0	2.59087e-07	0	0	0	0	0	0	0	0	0	0	0	1.9151e-06	0	0	4.48493e-06	0	0	0	0	0	0	0
1/sp|O75947|ATP5H_HUMAN	2	0.161491	0	0	7.97183e-06	0	0	0	0	1.36988e-06	0	0	0	0	0	0	0	0	0	0	0	0	0	0	0	0	0	0	0	0	0	0	0	0	0	0	0	0	0	0	0	2.10216e-05	0	0	0	0	0	0	0
1/sp|O75955|FLOT1_HUMAN	6	0.180328	0	0	1.16479e-05	0	0	0	0	2.70156e-05	0	0	0	0	0	0	0	1.71782e-05	0	0	0	0	0	0	0	0	0	0	0	0	0	0	0	0	0	0	0	0	2.3155e-06	3.80742e-06	7.68236e-06	4.18212e-05	3.05986e-06	0	3.44647e-06	0	0	0	0
1/sp|O75964|ATP5L_HUMAN	3	0.378641	0	0	7.84668e-05	0	0	0	0	0	0	0	0	2.91885e-07	0	0	0	3.38053e-05	0	0	0	0	0	0	0	0	0	0	0	0	0	0	0	0	0	0	0	0	0	0	0	3.96659e-05	0	0	0	0	0	0	0
1/sp|O76013|KRT36_HUMAN	14	0.312634	0	0.000106435	0	0	0	0	0	0	7.20046e-06	0	0	0	0	0	0	0	0	0	0	0	0	0	0	0	0	0	0	0	0	0	0	0	0	0	0	0.0142747	1.14015e-05	0	1.9003e-05	0	0.000452262	4.0747e-05	0.000129022	0	0	0	0
1/sp|O76027|ANXA9_HUMAN	2	0.057971	0	0	3.99855e-05	0	0	0	0	0	0	0	0	0	0	0	0	0	0	0	0	0	0	0	0	0	0	0	0	0	0	0	0	0	0	0	0	0	0	0	0	4.62895e-06	0	0	2.60641e-05	0	0	0	0
1/sp|O95171|SCEL_HUMAN	21	0.321221	0	0.000102758	0.000262014	0	0	0	0	7.86186e-06	0	0	0	0	0	0	0	0	0	0	0	0	0	0	0	0	0	0	0	0	0	0	0	0	0	0	0	5.29831e-05	1.79141e-05	5.78884e-05	0.000289729	2.6407e-05	0.000254043	0.000236999	0.000203465	0.000134001	0	0	0
1/sp|O95274|LYPD3_HUMAN	4	0.182081	0	7.25791e-05	2.69735e-05	0	0	3.70282e-06	4.30637e-06	0	0	0	0	0	0	0	0	0	0	0	0	0	0	0	0	0	0	0	0	0	0	0	0	0	0	0	0	3.90878e-05	2.71589e-05	1.0825e-05	9.28084e-06	4.08328e-06	9.01366e-06	6.93702e-05	8.63797e-06	0	0	0	0
1/sp|O95336|6PGL_HUMAN	6	0.341085	0	0	1.138e-05	0	0	0	0	8.6488e-06	0	0	0	0	0	0	0	0	0	0	0	0	0	0	0	0	0	0	0	0	0	0	0	0	0	0	0	0	9.33758e-06	1.16163e-05	0	5.4121e-05	2.48315e-05	3.851e-05	0	0	0	0	0
1/sp|O95379|TFIP8_HUMAN	3	0.217172	0	0	0	0	0	0	0	1.22235e-06	0	0	0	0	0	0	0	0	0	0	0	0	0	0	0	0	0	0	0	0	0	0	0	0	0	0	0	0	0	0	0	7.50672e-06	0	0	0	0	0	3.1649e-05	0
1/sp|O95445|APOM_HUMAN	5	0.308511	0	0	3.08559e-05	0	2.32356e-05	3.34651e-05	0	0	0	3.64377e-05	1.76113e-05	1.80902e-05	1.14705e-05	3.88902e-05	4.65932e-05	0	8.26529e-05	0.000148237	8.99074e-05	3.51349e-05	8.11148e-05	0.000120161	5.98057e-06	4.81432e-05	0.000110465	6.5164e-05	7.54069e-05	4.61765e-05	0.000102133	1.79253e-05	1.77541e-05	3.84412e-05	9.51389e-05	9.48358e-05	5.80596e-05	0	6.55168e-05	5.02679e-05	0	3.85371e-05	2.2563e-05	0	0	0	0	0.000102581	0.000162544
1/sp|O95466|FMNL1_HUMAN	6	0.0790909	0	0	6.41942e-06	0	0	0	9.97592e-07	1.00875e-05	0	0	0	0	0	2.70998e-07	0	6.7715e-05	0	0	1.88224e-06	1.51049e-06	1.99919e-06	1.24852e-06	9.13889e-07	0	0	0	1.16409e-06	1.99756e-06	2.37914e-06	0	1.73632e-06	0	1.90483e-06	6.06584e-06	0	1.54483e-05	0	0	0	2.74998e-06	0	0	0	0	0	0	0
1/sp|O95716|RAB3D_HUMAN	2	0.123288	0	0	3.38001e-06	0	0	0	0	0	0	0	0	0	0	0	0	0	0	0	0	0	0	0	0	0	0	0	0	6.1062e-05	0	0	0	0	0	0	0	0	0	0	0	4.21734e-06	0	0	0	0	0	0	0
1/sp|O95747|OXSR1_HUMAN	3	0.0721063	0	0	0	0	0	0	0	8.74505e-06	0	0	0	0	0	0	0	3.43023e-06	0	0	0	0	0	0	0	0	0	0	0	0	0	0	0	0	0	0	0	0	0	0	0	2.18702e-05	1.06742e-05	9.29355e-06	0	0	0	0	0
1/sp|O95833|CLIC3_HUMAN	6	0.360169	0	4.42483e-05	7.68255e-05	0	0	0	9.20533e-06	0	0	0	0	0	0	0	0	0	0	0	0	0	0	0	0	0	0	0	0	0	0	0	0	0	0	0	0	3.52147e-05	0	0	0	1.32559e-06	0	2.62282e-05	6.83105e-05	0	0	0	0
1/sp|O95861|BPNT1_HUMAN	3	0.162338	0	0	0	0	0	0	0	0	0	0	0	0	0	0	0	0	0	0	0	0	0	0	0	0	0	0	0	0	0	0	0	0	0	0	0	0	0	0	0	2.415e-05	0	0	0	0	0	0	0
1/sp|P00338|LDHA_HUMAN	14	0.481928	5.23999e-05	0.000134222	0.000478522	0.000645841	2.40565e-06	8.1197e-05	0.00109462	0.000170194	0.000113764	0	0	0	0	0	0	0.00016224	0	0	0	0	0	0	0	0	0	0	8.18929e-06	0	0	0	0	0	0	0	0	0.00029602	5.35335e-05	0.000283747	0.00054031	0.000572127	0.000327005	0.000375324	0.000647579	0.000230325	0	0	0
1/sp|P00352|AL1A1_HUMAN	10	0.285429	0	2.86585e-05	1.99408e-05	0	0	0	0	2.21002e-06	0	0	0	2.39221e-06	0	0	0	0	0	0	0	0	0	0	0	0	0	0	3.35101e-05	0	0	0	0	0	0	0	0	0	0	0	0	4.35332e-06	0	2.41134e-05	6.22053e-05	0	0	0	0
1/sp|P00367|DHE3_HUMAN	5	0.129032	0	0	0	0	0	0	0	9.92213e-05	0	0	0	0	0	0	0	0	0	0	0	0	0	0	0	0	0	0	2.40102e-05	0	0	0	0	0	0	0	0	0	0	0	0	5.99335e-05	0	2.36289e-05	0	0	0	0	0
1/sp|P00387|NB5R3_HUMAN	5	0.242525	0	1.57965e-05	0	0	0	0	4.736e-06	5.0327e-06	0	0	0	0	0	0	0	0	0	0	0	0	0	0	0	0	0	0	0	0	0	0	0	0	0	0	0	0	0	0	0	4.65796e-05	0	0	0	0	0	0	0
1/sp|P00390|GSHR_HUMAN	5	0.130268	0	0	0	0	0	0	0	2.0161e-05	1.64373e-05	0	0	0	0	0	0	3.18812e-05	0	0	0	0	0	0	0	0	0	0	0	0	0	0	0	0	0	0	0	1.55801e-05	7.57549e-06	7.32661e-06	9.2946e-06	4.2405e-05	0	7.97097e-06	7.28264e-06	0	0	0	0
1/sp|P00403|COX2_HUMAN	3	0.202643	0	7.42278e-05	6.80737e-05	0	0	0	0	0	0	0	0	0	0	0	0	0	0	0	0	0	0	0	0	0	0	0	0	0	0	0	0	0	0	0	0	3.29037e-05	1.902e-05	2.77211e-05	3.43603e-05	0.000111805	5.33747e-05	4.69033e-05	4.00419e-05	2.33975e-05	0	0	0
1/sp|P00441|SODC_HUMAN	2	0.168831	0	0	0	0	0	0	0	1.1108e-05	0	0	0	0	0	0	0	1.44266e-05	0	0	0	0	0	0	0	0	0	0	7.31412e-06	0	0	0	0	0	0	0	0	5.68791e-06	0	0	5.72197e-06	1.44914e-05	6.90829e-06	5.14714e-06	0	0	0	0	0
1/sp|P00450|CERU_HUMAN	58	0.678873	0.000788884	0.00011957	0.000639895	0.000573978	0.0014017	0.00107235	0.000404838	0.000112503	0.000142129	0.000547514	0.00125077	0.000929552	0.000978307	0.00151864	0.000984616	0.000438731	0.00145175	0.00150139	0.00104678	0.000941863	0.00139419	0.00107634	0.00115686	0.00129296	0.00238946	0.000963734	0.00155581	0.00101797	0.00113112	0.00165678	0.001783	0.00159192	0.00212993	0.00138915	0.00124859	0.000343526	0.000654307	0.000198194	0.000188489	0.000159504	7.61302e-05	3.95677e-05	3.15155e-05	0.000171887	0	0.000733242	0.000720543
1/sp|P00488|F13A_HUMAN	8	0.139344	0	0	0	0	0	0	0	3.62737e-05	0	2.646e-06	3.54336e-06	0	7.79385e-07	4.94082e-06	5.6865e-06	0	1.32913e-05	6.93203e-06	5.76537e-06	1.09384e-05	1.54347e-05	6.62261e-06	3.09385e-06	2.82967e-06	0	9.73156e-06	1.02229e-05	6.92235e-06	8.8523e-06	1.41882e-06	1.71358e-06	9.85555e-06	8.96654e-06	0	3.65989e-06	0	0	0	0	5.79458e-06	0	0	0	0	0	0	1.56924e-06
1/sp|P00491|PNPH_HUMAN	14	0.612457	8.06581e-06	6.42536e-05	4.14701e-05	6.48125e-05	0	3.9276e-06	0.00016951	3.71685e-05	6.47656e-05	0	0	0	0	0	0	5.56222e-05	0	0	0	0	0	0	0	0	0	0	0	0	0	0	0	0	0	0	0	3.28849e-05	3.19674e-05	4.14387e-06	1.53826e-05	8.22631e-05	0	0	0	0	0	0	0
1/sp|P00492|HPRT_HUMAN	3	0.142202	0	0	0	0	0	0	0	1.21792e-05	0	0	0	0	0	0	0	0	0	0	0	0	0	0	0	0	0	0	0	0	0	0	4.69384e-06	0	0	0	0	0	0	1.57581e-06	0	1.90943e-05	0	0	0	0	0	0	0
1/sp|P00505|AATM_HUMAN	6	0.174419	0	0	8.89416e-06	0	0	0	0	1.14455e-06	0	0	0	0	0	0	0	0	0	0	0	0	0	0	0	0	0	0	0	0	0	0	0	0	0	0	0	4.09434e-06	0	0	1.28936e-06	5.86665e-05	0	0	1.04196e-05	0	0	0	0
1/sp|P00558|PGK1_HUMAN	14	0.429257	3.44899e-05	0.000235923	0.000156177	0.000160153	1.55645e-05	2.76344e-05	0.000314009	0.000156698	0.000113126	0	0	0	0	4.38058e-07	1.97284e-05	0.00013239	0	0	0	0	0	0	0	0	0	0	1.64475e-06	5.24767e-07	0	0	0	0	0	0	1.53659e-06	0.000201647	6.68779e-05	4.79215e-05	9.93275e-05	0.000308088	3.49319e-05	5.25603e-05	7.74134e-05	1.00685e-05	0	0	0
1/sp|P00568|KAD1_HUMAN	3	0.190722	0	0	0	0	0	0	0	1.67314e-05	0	0	0	0	0	0	0	0	0	0	0	0	0	0	0	0	0	0	0	0	0	0	0	0	0	0	0	0	0	0	0	0	0	5.02515e-06	0	0	0	0	0
1/sp|P00734|THRB_HUMAN	28	0.506431	0.000130805	0	7.42649e-05	0	0.000261751	0.000459485	5.16624e-05	4.63639e-05	0	0.000298078	0.0003358	0.000192978	0.000170169	0.000373658	0.000235086	8.81804e-06	0.000467075	0.000330788	0.000323051	0.000283386	0.000386452	0.000428773	0.000210569	0.000344993	0.000401155	0.00030182	0.000242047	0.00042093	0.000260168	0.000293738	0.000280872	0.00030325	0.000424428	0.000329874	0.00056471	6.64212e-06	8.93408e-05	0	1.00006e-05	6.43951e-05	0	0	0	0	0	0.000324023	0.000351156
1/sp|P00736|C1R_HUMAN	21	0.42695	5.17343e-05	0	1.11507e-05	0	4.12041e-05	6.57276e-05	0	4.36908e-06	0	5.61879e-05	8.82354e-05	6.96569e-05	7.76895e-05	0.000153897	8.04292e-05	2.07594e-05	8.49998e-05	0.000137808	0.000108844	9.24081e-05	9.34223e-05	0.000102063	0.000112235	9.27837e-05	0.000101948	0.000117559	6.40676e-05	7.6707e-05	8.69225e-05	0.000119591	0.000122913	9.64245e-05	0.000125242	8.5728e-05	0.000332361	4.93085e-06	4.42697e-06	0	0	9.99064e-06	0	0	0	0	0	5.42673e-05	6.13214e-05
1/sp|P00738|HPT_HUMAN	15	0.445813	0.00413379	3.49054e-05	0.00311513	0.00356521	0.00930802	0.00489476	0.00602154	0.000916526	0.000824632	0.000257479	0.0268807	0.00133574	0.000875712	0.0370622	0.0222136	0.00736919	0.0152147	0.0204181	0.0154409	0.0141603	0.0219328	0.0181404	0.001335	0.0269704	0.0323838	0.0224867	0.0198659	0.011573	0.0148856	0.0256757	0.0276636	0.0125335	0.0281435	0.0194053	0.0603838	0.0018772	0.00230422	0.00451774	0.00438593	0.000323549	0.000569464	0.000245397	1.56759e-05	0.000439915	0	0.00475736	0.00640194
1/sp|P00739|HPTR_HUMAN	4	0.192529	0	0	2.056e-05	0	1.46872e-05	8.77936e-06	0	0	0	1.48068e-05	4.88252e-05	1.96694e-05	2.76767e-05	4.79584e-05	2.54654e-05	0	4.06392e-05	7.49441e-05	1.18973e-05	1.88746e-05	1.18336e-05	3.65044e-05	2.20277e-05	4.33287e-05	5.5527e-05	2.30403e-05	3.36028e-05	3.5737e-05	4.01876e-05	1.99166e-05	1.44388e-05	2.08331e-05	4.51864e-05	2.76198e-05	1.67279e-05	0	6.62469e-06	6.48599e-06	5.49499e-06	0	0	0	0	0	0	4.19794e-05	5.96571e-05
1/sp|P00740|FA9_HUMAN	7	0.16269	0	0	0	0	0	0	0	0	0	4.67551e-06	1.81447e-05	4.28231e-06	1.48931e-06	3.27675e-05	8.2188e-06	0	3.37719e-05	3.12673e-05	2.56423e-05	2.66115e-05	3.34414e-05	3.18889e-05	5.33642e-06	2.63289e-05	1.852e-05	8.63173e-06	1.52876e-05	3.05701e-05	2.64721e-05	1.31233e-05	3.50057e-05	2.63003e-05	3.56062e-05	2.67512e-05	8.6477e-05	0	4.53728e-06	0	0	0	0	0	0	0	0	1.63823e-05	1.1647e-05
1/sp|P00742|FA10_HUMAN	6	0.135246	6.95178e-06	0	2.17819e-05	0	5.67836e-06	4.94999e-06	0	1.95189e-06	0	8.92378e-06	3.43106e-05	5.53607e-06	1.05366e-05	2.96468e-05	2.09169e-05	0	2.64685e-05	4.37304e-05	1.87784e-05	2.4084e-05	3.34986e-05	2.70117e-05	1.38472e-06	5.40195e-06	9.4439e-06	1.59716e-05	1.53728e-05	2.02292e-05	1.36138e-05	6.23664e-06	2.93703e-05	5.93433e-06	2.52911e-05	1.72741e-05	3.16956e-05	0	0	0	0	2.32365e-06	0	0	0	0	0	2.7622e-05	2.6922e-05
1/sp|P00746|CFAD_HUMAN	3	0.217391	0	0	0	0	5.94187e-05	1.82023e-05	0	0	0	7.95382e-06	5.84766e-06	3.14493e-05	3.46783e-05	1.19059e-05	4.6932e-06	0	8.62084e-06	0	1.09474e-05	9.39016e-06	4.79523e-06	6.9277e-06	1.47511e-05	0	0	2.85122e-06	2.72782e-05	1.61718e-05	1.90554e-05	0	4.5132e-06	2.51265e-05	4.10582e-06	1.78944e-05	1.85116e-05	0	0	0	0	0	0	0	0	0	0	5.82926e-06	2.85357e-06
1/sp|P00747|PLMN_HUMAN	48	0.665432	0.000211755	2.19682e-05	0.000269546	3.43366e-05	0.000216807	0.000104499	4.91994e-05	0.000322017	0	0.00021294	0.000256205	7.52826e-05	9.42065e-05	0.000339047	0.000256016	0.000102619	0.00049972	0.000671644	0.00033412	0.000254444	0.000462504	0.000393345	0.000157997	0.000336932	0.00047658	0.000181101	0.000194418	0.000400128	0.000211847	0.000187416	0.000318688	0.000323374	0.00046388	0.00045634	0.000492238	1.5171e-05	0.000310421	0.000151547	0.000207129	0.000261064	2.73343e-05	3.88601e-06	5.06592e-06	6.72524e-05	0	0.000323673	0.000371071
1/sp|P00748|FA12_HUMAN	11	0.255285	1.68656e-05	0	2.11965e-05	0	1.68353e-05	1.46772e-05	0	0	0	5.25647e-05	2.77585e-05	2.71367e-05	2.96381e-05	2.5917e-05	1.47093e-05	7.03853e-06	9.5896e-05	5.93975e-05	6.44433e-05	5.83743e-05	5.3878e-05	7.61231e-05	4.55608e-05	4.82917e-05	5.86408e-05	5.49577e-05	5.72875e-05	7.2919e-05	8.44164e-05	5.14989e-05	5.37827e-05	7.07487e-05	7.52978e-05	5.93063e-05	3.01613e-05	0	1.52334e-05	0	0	7.39005e-06	0	0	0	0	0	8.65391e-05	8.51872e-05
1/sp|P00751|CFAB_HUMAN	36	0.506545	0.000286085	6.65168e-05	0.000239638	0.000130465	0.000627328	0.000436961	0.000124858	7.7837e-05	2.79202e-05	0.000225305	0.0004886	0.000421577	0.000284285	0.000587256	0.000422769	0.000189622	0.000557775	0.000925671	0.000568964	0.000508855	0.000589337	0.000834874	0.000605255	0.000856809	0.000904915	0.000467549	0.000414728	0.000528857	0.000552795	0.000514627	0.000688221	0.000517204	0.00113018	0.000530308	0.000513359	7.89319e-05	0.000117685	0.000128341	0.000214921	6.19685e-05	2.95753e-05	5.65001e-06	0	1.71492e-05	0	0.000326627	0.000375996
1/sp|P00915|CAH1_HUMAN	11	0.586207	0.000209435	0.000104882	0	0	0	1.95603e-05	1.02048e-05	0.00103448	0.000738372	0	0	2.68225e-06	0	0	3.25008e-06	0.00186565	0	0	8.60025e-06	0	0	0	0	0	0	0	3.05992e-06	4.52281e-05	0	0	1.8979e-05	0	0	0	3.2663e-06	0	0	0	0	4.93147e-05	1.84134e-05	0	0	0	0	0	0
1/sp|P00918|CAH2_HUMAN	6	0.323077	0	0	0	0	0	0	5.12835e-05	0.000208648	5.34437e-05	0	0	0	0	0	0	0.000108895	0	0	0	0	0	0	0	0	0	0	0	6.80254e-06	0	0	0	0	0	0	0	0	0	0	0	0	0	0	0	0	0	0	0
1/sp|P01008|ANT3_HUMAN	28	0.590517	0.000372013	0	0.00020945	0.00014524	0.000549019	0.000480493	0.000118472	9.01092e-05	0.000101384	0.000544741	0.000547883	0.000299596	0.000231848	0.000543813	0.000367028	0.000195753	0.000751305	0.000789611	0.000518125	0.000557784	0.000746336	0.000525412	0.00035046	0.000618939	0.000546653	0.000474943	0.000316283	0.000693879	0.000735846	0.000587709	0.000575603	0.000627681	0.000685621	0.000514482	0.000942527	7.80879e-05	0.000220095	0.000342661	0.000303915	0.000207517	0.000100486	2.3532e-05	0	3.77861e-05	0	0.00046852	0.000403951
1/sp|P01009|A1AT_HUMAN	37	0.660287	0.00322117	0.000188143	0.00182184	0.00126717	0.0147369	0.0048	0.00167414	0.000494279	0.00177465	0.00435969	0.012319	0.00663982	0.00976567	0.015557	0.00983428	0.000352389	0.00587901	0.00557488	0.00749012	0.00846055	0.00672057	0.00877612	0.0100388	0.00776823	0.0114045	0.00997764	0.0102988	0.00595073	0.00662993	0.013379	0.0162769	0.00802924	0.0163702	0.00593352	0.0149801	0.000298562	0.00113526	0.000794512	0.000874691	0.000553694	0.000328788	0.000118467	9.73268e-05	0.000201134	0	0.00138558	0.0019162
1/sp|P01011|AACT_HUMAN	27	0.586288	0.00246414	0.00196252	0.000385751	0.000952373	0.00724096	0.00284601	0.000411392	0.000121065	0.000455317	0.00135776	0.00681045	0.00525796	0.00541475	0.00734256	0.00375855	8.8066e-05	0.00164025	0.00278235	0.0034918	0.00421786	0.00472114	0.00323998	0.00478093	0.00318714	0.0041552	0.00519413	0.00668631	0.00148032	0.00404729	0.00738828	0.00819193	0.00258998	0.0048811	0.00195753	0.00786737	0.000418914	0.000483336	0.00103327	0.00157333	0.000215414	0.000421752	1.53507e-05	8.85103e-05	0.000306414	0	0.000364929	0.000786478
1/sp|P01019|ANGT_HUMAN	13	0.346392	0.00013614	0	0.000188229	7.67711e-05	0.000242247	0.000198624	5.77675e-05	5.61612e-06	2.27438e-05	7.0728e-05	0.000181189	0.00015065	0.000237827	0.000226542	0.000117049	6.48478e-05	0.000236275	0.000170231	0.00015821	0.000123359	0.000126041	0.000134172	0.000313288	0.000138993	0.00044074	0.000166056	0.00026441	0.00015818	0.000168962	0.000267499	0.000204778	0.000160125	0.000284068	0.000105809	0.000754528	0	6.7341e-05	1.73548e-05	2.28148e-05	1.41013e-05	0	0	0	1.64929e-05	0	2.13313e-05	4.87329e-05
1/sp|P01023|A2MG_HUMAN	68	0.559701	0.00296316	2.32448e-05	0.00148926	0.00207247	0.00167534	0.00392796	0.00103903	0.000407218	0.000827675	0.00186084	0.00154972	0.00173743	0.00209403	0.00206902	0.00296669	0.00145577	0.0034943	0.00620813	0.00543056	0.0026115	0.00413997	0.00397574	0.0026464	0.00280829	0.00883339	0.00361024	0.00340597	0.00395596	0.00362172	0.00292838	0.00243554	0.00619574	0.00252293	0.00305543	0.00307011	0.00161151	0.00124797	0.0013326	0.000986576	0.00224285	0.000285965	0.000106033	0.000275548	0.000218158	0	0.00180802	0.00202348
1/sp|P01024|CO3_HUMAN	128	0.781118	0.00152048	0.000253092	0.00127855	0.000649976	0.0016742	0.00180951	0.0006658	0.000349386	0.000421886	0.00133429	0.00251228	0.000971494	0.000772144	0.00247547	0.00162778	0.00224214	0.00287735	0.00244706	0.00235271	0.00157408	0.00206985	0.00190248	0.000896662	0.00236124	0.00203312	0.00119777	0.000992808	0.00223841	0.00167613	0.0015112	0.00228744	0.00271225	0.00306786	0.00160975	0.00229994	0.00056962	0.00117299	0.00100366	0.000732696	0.000793362	0.000430516	0.00012796	0.000116306	0.0003318	0	0.00103812	0.00133523
1/sp|P01031|CO5_HUMAN	51	0.362172	4.94362e-05	0.000162752	6.92194e-05	0.000285978	7.45319e-05	7.68809e-05	4.50627e-06	0.000105836	0	6.57376e-05	0.000156497	5.52971e-05	7.04215e-05	0.000169832	0.000121159	6.3182e-05	0.000160191	0.000270506	0.000127523	0.000171411	0.000223589	0.00019117	0.000125569	0.000151871	0.000179699	0.000123212	9.94512e-05	0.00013724	0.000238095	0.000133855	0.000157384	0.000174509	0.000210569	0.000140127	0.000265958	9.79353e-06	8.32189e-05	3.28264e-05	1.595e-05	2.67171e-05	0	0	0	0	0	3.44078e-05	3.46098e-05
1/sp|P01033|TIMP1_HUMAN	6	0.444444	0	0	2.54616e-05	0	2.41318e-05	5.97528e-05	0	0	0	0	0	5.91969e-05	2.50656e-05	0	0	8.25206e-06	0	0	0	0	0	0	3.07717e-05	0	0	0	2.28715e-05	0	2.30959e-05	8.90879e-06	0	0	0	0	1.66158e-06	0	9.03174e-06	4.35346e-05	1.1605e-05	0	4.51399e-05	7.95386e-05	1.96596e-05	4.94995e-05	0	0	0
1/sp|P01034|CYTC_HUMAN	4	0.328767	0	3.90054e-05	9.19582e-06	8.31205e-05	0	0	0	3.46031e-06	0	0	0	1.38446e-05	1.8218e-05	0	0	0	0	2.86509e-06	2.13574e-05	6.23071e-07	4.51378e-07	0	1.24277e-05	6.95043e-07	0	1.32197e-06	3.39246e-05	3.27116e-06	3.68507e-05	2.67468e-05	3.54095e-06	7.2182e-06	6.82493e-07	6.07112e-06	2.0116e-05	2.03171e-05	6.88135e-06	7.21979e-05	6.53066e-05	0	0.00036998	0.000180123	0.000110337	0.000636686	0	1.7067e-06	2.07456e-06
1/sp|P01036|CYTS_HUMAN	5	0.411348	0	0	0.000202226	0.00102212	0	0	0	0	0	0	0	0	0	0	0	0	0	0	0	0	0	0	0	0	0	4.4701e-05	0	0	0	0	0	0	0	0	0	0.000138271	9.46534e-05	0.000447415	0.00013134	9.81861e-06	0.000570335	0.000372237	0.000336257	0.00412863	0	0	0
1/sp|P01037|CYTN_HUMAN	5	0.368794	0	0	0.000251272	0.000777142	0	0	0	0	0	0	0	0	0	0	0	0	0	0	0	0	0	0	0	0	0	0	0	0	0	0	0	0	0	0	0	8.35211e-06	8.95917e-06	1.55323e-05	8.87841e-06	1.5287e-05	0	2.0404e-05	1.60191e-05	2.853e-05	0	0	0
1/sp|P01040|CYTA_HUMAN	5	0.765306	0	5.38305e-05	0.000407364	0.00010769	0	0	0.000176317	3.37267e-06	1.79076e-05	0	0	0	0	0	0	0	0	0	0	0	0	0	0	0	0	0	0	0	0	0	0	0	0	0	0	0.000184863	0.000170338	0.000338082	0.000371602	0.000139015	0.000511899	0.00159133	0.00147053	0.000637345	0	0	0
1/sp|P01042|KNG1_HUMAN	29	0.380435	0.000220876	0	0.000225923	0.000157603	0.000658576	0.000607654	8.14607e-05	5.57078e-05	9.56208e-06	0.000450761	0.000473258	0.000315354	0.000278388	0.000597604	0.000424966	0.000113511	0.000782147	0.000879038	0.000627332	0.000457806	0.000565098	0.000533814	0.000384064	0.000629909	0.00084702	0.000431106	0.000422631	0.000666929	0.000789655	0.000476491	0.000404951	0.000523174	0.000765954	0.000576339	0.000750326	2.97476e-05	0.000160845	0.000116309	6.69016e-05	0.000131262	0	2.73165e-06	0	0	0	0.000445412	0.000628962
1/sp|P01591|IGJ_HUMAN	5	0.289308	0.00014499	0.00302669	0.00082849	0.0011901	0.000154166	0.000139191	4.84002e-05	9.48767e-06	2.09287e-05	9.80032e-05	0.000438637	0.000156574	0.000173909	0.000140091	0.000238569	6.25237e-05	0.000155494	0.000249382	0.000263342	0.000132179	5.89849e-05	3.60468e-05	0.000173691	0.000113707	0.000418431	0.000189622	7.23302e-05	0.000154372	9.11954e-05	0.000105067	0.000264331	0.000465268	0.000320988	0.00203919	0.000474952	0.000417295	0.000436281	0.00280144	0.00431433	0.000191906	0.0030072	0.00641172	0.00153086	0.0039488	0.00226671	0.000204877	0.00022665
1/sp|P01594|KV102_HUMAN	2	0.37037	0	0	0	0	0	0	0	0	0	0	5.73821e-05	0	1.0118e-05	0	0	0	7.95064e-06	0	0	4.16774e-06	0	4.53414e-06	0	0	0	0	2.14042e-05	2.01488e-05	5.94129e-05	0	1.59499e-05	0	1.09615e-05	0	0	0	0	0	0	0	0	0	0	0	0	0	6.46703e-06
1/sp|P01596|KV104_HUMAN	2	0.271028	5.46414e-05	0	0	0	9.61699e-05	0	0	1.49812e-05	0	8.69936e-05	8.60364e-05	2.96346e-05	9.66379e-05	0.000102705	4.49224e-05	9.58163e-05	5.33001e-05	0.000138341	0.000136196	0.000205037	0.000167375	0.000153455	0.000127945	0.000122935	0.000102212	9.93644e-05	0.00014975	6.55689e-05	6.95781e-05	9.81223e-05	0.000204697	0.000263421	0.000185743	6.74805e-05	7.15645e-05	0	3.15178e-05	0	3.86669e-05	3.25198e-05	4.4771e-05	3.60982e-05	0	0	0	8.11402e-05	9.30936e-05
1/sp|P01602|KV110_HUMAN	2	0.179487	0	0	0	0	3.02824e-05	0	0	0	0	3.31787e-05	6.17959e-05	1.58269e-05	5.0875e-05	2.33921e-05	2.14377e-05	0	3.14469e-05	1.76588e-05	1.29764e-05	2.44287e-05	1.49999e-05	1.69602e-05	4.94964e-05	1.5359e-05	2.58606e-05	9.92203e-06	6.77999e-05	2.5447e-05	4.88061e-05	1.241e-05	5.77125e-05	4.94376e-05	3.45272e-05	0	2.48954e-05	0	0	0	0	0	0	0	0	0	0	0	3.87893e-05
1/sp|P01604|KV112_HUMAN	2	0.194444	0	0	0	0	0	0	0	0	0	0	0	0	0	0	0	0	0	0	0	1.1546e-06	0	0	0	0	2.17913e-05	0	0	0	0	2.57535e-05	2.77546e-05	8.02854e-06	1.66883e-05	0	2.89958e-05	0	0	0	0	0	0	0	0	0	0	0	0
1/sp|P01610|KV118_HUMAN	2	0.148148	0	0	7.63818e-06	0	0	0	0	0	0	4.159e-06	0	0	7.98445e-06	6.60117e-06	0	0	9.54799e-07	8.39445e-06	1.41068e-05	8.32479e-06	0	0	1.39721e-05	0	0	8.54834e-06	2.09495e-05	0	3.69678e-06	8.16411e-06	1.56887e-05	1.84695e-05	1.12453e-05	3.29569e-06	0	0	0	0	0	0	0	0	0	0	0	0	0
1/sp|P01615|KV202_HUMAN	2	0.185841	0	0	0	0	0	0	0	0	0	3.21868e-06	2.18821e-05	0	4.57294e-06	0	0	0	8.30184e-06	1.31296e-05	1.65776e-06	0	5.17168e-06	0	4.80175e-06	3.45689e-06	0	0	1.4279e-05	6.19058e-06	0	0	4.12274e-06	0	3.91185e-06	0	2.56444e-06	0	0	0	7.47402e-06	0	0	0	0	0	0	0	0
1/sp|P01621|KV303_HUMAN	2	0.25	0.000224952	8.35666e-05	0.000367127	0.000159332	0.000413141	8.93379e-05	0	0	0.000161745	0.000417949	0.000444941	0.000189155	0.000613378	0.000389846	0.000265803	0.000264105	8.35899e-05	0.000148494	0.000169	0.000129566	5.38486e-05	6.57966e-05	0.000288201	0.00019929	0.000127266	0.000114508	0.000308019	0.000217427	0.000134896	8.60231e-05	0.000124112	0.000216209	0.000108467	8.75268e-06	0.000224969	0.00018495	0.000222241	0.000364435	0.000679602	0.000324881	0.000341999	0.000306272	0.000111048	0.000439374	0	0.000112851	0.00049143
1/sp|P01625|KV402_HUMAN	2	0.263158	7.11848e-05	8.20162e-05	0.00011191	9.7712e-05	0.000223782	7.65186e-05	7.81198e-05	1.47908e-05	2.04521e-05	0.000210053	0.000532542	8.8822e-05	0.000549683	0.000311545	0.000254454	0.000143906	0.000456785	0.000575163	0.000413786	0.000440655	0.000337184	0.000324976	0.000263811	0.000467203	0.00058423	0.000729961	0.000801754	0.000713833	0.000520738	0.000367554	0.000446214	0.00299705	0.000457152	0.000236003	0.000353677	0	0	0	0	3.83155e-05	0	0	0	0	0	0.000321472	0.000391318
1/sp|P01700|LV102_HUMAN	2	0.25	0	0	1.49648e-05	0	0	2.66924e-05	0	0	0	0	1.24892e-05	0	2.20357e-05	1.81694e-05	0	0	2.53731e-05	3.01871e-05	2.53959e-05	2.74751e-05	3.05536e-05	0	3.55884e-05	0	0	0	0	0	7.98624e-05	0	0	0	0	0	6.58077e-05	0	0	0	0	1.63127e-05	0	4.31467e-05	0	0	0	0	0
1/sp|P01701|LV103_HUMAN	2	0.27027	0	0	5.86827e-05	0.000115608	0.000250445	0	8.68051e-05	0	2.23297e-05	0.000147345	0.000122562	8.44144e-05	0.00022294	8.74131e-05	0.000124411	0.000107822	0.000134355	0.000104201	0.000176018	0.000151107	0.000103267	7.65892e-05	0.000305706	0.00012064	0.000154582	0.000124016	0.000362065	0.000138223	6.10852e-05	0.000148366	0.00037874	0.000178243	0.000272086	8.66911e-05	0.000137537	7.82897e-05	8.63069e-05	0.000137067	0.000133033	0.000102941	0.000210148	0.000175039	8.22042e-05	0.000152453	0	0.000152172	0.000150405
1/sp|P01703|LV105_HUMAN	2	0.271845	0	0	8.34483e-05	0	0	0.00010665	0.000149313	9.2322e-06	3.09897e-05	9.25888e-06	0.000129507	0	0.000312882	0.000180119	0.000213976	0.000182599	0.000249009	0.000190183	0.000194952	0.000217538	0.000131543	7.84828e-05	0.000351992	0.000174123	1.62798e-05	9.83238e-05	0.000426968	0.000140299	4.57027e-05	0.000134523	0.000245352	0.000261044	0.000190123	7.37558e-05	0.000200308	8.01183e-05	0.000107391	0.000182826	0.000151719	0.000138458	0.000204575	0.000220766	7.56214e-05	5.54855e-05	0	0.000237802	0.000219456
1/sp|P01714|LV301_HUMAN	3	0.342593	1.44542e-05	0	7.25181e-06	0	4.51589e-05	0	1.33606e-05	0	0	9.96738e-05	3.31578e-05	3.52322e-05	9.55842e-05	0.000101066	3.00262e-05	0	9.89839e-05	2.37637e-05	0	4.35402e-05	2.35633e-05	1.48584e-05	7.39056e-05	3.00499e-05	2.46333e-05	2.20854e-05	6.5317e-05	8.43045e-06	1.62705e-05	0	6.60716e-05	5.77138e-05	3.24729e-05	2.28574e-05	8.9032e-05	0	3.28971e-05	0	3.61643e-05	4.59881e-05	0	0	0	0	0	7.41735e-05	6.66876e-05
1/sp|P01719|LV501_HUMAN	2	0.314815	6.04336e-05	7.76543e-05	4.90282e-05	6.89188e-05	5.35816e-06	2.07985e-05	0	4.22193e-06	0	1.46084e-05	0.000141965	0.000128427	0.000220264	1.53146e-05	0.000184589	8.89724e-05	0.000144564	0	0.000211941	0.000111467	0.000110009	7.50666e-05	0.000239229	0.000157454	0.000148478	0.000188902	0.000225274	9.88713e-05	0	0.000109736	0.000187601	1.83771e-05	0.000227572	0	0.00013869	2.64887e-05	5.06793e-06	8.60791e-05	5.58229e-05	4.97067e-05	0	5.09441e-06	1.05766e-05	3.28071e-05	0	0.00011791	0.000112917
1/sp|P01743|HV102_HUMAN	2	0.222222	0.000486914	0.000284713	0.000550104	0.000427875	0.000751552	0.000162195	0.000318318	7.50191e-06	0.000196298	9.58453e-05	0.00022593	9.02127e-05	0.00105131	0.000172778	0.000160404	0.000310242	0.00102805	0.00123631	0.00096115	0.00117638	0.00092903	0.00102407	0.00198239	2.27405e-05	0.000927677	2.29596e-05	0.00260837	3.13305e-05	0.00131857	3.06903e-05	0.00146541	4.27306e-05	0.00140945	0.000423327	2.91074e-05	0.000345777	7.86341e-05	6.69586e-05	0.000595683	0.000485257	0.000321655	3.42577e-05	0.000120647	0.000237103	0	0.000959063	0.000707076
1/sp|P01764|HV303_HUMAN	3	0.290598	0	0	0.00016869	0	0	0	6.4864e-05	7.94416e-06	8.16444e-05	0.000409126	0.000536324	0.000147333	0.000549877	0.00037764	0.000223538	0.000168065	0.000660355	0.000346758	0.000372989	0.000451215	0.000340439	0.000326906	0.000670911	0.000276637	0.000611473	0.000248041	0.00104848	0.000436333	0.000450073	0.000239167	0.000718671	0.000687029	0.000647815	0.000170572	0.000321659	6.59887e-05	8.9132e-05	9.59997e-05	8.15507e-05	5.17596e-05	5.10779e-05	5.81039e-05	3.13118e-05	6.45631e-05	0	0.000522289	0.000667874
1/sp|P01767|HV306_HUMAN	2	0.26087	0	0	9.70881e-05	0	0	0	0	1.89008e-07	0	8.35982e-06	1.34703e-05	5.95479e-06	6.4547e-06	0	1.92539e-05	3.5247e-06	1.08165e-05	3.05611e-05	5.12496e-06	0	1.45385e-05	7.0974e-06	1.16502e-05	7.55137e-06	0	7.03561e-06	2.72777e-05	1.18954e-05	5.55074e-06	4.61193e-06	4.10289e-06	1.36236e-05	1.30691e-05	1.03564e-05	1.41483e-05	0	1.61568e-06	0	0	5.4785e-06	0	0	0	0	0	0	1.05859e-05
1/sp|P01781|HV320_HUMAN	3	0.267241	9.10671e-05	0.000159978	0.00019876	3.09599e-05	0.000346593	4.72506e-05	8.34772e-05	1.39376e-05	7.62116e-05	0.000406004	0.000386888	0.000217414	0.000756461	0.000433563	0.000441404	0.000229772	0.000253687	0.000125625	0.000317129	0.000149721	0.000199977	0.000184868	0.000431504	0.000175979	0.000218881	0.000218997	0.000565517	0.000315851	0.000242034	0.000165448	0.000355634	0.000279103	0.00021317	0.000180463	0.000251144	2.49572e-05	8.68622e-05	0.000124046	8.74578e-05	7.29052e-05	7.45868e-05	6.96012e-05	3.99267e-05	4.9459e-05	0	0.000385466	0.000432074
1/sp|P01833|PIGR_HUMAN	28	0.479058	0	0.00320358	0.000943162	0.00275482	0	2.31484e-06	0.00198223	0	0	9.57389e-07	8.39608e-06	5.31432e-06	1.13753e-05	6.81854e-06	1.44969e-06	0	1.73309e-06	0	8.24991e-07	7.15303e-07	1.18537e-06	9.9842e-07	2.30246e-05	1.9776e-06	8.61937e-06	1.11285e-06	4.84953e-06	7.87776e-06	5.04409e-05	3.61562e-06	5.12653e-06	1.17895e-05	5.47157e-06	9.94402e-06	1.18793e-05	0.000914566	0.000391425	0.00317009	0.00444217	4.91494e-05	0.00320034	0.00484673	0.00140258	0.00247417	0.00663454	9.46237e-07	0
1/sp|P01834|IGKC_HUMAN	10	0.858491	0.00497965	0.00301055	0.00518074	0.00300437	0.0125061	0.0287989	0.00280233	0.000653436	0.00148908	0.00952028	0.00997375	0.00454915	0.0131395	0.00902132	0.00783531	0.00517875	0.0053318	0.00277155	0.0041886	0.00435996	0.00455834	0.00401418	0.00408283	0.00416644	0.00434229	0.00472367	0.0121769	0.0059621	0.00239326	0.00204044	0.00593027	0.00811946	0.00448242	0.00944351	0.0044542	0.000728483	0.00171946	0.00147137	0.00233915	0.00165466	0.00117649	0.00107464	0.000451442	0.000439623	0	0.00440067	0.00419239
1/sp|P01857|IGHG1_HUMAN	10	0.369697	0.00918036	0.00120007	0.00618768	0.00405559	0.0206644	0.04764	0.00258052	0.00187997	0.00498384	0.0180373	0.0160491	0.00695352	0.0262165	0.00800455	0.0139457	0.0128489	0.0117181	0.0089519	0.0100928	0.0108728	0.0090597	0.00502591	0.0231087	0.0119874	0.00970296	0.00965783	0.0286959	0.0173722	0.010978	0.00714353	0.0148689	0.0185516	0.0110594	0.00866276	0.00925808	0.00320999	0.00525668	0.00407277	0.00346764	0.00567817	0.0026311	0.0010362	0.000727681	0.00315372	0	0.0119363	0.0129357
1/sp|P01859|IGHG2_HUMAN	11	0.43865	0.00156853	0.000679766	0.00479392	0.00131799	0.0109812	0.0154844	0.00125727	0.000321107	0.00113745	0.00525261	0.00454112	0.00281585	0.0075194	0.00733092	0.00408285	0.00219481	0.00380117	0.00771083	0.00403719	0.00604657	0.00744856	0.00565852	0.0131986	0.00590736	0.00600125	0.00599619	0.0113676	0.00805448	0.00314491	0.00528064	0.00269889	0.00945122	0.00685939	0.00266243	0.00550875	0.00125053	0.00513072	0.00590736	0.00587149	0.00338439	0.00396343	0.0015709	0.000884218	0.0044828	0	0.00461425	0.00563894
1/sp|P01860|IGHG3_HUMAN	7	0.259947	0.000643748	0.000151618	0.000645324	0.000306368	0.000775962	0.000163335	0.000358875	0.000186101	0.000216924	0.00212781	0.00130066	0.000501856	0.00164094	0.00236296	0.00454703	0.000659868	0.00198959	0.00192255	0.00155812	0.00382369	0.00217688	0.00132415	0.00230081	0.0017218	0.00088416	0.0012108	0.00381378	0.000730476	0.000403604	0.00117941	0.00101252	0.000635813	0.001799	0.00136396	0.00478442	0.0018748	0.00040685	0.000312876	0.000735741	0.00148141	0.00161142	0.000327574	7.81118e-05	0.000382754	0	0.00115476	0.00117837
1/sp|P01861|IGHG4_HUMAN	6	0.308869	3.39488e-05	7.27597e-05	0.000450956	0	0.0008868	0.000912858	0.000169442	6.21289e-05	0	0.00143341	0.000859434	0.000339749	0.00118516	0.00185991	0.000487543	0.000270591	0.000910487	0.00124055	0.000938102	0.00286444	0.000890284	0.00129601	0.00133538	0.00128233	0.000309074	0.00144314	0.00146333	0.00131395	0.000232511	0.000933038	0.000308057	0.00202016	0.000457637	0.000582064	0.000855713	5.5293e-05	6.91043e-05	1.40702e-05	0	5.08461e-05	0	0	0	0	0	0.000970428	0.00091151
1/sp|P01871|IGHM_HUMAN	8	0.150442	0.000247747	0	0.000248821	0.000522052	0.000483298	3.37933e-05	0	2.91113e-05	5.16538e-05	0.000280283	0.00267698	0.000632756	0.000743673	0.000630462	0.000780799	0.000621772	0.000442328	0.000742562	0.00089623	0.000296415	0.000325447	0.000247883	0.000465741	0.000449828	0.00138315	0.00082315	0.000270684	0.000294864	0.000636805	0.000176572	0.000368091	0.00250097	0.000537634	0.0128643	0.000522394	0.000111273	0.00017556	0.000347277	0.000405831	0.000123292	0.00028497	7.75031e-05	6.91316e-05	0.000405466	0	0.000485367	0.000609825
1/sp|P01876|IGHA1_HUMAN	8	0.464589	0.00379473	0.0062618	0.0033199	0.00517793	0.00498421	0.00160441	0.00379202	0.000298802	0.0005977	0.00377383	0.00261329	0.00263755	0.00295537	0.00466181	0.00316775	0.000634537	0.00698383	0.0057916	0.00266663	0.00583211	0.00539103	0.00144076	0.00324462	0.0036824	0.0026756	0.00399256	0.0018907	0.00707633	0.000184974	0.00632546	0.00570364	0.00899973	0.00679773	0.000645998	0.00711218	0.00348837	0.00376817	0.00830998	0.0139446	0.00402102	0.0115639	0.0171252	0.00440339	0.00816595	0.0339515	0.00235533	0.00276431
1/sp|P01877|IGHA2_HUMAN	4	0.308824	0.0010323	0.00220327	0.00115775	0.000465989	0.00201207	0.000464206	0.00111655	3.07714e-05	8.44329e-05	0.000813826	0.000594284	0.000514988	0.000681703	0.00113931	0.000718224	0.000133255	0.00189335	0.00065245	0.00051259	0.000520778	0.000410372	0.000157509	0.000300833	0.000481856	0.000545153	0.000411511	0.000344788	0.000944438	6.45285e-05	0.00140867	0.000115238	0.000762688	0.000845773	0.000421637	0.00168694	7.41022e-05	0.000289343	0.000414832	0.000857209	0.000597835	0.000549639	0.000689672	0.000445589	0.000349613	0	0.000275674	0.000272548
1/sp|P01880|IGHD_HUMAN	10	0.382812	0	0	1.48822e-05	0	7.10316e-06	0	0	0	0	8.57688e-05	3.70017e-05	0	1.41866e-05	0.000145475	6.66478e-05	0	1.28404e-05	0.000176327	0	5.95114e-05	0.000173513	1.62954e-05	7.90278e-06	4.09192e-05	1.4972e-05	0	0.000268962	0.000222203	0	7.57939e-06	7.34501e-05	1.40752e-05	0	1.09879e-05	0.000390078	0.000167393	0.000134483	0	0	3.09442e-05	1.83158e-05	0	0	3.40755e-05	0	5.2237e-05	9.65228e-05
1/sp|P01903|DRA_HUMAN	3	0.177165	0	0	0	0	0	0	0	0	0	0	0	0	0	0	0	0	0	0	0	0	0	0	0	0	0	0	0	0	0	0	0	0	0	0	0	1.86143e-05	0	0	0	5.57276e-05	0	0	0	0	0	0	0
1/sp|P02042|HBD_HUMAN	7	0.591837	0.000610944	0.000804192	5.44009e-05	8.73848e-05	0.000141229	0.000178163	0.000220103	0.00658963	0.00238429	3.08106e-06	9.77678e-06	6.27079e-06	2.72942e-06	0	0	0.00713043	1.48222e-06	2.54704e-06	5.10807e-05	1.95854e-06	2.73232e-06	1.54449e-06	4.07276e-06	1.10841e-05	3.68206e-06	1.41289e-05	1.03706e-05	0.000193789	1.38708e-05	2.49564e-06	8.97535e-05	3.84069e-06	2.83176e-06	2.86853e-06	2.15047e-05	5.55384e-05	7.61099e-06	0.000111654	0	0.000303673	0.000185498	0	0	0	0	8.32309e-06	8.93698e-06
1/sp|P02144|MYG_HUMAN	2	0.188312	0	2.35302e-05	0	0	0	0	0	0	6.09445e-05	0	0	4.11087e-06	1.80415e-05	0	0	0	0	0	0	0	0	0	2.20083e-06	0	0	0	1.14294e-06	0	6.88289e-07	0	0	0	0	0	0	0	0	0	0	0	0	0	0	0	0	0	0
1/sp|P02452|CO1A1_HUMAN	10	0.102459	0	0	0	0	0	2.79957e-05	0	0.00066042	0	0	0	0	0	0	0	0	0	0	0	0	0	0	0	0	0	0	0	0	0	0	0	0	0	0	0	0	0	0	0	0	0	0	0	0	0	0	0
1/sp|P02461|CO3A1_HUMAN	3	0.0279673	0.000402199	0	0	0	0	0	0	1.09208e-05	0	0	0.00010561	0	0	0	0	0	8.33332e-05	0	0	0.000118858	0	9.01088e-05	0	0	0	0	6.38416e-06	0	0.000105426	0	0	0	5.79596e-06	1.94712e-05	0	1.1663e-05	5.37929e-05	2.37457e-05	0	9.8787e-05	0	0	0	0	0	4.7278e-05	5.06342e-05
1/sp|P02511|CRYAB_HUMAN	4	0.205714	0	3.49747e-05	0	0	0	0	0	0	0	0	0	0	0	0	0	0	0	0	0	0	0	0	0	0	0	0	0	0	0	0	0	0	0	0	0	0.000250295	0	0	0	0	0	3.53922e-05	0	0	0	0	0
1/sp|P02533|K1C14_HUMAN	18	0.408898	3.81771e-06	0.00176222	0.000148065	0.000303547	0	0	0.0152572	0	0.000312136	1.4758e-07	3.53009e-06	4.95364e-06	0	0	5.48411e-07	0	0	0	1.59869e-05	0	0	0	0	1.18273e-06	0	3.48929e-06	1.50335e-06	0	0	1.08542e-06	1.35176e-06	0	2.51215e-06	6.98168e-07	3.51536e-06	0.00167755	0.000278298	0.000291295	0.000687242	0.000103538	0.000552096	0.00044176	0.00400138	0.000704934	0.00317295	0	0
1/sp|P02538|K2C6A_HUMAN	3	0.0390071	0	0.00609245	0.000870329	0.000905597	0	0	0.0109696	0	0.00030612	0	0	0	0	0	0	0	0	0	1.50476e-05	0	0	0	0	0	0	0	0	0	0	0	0	0	0	0	0	0.00508002	0.000898776	0.00179559	0.00806321	0.000525356	0.0042486	0.00475227	0.0164276	0.00317375	0.0167381	0	0
1/sp|P02545|LMNA_HUMAN	22	0.371988	0	0.000198206	8.67363e-05	2.14101e-05	0	1.09314e-05	0.000261287	8.57869e-05	1.13573e-05	0	0	0	0	0	0	0	0	0	0	0	0	0	0	0	0	0	0	0	0	0	0	0	0	0	0	0.000182405	2.80718e-05	0.000102812	0.000263703	0.000195704	0.000267369	0.000292856	0.000288869	0.000117568	0	0	0
1/sp|P02549|SPTA1_HUMAN	27	0.172799	0	2.027e-06	0	0	0	0	0	5.13241e-05	0	0	1.83724e-07	0	0	0	0	2.4555e-05	0	0	0	0	0	0	0	0	0	0	0	0	0	0	0	0	6.23686e-07	0	0	0	2.56136e-05	0	0	2.98366e-05	0	0	0	0	0	0	0
1/sp|P02647|APOA1_HUMAN	30	0.752809	0.00705892	0	0.00663141	0.00246681	0.00626619	0.00724391	0.00113615	0.0011008	0.000340219	0.0067867	0.00397657	0.00230499	0.00207654	0.00463096	0.00448239	0.00574721	0.00878667	0.0137644	0.00950914	0.00804685	0.00972205	0.00869867	0.00278731	0.00447189	0.00972943	0.00622647	0.00758468	0.00916558	0.0133724	0.00600632	0.0036219	0.00536952	0.00888665	0.00664588	0.00563923	0.00144832	0.00879889	0.00349295	0.00261483	0.00417458	0.00238433	0.000425446	0.000286309	0.00160554	0	0.0117365	0.0115692
1/sp|P02649|APOE_HUMAN	20	0.643533	0.000165574	0	5.37986e-05	0	0.000177737	0.000157602	6.8758e-05	3.1706e-05	0	0.000338846	0.000177373	8.4702e-05	0.000228668	0.00027671	0.000130196	8.46369e-05	0.00022515	0.000487629	0.000228839	0.000357164	0.000537536	0.000258808	0.000189678	0.000194419	0.000173609	0.000161623	0.000135911	0.000199018	0.000581433	0.000140822	0.000302372	0.000200678	0.000265538	0.000158598	0.000870822	8.85761e-05	0.000112328	2.27758e-05	0.000149319	9.05459e-05	9.66244e-05	0	0	0	0	0.000248404	0.00029337
1/sp|P02652|APOA2_HUMAN	11	0.72	0.000351743	0	0.000245997	9.45446e-05	0.000478909	0.000511767	4.03853e-06	0.000176184	0.000107321	0.000880782	0.000497857	0.000443047	0.000810814	0.000393382	0.000325378	0.000500262	0.00138404	0.00163315	0.000664492	0.00171197	0.00172064	0.00117139	0.00114417	0.000379828	0.00108604	0.000644783	0.0015502	0.000767534	0.00170147	0.000537155	0.000753045	0.00104447	0.00135893	0.000594227	0.000260761	0.000123016	0.000947247	0.000381069	0.000420475	0.000810112	0.000221292	4.313e-05	3.04439e-05	0.000153881	0	0.00197681	0.00187449
1/sp|P02654|APOC1_HUMAN	2	0.13253	1.66783e-05	0	2.59644e-05	0	0	6.46311e-06	0	1.79097e-05	0	2.05633e-05	1.70874e-05	7.27396e-06	6.218e-06	1.26754e-05	7.54703e-06	4.05298e-05	3.11765e-05	3.48579e-05	1.5069e-05	1.92858e-05	3.98164e-05	1.87585e-05	4.28548e-06	1.33088e-05	1.63308e-05	1.49561e-05	1.36935e-05	2.80317e-05	3.36089e-05	1.20155e-05	1.26654e-05	3.17959e-05	3.62604e-05	1.70333e-05	2.67612e-05	3.3797e-06	4.68129e-05	1.34972e-05	2.97058e-06	3.21025e-05	0	0	0	0	0	0.000312498	0.000282524
1/sp|P02655|APOC2_HUMAN	5	0.524752	0	0	0	0	0	0	0	1.23683e-05	0	9.98321e-05	7.43433e-05	0.000123466	0.000297911	0.000108921	4.25365e-05	5.79228e-05	0.000100784	0.0001995	7.58763e-05	6.3083e-05	0.000172692	3.32396e-05	0.000200535	2.46421e-05	4.6617e-05	6.68554e-05	8.31487e-05	8.19843e-05	0.000222114	8.41871e-05	5.5473e-05	4.57229e-05	0.000121501	7.2836e-05	0.000232753	0	0.000103255	2.55826e-05	0	0	0	0	0	0	0	0.000342449	0.000211662
1/sp|P02656|APOC3_HUMAN	5	0.393939	0	0	0.000212716	2.62107e-05	0.000310969	7.02726e-05	0	9.10096e-06	0	0.00025244	0.000245165	0.000176518	0.000274654	0.000295265	8.83685e-05	0.000138216	0.000482338	0.000512732	0.000213983	0.000246596	0.000283352	0.00031666	0.000172339	0.000116297	0.000258909	0.000112895	0.00016064	0.000265819	0.00117328	0.00020915	0.00012976	0.000163644	0.000283361	0.000273728	0.000730229	8.94148e-06	8.74624e-05	2.28928e-05	8.03315e-06	1.40211e-05	0	0	0	2.05974e-05	0	0.000502326	0.00064281
1/sp|P02671|FIBA_HUMAN	47	0.47806	0.00875654	0.000170459	0.000893587	0.00125987	0.00051817	0.000758567	0.00284545	0.0240839	0.000457621	0.00314838	0.00570663	0.00589093	0.00396522	0.00827185	0.0139368	0.000270167	0.00612733	0.00986149	0.00917616	0.00997681	0.00898044	0.00881693	0.0112335	0.00858159	0.0145417	0.0108758	0.00991917	0.00574564	0.00780935	0.0135581	0.0127605	0.00644451	0.0113601	0.0066539	0.014685	0.000359594	0.00109793	0.000668774	0.00127441	0.00131735	0.000159875	1.18589e-05	8.05436e-05	0.000117868	0	0.00246446	0.00324819
1/sp|P02675|FIBB_HUMAN	50	0.743381	0.0113163	0.000214614	0.00145468	0.00210286	0.000668155	0.000272372	0.00350178	0.021926	0.0012052	0.0029719	0.00591895	0.00633752	0.00372183	0.00868289	0.0133505	0.00076416	0.00587555	0.00466848	0.00706032	0.00769786	0.00828199	0.00800657	0.00699327	0.00516787	0.0081301	0.00894244	0.00862875	0.0042786	0.00728739	0.00910918	0.0102504	0.00482858	0.009231	0.00563295	0.0107728	0.000886878	0.00260084	0.00350114	0.00424866	0.00302117	0.000809946	0.000127055	0.000286414	0.000506545	0	0.00234847	0.0025162
1/sp|P02679|FIBG_HUMAN	37	0.763797	0.0151101	0.000300169	0.00208478	0.0033736	0.00106466	0.000389602	0.00423506	0.0231727	0.00144201	0.00527832	0.00899433	0.0103073	0.0070975	0.0128439	0.0182662	0.00111314	0.00756237	0.00609948	0.0100045	0.00754741	0.00752586	0.0063781	0.0118845	0.00945668	0.0143724	0.0189231	0.0106151	0.00726364	0.00824371	0.0157457	0.0126831	0.00672059	0.0128346	0.0104969	0.0173242	0.000704035	0.00234489	0.00218718	0.0020689	0.00226302	0.000328445	5.75977e-05	0.000185497	0.00024062	0	0.00293625	0.00349241
1/sp|P02730|B3AT_HUMAN	16	0.227223	1.43633e-05	1.27958e-05	0	0	0	0	2.04131e-06	0.000339565	0.000227338	0	0	0	0	0	0	0.000270831	0	0	0	0	0	0	0	0	0	0	0	0	0	0	0	0	0	0	0	0	0	0	0	4.30889e-06	0	0	0	0	0	0	0
1/sp|P02741|CRP_HUMAN	11	0.361607	0.000328059	0.000202072	0.000133398	0.000692525	0.00151529	0.000374686	0.000732677	0.000158505	0.00022311	0.000156703	0.00166215	0.00145735	0.00195697	0.00125869	0.000942783	0.000812656	8.74085e-05	0.000245229	0.000690159	0.00125779	0.000264956	0.000527982	0.00165748	0.000829442	0.00155742	0.00104041	0.00192314	0.000128022	0.000891468	0.00144442	0.00210075	0.000340968	0.0014203	0.000382589	0.000177725	0	1.78926e-05	1.60041e-05	1.22047e-05	0	0	0	0	0	0	0	0
1/sp|P02743|SAMP_HUMAN	5	0.242152	2.0477e-05	0	6.9928e-05	1.94096e-05	9.17245e-06	0.000114749	9.98288e-05	5.98315e-05	5.85623e-05	2.13382e-06	4.89115e-06	0	2.57812e-06	0	0	0.000169755	1.27001e-06	0	0	0	1.66913e-06	1.40303e-06	0	0	0	0	0	0	0	0	0	0	1.08754e-06	0	0	0	9.50671e-05	0.000103119	7.88622e-05	1.02569e-05	0	2.05945e-06	1.07595e-05	0	0	0	0
1/sp|P02745|C1QA_HUMAN	4	0.183673	6.31656e-06	0	0	0	0	0	0	0	0	4.91096e-05	4.59578e-05	2.71085e-05	7.21949e-05	6.4659e-05	4.64704e-05	0	1.21683e-05	1.92611e-05	1.85493e-05	1.21402e-05	6.62535e-06	1.50334e-05	4.71303e-05	2.00871e-05	1.78394e-05	2.85532e-05	1.83085e-05	9.59137e-06	9.86664e-06	5.63378e-06	3.00312e-05	6.48699e-05	3.86726e-05	2.1709e-05	1.06559e-05	0	9.52445e-06	7.93711e-06	0	1.20335e-05	0	0	0	0	0	2.39734e-06	1.56744e-05
1/sp|P02746|C1QB_HUMAN	7	0.343874	5.99914e-05	0	3.07121e-05	0	6.08448e-05	3.0657e-06	9.43884e-06	0	1.84987e-05	0.000111654	0.000129214	9.90736e-05	0.000123405	0.000169439	0.00011875	0	0.000114605	0.000173398	0.000159262	8.70529e-05	9.11196e-05	6.99579e-05	0.00012509	0.000184372	8.15427e-05	0.000133072	8.58021e-05	9.76006e-05	8.17737e-05	8.89142e-05	0.000124322	0.000161468	0.000137354	9.75455e-05	8.97337e-05	3.45512e-06	1.22319e-05	5.62519e-06	0	2.75639e-06	0	0	0	0	0	4.26869e-05	4.86713e-05
1/sp|P02747|C1QC_HUMAN	7	0.363265	0.000184713	0	0.000101725	2.64063e-05	0.000156004	0	4.29978e-05	2.27832e-05	0	0.000218639	0.000249483	0.000163165	0.000209478	0.000270478	0.000198462	3.34391e-05	0.000187362	0.000284672	0.000233811	0.000190784	0.000261348	0.000192408	0.000241526	0.0002053	0.000185298	0.00021849	0.000124958	0.00020225	0.000160901	0.000158787	0.000240438	0.000329789	0.000232903	0.000159355	0.000149405	2.0806e-05	8.04712e-05	7.97926e-05	5.7296e-05	6.09109e-05	3.08595e-05	2.79835e-06	7.29373e-06	0	0	0.000173161	0.000212286
1/sp|P02748|CO9_HUMAN	27	0.490161	0.000170855	0	0.000181846	6.09191e-05	0.000276909	0.000110936	0.000141675	5.19644e-05	0	7.96511e-05	0.000320598	0.000132051	0.000140316	0.000228218	0.000228584	3.7289e-05	0.000201455	0.00035618	0.000248676	0.000302434	0.000367971	0.000359855	0.000205413	0.000380136	0.000367566	0.000208344	0.000127171	0.000173215	0.00025046	0.000325743	0.000526038	0.000327697	0.000540255	0.000270654	0.000486576	2.57255e-06	0.000108539	0.000158904	0.000261883	7.80314e-05	0	0	0	0	0	6.07319e-05	8.27516e-05
1/sp|P02749|APOH_HUMAN	18	0.602899	9.42852e-05	1.93028e-05	0.000111468	4.5443e-05	0.000899533	0.000582643	6.93747e-05	5.38093e-05	0	0.000470867	0.000373293	0.000267754	0.000388547	0.000337918	0.000256021	0.000164259	0.000933232	0.000466421	0.000884294	0.000345322	0.00041159	0.000364406	0.000227406	0.000274385	0.000320307	0.000222023	0.000321792	0.000542259	0.000565075	0.000321887	0.00038197	0.000524296	0.000456029	0.000776373	0.000962886	6.51299e-06	8.07775e-05	1.74764e-05	0.000259476	0.000133344	0.00018543	6.17494e-05	4.52188e-05	0	0	0.000457753	0.000583638
1/sp|P02750|A2GL_HUMAN	12	0.458213	0.000508072	0.000189432	0.000162427	0.0001113	0.00145748	0.00118233	0.000412061	4.44028e-05	0	0.000216277	0.000745181	0.000563606	0.000456094	0.00102131	0.000633938	0.000171657	0.000194516	0.000380861	0.000517955	0.000506465	0.000507985	0.000467829	0.000416773	0.000435184	0.000922946	0.000415872	0.000346785	0.000195133	0.000517713	0.000710941	0.000874295	0.000298602	0.000592786	0.000408662	0.000576379	4.73059e-05	5.68172e-05	0.000174978	0.000120286	9.32264e-05	0	3.61133e-05	0	0	0	5.36146e-05	7.4164e-05
1/sp|P02751|FINC_HUMAN	75	0.452221	0.000263962	0	8.70453e-05	0	6.57175e-05	0.000230149	2.94953e-05	0.000565441	3.50441e-05	0.000627544	0.000102073	0.000271915	0.000115513	0.000122312	0.000455889	0.000134858	0.000887301	0.000318702	0.000376864	0.000415378	0.000641597	0.000433717	0.000784343	0.000189496	0.000279699	0.000505339	0.000222522	0.000621477	0.000355344	0.00027806	0.000153144	0.000316628	0.000335667	0.000311374	0.00091592	0.000233452	0.000249813	0.000147601	0.00017415	0.00021698	6.90815e-05	1.92184e-05	0	0	0	0.000199254	0.000327603
1/sp|P02753|RET4_HUMAN	8	0.467662	2.15278e-05	0	2.95027e-05	0	0.000149096	0.000132706	0	8.125e-06	0	0.00014928	4.34223e-05	0.000225326	0.000158521	9.10933e-05	4.01297e-05	3.49402e-05	0.000219446	0.000212408	0.000124139	8.39777e-05	0.00019299	0.000127657	0.000292933	7.56066e-05	0.00011546	2.80114e-05	0.000111324	0.00024238	0.00030267	0.000136593	4.1633e-05	0.000164949	7.34254e-05	0.000157022	0.000335049	0	8.6522e-06	2.92936e-05	0	0.000114226	0	0	0	0	0	0.000157613	0.000150948
1/sp|P02760|AMBP_HUMAN	17	0.511364	0.000270374	0	0.000105908	5.45399e-05	0.000703018	0.00093358	5.57065e-05	3.69099e-05	0	0.000396303	0.000365817	0.000527529	0.000454596	0.000548966	0.000406331	1.68701e-05	0.000990322	0.000886233	0.000818561	0.000543799	0.000689837	0.000753025	0.000837381	0.000708307	0.000933144	0.000571257	0.00104724	0.000780093	0.00114227	0.000659922	0.000614011	0.000730535	0.000827969	0.000876067	0.00109489	3.82644e-05	0.000144166	5.24895e-05	7.74948e-05	0.000102375	1.81352e-05	0	0	1.82977e-05	0	0.000411792	0.00043301
1/sp|P02763|A1AG1_HUMAN	9	0.328358	0.0019545	0.00126324	0.000709376	0.000231453	0.00303576	0.0138512	0.000547303	0.000482052	0.000313123	0.0011987	0.0051308	0.00221419	0.00373648	0.00263231	0.00168413	0.00157063	0.00108974	0.000988518	0.00127978	0.00182576	0.00168535	0.00125332	0.0011655	0.00101534	0.00115615	0.00095864	0.00226207	0.000465432	0.0027038	0.00140112	0.00384163	0.00224264	0.00300794	0.000839107	0.0028935	0.00014587	0.000640305	0.000149794	0.000226152	0.000180574	4.7431e-05	9.63915e-06	1.01471e-05	1.29772e-05	0	0.00100292	0.0011408
1/sp|P02765|FETUA_HUMAN	12	0.501362	0.000106871	0	0.000400429	3.53952e-05	0.000531125	0.000656951	0	8.5378e-05	6.36244e-05	0.000727602	0.000488548	0.000539735	0.000480994	0.000376106	0.000585183	3.58281e-05	0.000689632	0.000631921	0.000622657	0.000399627	0.000502534	0.000637173	0.000356409	0.000487677	0.000393699	0.000305282	0.000342952	0.000804733	0.000305353	0.000263085	0.000226754	0.000321554	0.000331308	0.000551305	0.000304747	0.000130968	0.000297453	0.000245734	0.000230729	0.000276647	0.00016564	3.85171e-05	0	0.00011092	0	0.00056752	0.00095767
1/sp|P02766|TTHY_HUMAN	7	0.653061	0.000174995	0	4.02376e-05	0	0.00022598	8.19776e-05	3.24532e-05	8.38574e-05	0.000127517	6.18241e-05	4.36095e-05	3.29623e-05	4.46937e-05	1.70204e-05	1.69712e-05	0.000626698	0.000124975	5.52891e-05	4.64351e-05	4.48794e-05	7.08234e-05	4.67578e-05	3.64829e-05	4.20495e-05	3.74034e-05	2.12228e-05	7.03004e-05	6.81963e-05	0.000120935	4.31728e-05	3.27876e-05	6.5733e-05	4.80363e-05	6.18573e-05	7.40664e-05	2.17844e-05	0.000255913	0.000102662	8.51377e-05	8.63608e-05	7.16462e-05	1.49351e-05	1.42062e-05	2.3561e-05	0	9.24807e-05	0.000103264
1/sp|P02768|ALBU_HUMAN	86	0.840722	0.154099	0.0267993	0.0606661	0.0398626	0.160809	0.180452	0.0314106	0.0192463	0.0454479	0.151316	0.115403	0.162891	0.121954	0.101079	0.105581	0.0596404	0.147245	0.115175	0.156303	0.120776	0.100915	0.128262	0.120985	0.114434	0.088567	0.0993313	0.0948685	0.108705	0.126643	0.0929784	0.0853702	0.0937031	0.0903322	0.124708	0.0834995	0.046319	0.142608	0.111886	0.0874723	0.0634761	0.039916	0.0171892	0.00779523	0.0172414	0.00370702	0.161056	0.173639
1/sp|P02774|VTDB_HUMAN	36	0.780591	0.000427022	0	0.000375218	2.3149e-05	0.000901897	0.000623385	0.000147219	8.10681e-05	3.77324e-05	0.000537545	0.000771615	0.000503445	0.000439931	0.000691077	0.000532181	0.00018831	0.000704039	0.000964478	0.000697536	0.000606112	0.000807151	0.000765636	0.000593112	0.000796411	0.00095363	0.000571831	0.000508442	0.00069486	0.000692719	0.000684982	0.00087369	0.00108499	0.000904532	0.000694137	0.000921576	0.000196712	0.000312683	0.000256553	0.000238563	0.000261931	0.000132268	7.28422e-05	0	0.000140895	0	0.000947154	0.00127454
1/sp|P02775|CXCL7_HUMAN	3	0.1875	0	0	0	0	0	0	0	0	0	0	4.61146e-05	0	0	0	0	0	3.37698e-05	0	1.09808e-05	0	5.01666e-05	1.92542e-05	0	7.68788e-06	0	0	1.47203e-05	1.5566e-05	0	0	9.13e-06	1.34698e-05	1.56888e-05	1.73507e-05	2.25926e-05	0	0	0	0	0	0	0	0	0	0	0	0
1/sp|P02786|TFR1_HUMAN	3	0.0486842	0	0	0	0	0	0	0	0	0	0	0	0	1.65229e-06	0	0	0	0	0	0	0	0	0	0	0	0	0	0	0	0	0	0	0	0	0	0	0	0	0	0	1.20188e-05	0	0	0	0	0	0	0
1/sp|P02787|TRFE_HUMAN	72	0.752149	0.0059996	0.000829576	0.00383425	0.00260201	0.00532443	0.0102551	0.00155696	0.000727793	0.000774597	0.0052559	0.00342901	0.00284349	0.00321084	0.00257294	0.00260678	0.00256026	0.00754173	0.00518308	0.00443466	0.00550469	0.00727338	0.00678787	0.00382812	0.00326877	0.00589987	0.00280159	0.00612526	0.00440814	0.00633902	0.00396975	0.00393381	0.00538265	0.00677106	0.00472263	0.00179661	0.00126925	0.00396815	0.00245286	0.0013256	0.00431591	0.00102768	0.000255814	0.00019279	0.000791297	0	0.00703003	0.0068043
1/sp|P02788|TRFL_HUMAN	50	0.725352	0.000276281	0.00198072	0.00346606	0.00870798	0.00019919	0.000107821	0.000808488	0.00206402	0.00146236	0	1.38266e-07	2.70141e-06	0	0	0	0.00475574	0	0	0	0	0	0	0	0	0	0	0	1.44438e-06	0	0	0	0	0	0	0	0.000771322	0.00171843	0.00493478	0.00353291	0.00242979	0.00293111	0.00201587	0.00151463	0.00230049	0	0	0
1/sp|P02790|HEMO_HUMAN	29	0.712121	0.00347521	0.000514633	0.00118605	0.00103417	0.00575577	0.00426599	0.00140945	0.000420486	0.000514179	0.00254073	0.00313259	0.0022313	0.00203445	0.00323353	0.00256065	0.00283773	0.00626033	0.00583515	0.00523632	0.00371801	0.00712246	0.00454105	0.00355334	0.004486	0.00564778	0.00452269	0.0054687	0.00563673	0.00623342	0.00508445	0.00598259	0.00610987	0.00665398	0.00644873	0.00505075	0.000603452	0.0016753	0.00100921	0.000690609	0.000868121	0.000326621	0.000122327	3.66302e-05	0.000203448	0	0.0032308	0.0036243
1/sp|P02794|FRIH_HUMAN	3	0.185792	0	0	0	0	0	0	0	0	1.11661e-05	0	0	0	0	0	0	0	0	0	0	0	0	0	0	0	0	0	0	0	0	0	0	0	0	0	0	0	8.4558e-07	0	4.76721e-06	4.66633e-05	0	0	0	0	0	0	0
1/sp|P02812|PRB2_HUMAN	2	0.137019	0	0.000227695	0.000129275	0.00226674	0	0	0	0	0	0	0	0	0	0	0	0	0	0	0	0	0	0	0	0	0	0	0	0	0	0	0	0	0	0	0	0.000100513	0	0.000649746	0	0	0.000776618	6.40796e-05	3.31582e-05	0	0	0	0
1/sp|P02814|SMR3B_HUMAN	2	0.658228	0	0.000316452	0.00154342	0.00512041	0	0	0	0	0	0	0	0	0	0	0	0	0	0	0	0	3.99234e-07	0	0	0	0	0	0	0	0	0	0	0	0	0	0	0	0	0	0	0	0	0	0	0	0	0	0
1/sp|P03951|FA11_HUMAN	2	0.0352	0	0	0	0	0	0	0	0	0	1.33845e-06	0	0	1.31003e-06	3.28055e-06	1.98142e-06	0	9.94795e-06	3.9524e-06	0	0	0	0	0	0	0	0	0	0	8.54327e-06	0	7.34195e-06	0	9.24046e-06	4.80473e-06	0	0	0	0	0	0	0	0	0	0	0	4.3498e-06	4.90469e-06
1/sp|P03952|KLKB1_HUMAN	20	0.384013	2.97688e-06	0	4.49485e-05	0	7.85448e-06	1.96249e-05	0	5.85183e-07	0	5.78125e-05	5.37432e-05	4.35218e-05	4.25199e-05	6.15266e-05	4.54181e-05	7.82994e-06	0.000126343	0.00018078	9.29378e-05	6.32873e-05	0.000143157	9.23193e-05	6.65099e-05	7.92851e-05	0.00012382	5.05511e-05	6.9017e-05	0.000102331	9.58567e-05	5.08794e-05	4.23004e-05	5.72318e-05	8.03641e-05	8.87652e-05	7.50239e-05	0	3.4024e-05	9.3134e-06	0	1.8081e-05	0	0	0	0	0	7.02813e-05	9.50611e-05
1/sp|P03973|SLPI_HUMAN	5	0.333333	0	0.000664271	0.000154062	0.00071975	0	0	0	0	0	0	0	0	0	0	0	0	0	0	0	0	0	0	0	0	0	0	0	3.44297e-06	2.8975e-06	0	1.69785e-06	0	0	0	0	0.000224728	0.000164775	0.000676978	0.000506021	2.21289e-05	0.00115126	0.00119132	0.000745386	0.00111596	0.00300791	0	0
1/sp|P04003|C4BPA_HUMAN	28	0.504188	0.000346265	0	0.000267649	4.79122e-05	0.000275439	0.000210001	9.3665e-05	6.62874e-05	3.54421e-05	0.000250513	0.00045762	0.000523231	0.000508737	0.000543188	0.000421198	9.57896e-05	0.00060077	0.000945708	0.000503092	0.000498497	0.000823905	0.000592044	0.00061146	0.000685849	0.000514159	0.000477829	0.000396329	0.000435145	0.000416311	0.000487507	0.000605983	0.000666661	0.000656791	0.000778083	0.000315207	3.9893e-05	0.000208251	5.99216e-05	5.91082e-05	0.000173402	0	0	0	0	0	0.000457786	0.000420447
1/sp|P04004|VTNC_HUMAN	15	0.357741	0.000372392	5.09883e-05	0.000947396	0.00017086	0.000929982	0.000414402	0.0003521	0.000484241	3.57725e-05	0.00061934	0.000891796	0.000606797	0.000606865	0.0010292	0.000885101	0.000781201	0.000996305	0.00113885	0.000987146	0.00114896	0.00107574	0.00102556	0.000937161	0.00114759	0.00142354	0.00115453	0.000638029	0.00125112	0.00114144	0.00136345	0.00188942	0.000982224	0.00209035	0.000951202	0.00122723	9.40474e-05	0.000512145	0.0006105	0.000472405	0.000590553	0.000216485	2.50958e-05	0.00010768	0.000267329	0	0.000793722	0.000872905
1/sp|P04040|CATA_HUMAN	20	0.502846	0	5.85986e-05	8.35953e-05	0.000106669	3.42709e-06	0	7.52986e-05	0.000224398	0.0002859	0	0	2.18393e-06	3.36793e-06	0	0	0.000441318	0	0	0	0	0	0	2.11691e-06	0	0	0	3.95255e-05	5.39878e-06	3.40003e-07	0	0	0	0	0	0	0.000106314	0.000134217	0.000190036	0.000208536	0.000226594	0.000103914	2.88817e-05	4.82409e-05	4.30099e-05	0	0	0
1/sp|P04075|ALDOA_HUMAN	19	0.615385	3.00388e-05	0.000699869	0.000592698	0.000516821	0	5.60109e-05	0.00126973	0.000292278	0.000154444	0	0	0	3.36932e-06	0	0	0.00052555	0	0	0	0	0	0	7.90825e-06	0	0	0	0	0	0	0	0	0	0	9.41187e-07	1.65754e-05	0.000353726	0.0002418	0.000352819	0.000669197	0.000713644	0.000691875	0.000722642	0.000685795	0.000381228	0	0	0
1/sp|P04080|CYTB_HUMAN	4	0.459184	0	0.00182259	0.000734879	0.000137595	0	2.0647e-05	0.000142041	1.21757e-05	1.20087e-05	0	0	0	0	0	0	0	0	0	0	0	0	0	0	0	0	0	0	0	0	0	0	0	0	0	0	0.000228035	0.00025611	0.00023022	0.000536415	0.000199598	0.000655242	0.00224428	0.00170271	0.000441165	0	0	0
1/sp|P04083|ANXA1_HUMAN	25	0.66474	8.90141e-05	0.0116605	0.00708284	0.0028571	0	0	0.00258779	0.000453989	0.000452512	0	0	0	0	2.64669e-05	0	0.00067413	0	0	0	0	0	0	0	0	0	0	0	0	0	0	0	0	0	0	0	0.00207399	0.00259164	0.00443922	0.00810386	0.00249496	0.0101412	0.0158151	0.00873209	0.00642155	0.0132826	0	0
1/sp|P04114|APOB_HUMAN	149	0.402148	6.83862e-05	3.95861e-05	0.000132215	1.75532e-05	0.000283755	6.09078e-05	3.12389e-05	1.20838e-05	3.46666e-06	9.04813e-05	0.000321311	0.000126865	0.000157736	0.000548342	0.000195191	0.000129376	0.000526697	0.000311027	0.000264617	0.000266005	0.000375255	0.000175607	0.00015091	0.000275804	0.000201693	0.000307326	0.000184961	0.000649781	0.000486306	0.000162236	0.000313792	0.000330562	0.000520485	0.000237615	0.000889826	8.39752e-06	0.000214172	9.00308e-05	4.09668e-05	9.24271e-05	4.51898e-05	1.20288e-05	0	0	0	0.000289408	0.000402773
1/sp|P04179|SODM_HUMAN	3	0.193694	0	3.16431e-05	1.33048e-05	0	0	0	7.9026e-05	4.33371e-05	8.99006e-06	0	0	0	0	0	0	2.9333e-05	0	0	0	0	0	0	0	0	0	0	0	0	0	0	0	0	0	0	0	9.07524e-06	0	1.04467e-05	6.09996e-06	5.6478e-05	6.49782e-06	0	4.99977e-06	0	0	0	0
1/sp|P04180|LCAT_HUMAN	3	0.113636	0	0	0	0	0	0	0	7.33095e-07	0	6.41654e-06	0	0	3.72554e-06	0	0	0	1.20104e-05	1.15225e-05	6.32619e-06	6.3794e-06	9.45568e-06	6.95908e-06	1.87244e-06	1.24438e-06	8.94642e-06	6.4355e-06	8.74003e-06	9.44586e-06	1.13691e-05	6.98989e-06	6.5049e-06	9.8842e-06	3.17433e-06	1.04307e-05	1.84168e-06	0	0	0	0	0	0	0	0	0	0	9.49932e-06	1.06959e-05
1/sp|P04196|HRG_HUMAN	15	0.287619	0.000115514	0	4.29783e-05	8.44804e-06	0.000240195	0.000120143	4.04173e-05	0.000239614	0	0.000233693	0.000215837	0.000147256	0.000121361	0.000208555	0.00016014	0.000129791	0.000506634	0.00039381	0.000235023	0.000258063	0.000515957	0.000455786	0.000162567	0.00031604	0.000191479	0.000145308	0.000208572	0.000644155	0.000263689	0.000217224	0.000163055	0.000324529	0.000385757	0.00037537	0.000202575	0	6.79222e-05	0	0	5.56071e-05	0	0	0	0	0	0.00028083	0.000304744
1/sp|P04217|A1BG_HUMAN	13	0.381818	0.000499785	5.76921e-05	0.000348899	0.000146139	0.000740975	0.000810134	0.000166805	8.01592e-05	6.64894e-05	0.000364083	0.000466773	0.000445452	0.000390003	0.000620283	0.000466302	0.000436474	0.000623305	0.000856359	0.000494603	0.000470046	0.000584675	0.000562788	0.000406655	0.000504597	0.000637337	0.000324834	0.000417772	0.000534996	0.000402196	0.000366809	0.000471779	0.000511582	0.000802638	0.000393392	0.000477464	3.80747e-05	0.000278973	0.000134133	8.70424e-05	0.000165707	1.65239e-05	1.93836e-05	0	0	0	0.000390428	0.000373112
1/sp|P04233|HG2A_HUMAN	6	0.216216	0	3.67136e-06	0	0	0	0	0	0	0	0	0	0	0	0	0	0	0	0	0	0	0	0	0	0	0	0	0	0	0	0	0	0	0	5.91883e-06	0	4.20821e-06	0	0	0	5.2071e-05	0	0	0	0	0	0	0
1/sp|P04259|K2C6B_HUMAN	3	0.0478723	0	0.000788761	0.000320493	0.000281304	0	2.10466e-06	0.00456782	0	6.52528e-05	0	0	0	0	0	0	0	0	0	3.66166e-06	0	0	0	0	0	0	0	0	0	0	0	0	0	0	0	0	0.00129814	0.000414486	0.00050089	0.000471705	4.90007e-05	0.000508524	0.000599985	0.00338337	5.6032e-05	0.00105432	0	0
1/sp|P04264|K2C1_HUMAN	39	0.611801	0.000346578	0.00226482	0.000978865	0.00882623	6.15312e-06	6.48304e-05	0.0168319	0.000131817	0.0197243	1.31972e-05	0.000154118	0.000161084	5.00858e-05	7.86147e-05	8.78164e-05	3.23513e-05	4.44265e-05	4.32706e-05	0.00016804	9.7684e-06	3.83504e-05	1.71225e-05	7.90606e-05	0.000113135	5.84528e-05	0.000160476	5.66697e-05	2.1201e-05	5.39267e-05	4.66481e-05	0.000116611	9.00746e-07	4.19908e-05	9.32289e-05	0.000198784	0.020457	0.00861261	0.015067	0.0113061	0.00154236	0.00984168	0.0103572	0.0227838	0.0456267	0.0677666	5.49363e-06	3.33972e-06
1/sp|P04275|VWF_HUMAN	52	0.252755	0	0	0	0	5.04077e-06	1.81037e-05	0.000331599	8.17056e-07	0	4.39961e-05	7.95251e-05	7.85398e-05	2.84991e-05	4.02723e-05	0.000104843	0	6.31454e-05	2.43366e-05	2.64161e-05	2.59918e-05	1.32645e-05	2.05282e-05	0.000178796	2.4091e-05	0.000127364	0.000166897	6.58563e-05	3.30551e-05	0.000161004	8.3216e-05	4.19055e-05	3.39654e-05	3.79068e-05	2.04862e-05	0.000279983	0	0	0	0	0	0	0	0	0	0	4.23529e-07	0.000440065
1/sp|P04278|SHBG_HUMAN	3	0.114428	0	0	8.3945e-06	0	0	5.63325e-06	0	0	0	3.05739e-06	0	0	2.21228e-06	2.3126e-06	5.8844e-06	0	3.02474e-06	0	8.35548e-07	6.27537e-07	8.55925e-07	6.06283e-07	0	7.49395e-07	6.51585e-06	5.74286e-06	0	0	0	0	2.90342e-06	4.25337e-06	1.89663e-05	0	3.90872e-06	0	0	0	0	0	0	0	0	0	0	0	4.7018e-06
1/sp|P04406|G3P_HUMAN	14	0.558209	0.000126434	0.0013239	0.00113575	0.00137891	9.27343e-05	0.000135041	0.00107384	0.000595262	0.000534616	0	9.10545e-06	0	2.40492e-06	1.59648e-06	0	0.000831255	9.187e-06	3.77978e-06	0	0	6.20378e-06	0	0	0	0	0	2.30693e-05	6.5801e-06	0	0	2.2285e-06	2.03298e-06	1.34208e-06	1.9845e-06	1.474e-05	0.000862428	0.000487754	0.000459741	0.000513058	0.00130441	0.000458485	0.000523729	0.000732732	0.000279246	0	0	0
1/sp|P04431|KV123_HUMAN	2	0.186047	0	0	0	0	0	0	0	0	0	0	7.47957e-06	0	7.43637e-06	0	0	0	0	0	0	3.71981e-06	3.5e-06	2.54683e-06	0	0	0	0	0	0	0.000101659	0	0	1.13914e-06	9.73419e-06	0	0	0	0	0	0	0	0	0	0	0	0	0	0
1/sp|P04433|KV309_HUMAN	2	0.26087	0.000185152	0	0.00043558	0.000251975	0.000486857	9.00493e-05	0.000105489	0	0.000124704	0.000498957	0.000647368	1.62042e-05	0.000618931	0.00045206	0.000329673	0.000351321	0.000681732	0.00029125	0.00066515	0.000483525	0.00023836	0.000484392	0.000987516	0.000469684	0.000487174	0.000539572	0.00125399	0.000360066	0.000614999	0.000301345	0.000484053	0.000388863	0.000314943	0.000263409	0.00038848	0.00016448	0.000223761	0.000454098	0.000904316	0.000475587	0.000452297	0.000290343	0.000155021	0.000348722	0	0.000495224	0.000635996
1/sp|P04434|KV310_HUMAN	2	0.344828	7.92133e-05	0	0.00011224	8.39649e-05	0.00016901	5.56384e-05	0.000112512	2.57574e-05	6.84641e-05	0.000203814	0.000282219	9.76026e-05	0.000240836	0.000175067	0.000117024	0.000120764	0.00033442	0.00045796	0.000555766	0.000235479	0.000245246	0.000119498	0.000469572	0.000299607	0.000323337	0.000317915	0.00125394	0.000309034	0.000796621	0.000222616	0.000328013	0.000131954	0.000615284	0.000139762	0.000261016	1.82635e-05	0.000101103	8.75649e-05	7.80187e-05	0.000127702	5.16156e-05	6.84364e-05	3.12941e-05	4.78462e-05	0	0.000269808	0.00024422
1/sp|P04632|CPNS1_HUMAN	3	0.141791	0	0.000135507	0.00010395	0	0	0	5.24749e-05	2.56815e-05	0	0	0	0	0	0	0	0	0	0	0	0	0	0	0	0	0	0	0	0	0	0	0	0	0	0	0	3.47425e-05	1.07262e-05	2.2676e-05	5.09436e-05	9.32387e-05	5.28599e-05	7.81866e-05	3.98704e-05	1.3693e-05	0	0	0
1/sp|P04745|AMY1_HUMAN	6	0.1409	0	0.00264761	0.000785501	0.0038744	0	0	0	0	0	0	0	0	0	0	0	0	0	0	0	0	0	0	0	0	0	0	0	0	0	0	0	0	0	0	0	0.000994968	7.91617e-05	0.00155488	0.000185803	2.9992e-05	0.00111981	0.000926304	0.000167715	0	0	0	0
1/sp|P04792|HSPB1_HUMAN	15	0.687805	0	0.0029059	0.000935729	0.000383295	0	2.77108e-05	0.0010592	1.76546e-05	4.4491e-05	0	0	0	0	0	0	0	0	0	0	0	0	0	0	0	0	0	0	0	0	0	0	0	0	0	0	0.00100423	0.000212602	0.000646548	0.00196816	0.000458189	0.00176159	0.00203096	0.00150941	0.000612519	0	0	0
1/sp|P04839|CY24B_HUMAN	7	0.173684	5.89743e-06	2.14787e-05	4.9505e-05	3.88914e-05	0	0	0	3.95004e-05	2.79428e-05	0	0	0	0	0	0	9.12052e-05	0	0	0	0	0	0	0	0	0	0	0	0	0	0	0	0	0	0	0	7.66086e-06	3.04593e-05	2.96589e-05	3.724e-05	5.71146e-05	2.21594e-05	5.18389e-06	2.78383e-05	1.3359e-05	0	0	0
1/sp|P04843|RPN1_HUMAN	9	0.177924	0	1.7692e-05	8.33856e-06	0	0	0	4.06495e-05	2.11049e-05	6.36985e-06	0	0	0	0	0	0	0	0	0	0	0	0	0	0	0	0	0	0	0	0	0	0	0	0	0	0	3.60743e-05	0	0	2.352e-05	3.99295e-05	0	9.36641e-06	1.07482e-05	0	0	0	4.7356e-06
1/sp|P04844|RPN2_HUMAN	4	0.0808241	0	1.32827e-05	1.87743e-05	0	0	0	0	9.82493e-06	0	0	0	0	0	0	0	0	0	0	0	5.00445e-05	0	0	0	0	0	0	0	0	0	0	4.45332e-05	0	0	0	0	0	0	5.04614e-06	8.59877e-06	4.78077e-05	0	0	0	0	0	0	0
1/sp|P04899|GNAI2_HUMAN	8	0.284507	7.29714e-06	1.21334e-05	0.000112064	0.000167315	1.61066e-06	0	2.79565e-05	6.73832e-05	6.74435e-05	0	0	0	3.05378e-06	1.19673e-05	0	9.26726e-05	0	0	0	0	0	0	0	0	0	0	0	0	0	0	0	0	1.56641e-05	0	0	3.34438e-05	4.92685e-05	4.88263e-05	5.06614e-05	0.000180596	1.06601e-05	0	3.42503e-05	0	0	0	0
1/sp|P05062|ALDOB_HUMAN	3	0.131868	0	0	0	0	0	0	0	0	0	0	0	8.84686e-06	5.62516e-06	0	2.02583e-05	0	0	4.63752e-05	0	0	0	0	5.98658e-05	8.81722e-05	7.23334e-05	7.56315e-05	8.05319e-05	4.0542e-05	0	5.35705e-06	0	0	0	4.88173e-05	0	0	0	0	0	0	0	0	3.77387e-06	0	0	0	0
1/sp|P05089|ARGI1_HUMAN	5	0.164596	0	0	0	0	0	0	0	2.16233e-06	4.73645e-05	0	0	0	0	0	0	2.93172e-05	7.08454e-07	0	0	0	0	0	0	0	0	0	0	0	0	0	0	0	0	0	0	0.000151829	2.15568e-05	7.47826e-05	5.79354e-05	2.87255e-06	7.19478e-05	3.68735e-05	0.000191704	0.000111361	0	0	0
1/sp|P05090|APOD_HUMAN	9	0.365079	0.000619735	6.94718e-05	8.52375e-05	0	0.00115253	0.00036094	0	1.358e-05	1.44268e-05	9.87302e-05	0.000140945	7.65676e-05	0.00010827	0.000104706	0.000111119	0.000129636	0.000110752	0.000146245	0.000125198	0.000215769	0.000227162	0.000118046	6.64483e-05	3.62733e-05	0.000100683	0.000117098	0.00016746	8.61413e-05	0.000379486	6.98873e-05	9.70128e-05	0.000114533	0.000114409	9.12178e-05	5.64891e-05	5.7332e-06	0.000172919	0.000129163	9.78168e-05	3.56402e-05	0	0	0	0.000178789	0	0.000161335	0.000203666
1/sp|P05091|ALDH2_HUMAN	12	0.307544	0	3.61993e-06	1.70978e-05	0	0	0	2.06209e-05	4.56478e-06	0	0	0	0	0	0	0	0	0	0	0	0	0	0	0	0	0	0	1.31253e-06	0	0	0	2.50796e-07	0	0	0	0	2.52148e-06	2.28044e-06	0	0	9.95171e-05	0	4.38442e-06	1.46145e-06	0	0	0	0
1/sp|P05107|ITB2_HUMAN	21	0.312094	0	0.000223893	0.000107826	0.000116653	2.17236e-06	0	1.44456e-05	0.000149223	0.0001111	0	0	0	0	0	0	0.00013424	0	0	0	0	6.35408e-06	0	0	0	0	0	0	0	0	0	0	0	0	0	0	1.83153e-06	6.22605e-05	0.00011582	7.7174e-05	0.000176754	1.78765e-05	0	3.82636e-05	0	0	0	0
1/sp|P05109|S10A8_HUMAN	12	0.806452	0.00190816	0.0187357	0.0160628	0.0255807	0.000308135	0.000810338	0.013521	0.00424775	0.010416	0	4.00454e-06	1.13014e-05	0	0	0	0.00439761	0	0	0	0	0	0	0	0	0	0	0	0	0	0	5.95692e-06	0	0	0	9.23192e-06	0.00756537	0.0108632	0.0114485	0.0156692	0.0151709	0.00897737	0.00915302	0.00915754	0.00620978	0.00324938	0	0
1/sp|P05114|HMGN1_HUMAN	2	0.16	0	0	0	0	0	0	0	4.2159e-06	0	0	0	0	0	0	0	4.37475e-06	0	0	0	0	0	0	0	0	0	0	0	0	0	0	0	0	0	0	0	2.64681e-06	1.85485e-06	7.41554e-06	4.43147e-06	2.51887e-05	0	0	0	0	0	0	0
1/sp|P05120|PAI2_HUMAN	8	0.19759	0	9.55e-06	4.31238e-05	0	0	0	1.27321e-05	0	0	0	0	0	0	0	0	0	0	0	0	0	0	0	2.96638e-05	0	0	0	0	0	0	0	0	0	0	0	0	5.11627e-05	0	7.96007e-06	0	6.64894e-06	1.2842e-05	4.77487e-05	4.63645e-06	0	0	0	0
1/sp|P05141|ADT2_HUMAN	4	0.130872	0	0.000125492	8.16361e-05	2.66154e-05	0	0	4.13032e-05	3.51466e-06	1.63459e-05	0	0	0	0	0	0	0	0	0	0	3.67993e-07	0	0	0	0	0	0	0	0	0	0	0	0	0	0	0	0	6.5282e-06	1.13812e-05	1.43231e-05	7.69842e-05	2.24439e-05	2.21319e-05	1.39641e-05	0	0	0	0
1/sp|P05155|IC1_HUMAN	19	0.414	0.000338166	4.12064e-05	0.000225165	0.00021695	0.000552428	0.00116321	0.000210236	0.000138115	0.000114449	0.000367914	0.000558326	0.000817225	0.00091655	0.000812869	0.000405253	0.000208321	0.0008611	0.00137081	0.000629058	0.000645335	0.00093088	0.000652711	0.00119719	0.000469094	0.000555385	0.000546589	0.000929847	0.000464124	0.000770941	0.000523925	0.00113273	0.000599912	0.000772012	0.000405812	0.00191489	3.87837e-05	0.000358585	0.000267856	0.00027576	0.00023109	0	0	0	0	0	0.000161171	9.92677e-05
1/sp|P05156|CFAI_HUMAN	16	0.332762	2.54647e-05	0	5.67044e-05	0	0.000106196	0.000107077	0	2.66335e-05	0	5.20008e-05	0.000105697	5.16909e-05	4.21566e-05	8.10039e-05	6.23033e-05	3.66477e-05	0.000128684	0.000165163	8.29721e-05	0.000109663	0.000127938	0.000109508	6.95002e-05	0.000154592	0.000104049	6.16959e-05	7.36748e-05	0.000119648	0.000103425	9.06191e-05	0.000106112	0.00011524	0.00016751	0.000110293	0.000108619	5.5525e-06	3.25767e-05	0	0	1.86777e-05	0	0	0	0	0	6.59855e-05	7.22672e-05
1/sp|P05160|F13B_HUMAN	16	0.361573	0	0	0	0	0	0	0	2.3929e-06	0	8.12669e-06	9.11095e-06	2.01209e-06	6.40239e-06	9.78735e-06	1.82987e-05	0	2.67561e-05	3.49738e-05	1.85106e-05	2.04896e-05	2.71162e-05	1.81672e-05	1.72114e-05	2.03107e-05	1.95443e-05	2.98263e-05	1.96274e-05	2.59836e-05	2.60228e-05	1.39547e-05	9.52257e-06	2.52565e-05	2.89794e-05	2.12468e-05	1.84162e-05	0	0	0	0	4.03224e-06	0	0	0	0	0	1.51566e-05	1.42925e-05
1/sp|P05161|ISG15_HUMAN	3	0.260606	0	7.39947e-05	0	0	0	0	0	0	0	0	0	0	0	0	0	0	0	0	0	0	0	0	0	0	0	0	0	0	0	0	0	0	0	0	0	0	0	0	0	0	0	0	0	0	0	0	0
1/sp|P05164|PERM_HUMAN	38	0.503356	0.000519987	0.00160535	0.00213782	0.00473163	7.38466e-05	2.33832e-05	0.000707773	0.00234241	0.0022857	0.000229951	0.000182715	6.91593e-06	0.000202741	0.000209033	0	0.00388656	0	0	0	0	0	0	0	0	0	0	0	0	4.81672e-07	0	0	1.08649e-06	0	0	0	0.000311981	0.000655599	0.00165154	0.00253577	0.00214472	0.000849178	0.000458594	0.000872073	0.000534	0	0	0.000137884
1/sp|P05198|IF2A_HUMAN	3	0.152381	0	0	8.46017e-06	0	0	0	2.13045e-05	2.79381e-06	0	0	0	0	0	0	0	0	0	0	0	0	0	0	0	0	0	0	0	0	0	0	0	0	0	0	0	1.88657e-05	3.2512e-06	7.57527e-06	1.44822e-05	2.85219e-05	1.27162e-05	1.80694e-05	1.4643e-05	0	0	0	0
1/sp|P05362|ICAM1_HUMAN	7	0.174812	0	0	0	0	0	0	0	0	0	0	0	1.05146e-05	2.01352e-05	0	0	0	0	0	0	0	0	0	3.86346e-05	0	0	0	2.05574e-06	9.82245e-07	3.3462e-06	0	0	0	0	0	0	0	0	0	0	5.16938e-06	0	0	0	0	0	0	0
1/sp|P05387|RLA2_HUMAN	5	0.695652	0	0.000197361	5.34635e-05	2.98493e-05	0	0	0.000113577	1.33887e-05	6.34916e-06	0	0	0	0	0	0	6.02638e-06	0	0	0	0	0	0	0	0	0	0	0	0	0	0	0	0	0	0	0	2.46889e-05	4.07131e-06	1.70118e-05	2.078e-05	7.62515e-05	2.42772e-05	5.59513e-05	4.4455e-05	0	0	0	0
1/sp|P05388|RLA0_HUMAN	2	0.126183	0	1.33851e-05	1.06543e-05	0	0	0	1.84839e-05	0	0	0	0	0	0	0	0	0	0	0	0	0	0	0	0	0	0	0	0	0	0	0	0	0	0	0	0	2.63605e-05	0	0	9.45354e-06	2.93787e-05	0	0	0	0	0	0	0
1/sp|P05452|TETN_HUMAN	7	0.40099	1.34989e-06	0	0	0	7.44298e-06	5.64745e-06	0	9.07918e-07	0	3.37227e-05	2.00714e-05	1.33997e-05	1.96447e-05	1.2867e-05	9.39173e-06	0	5.01988e-05	4.69485e-05	3.98395e-05	3.84027e-05	4.40228e-05	3.54724e-05	3.53014e-05	2.42361e-05	1.4732e-05	2.14545e-05	2.63377e-05	3.24135e-05	2.43193e-05	2.2746e-05	3.57879e-05	1.84962e-05	2.57138e-05	2.57805e-05	9.67011e-06	0	0	0	0	0	0	0	0	0	0	1.50535e-05	1.23909e-05
1/sp|P05455|LA_HUMAN	3	0.0735294	0	0	0	0	0	0	0	9.6125e-07	0	0	0	0	0	0	0	0	0	0	0	0	6.23045e-07	0	0	0	0	0	0	0	0	0	0	0	0	0	0	1.27008e-05	0	0	0	1.71595e-05	0	0	0	0	0	0	0
1/sp|P05543|THBG_HUMAN	6	0.233735	0	0	9.98729e-06	0	2.61758e-05	4.70584e-06	0	0	0	1.78824e-05	7.23549e-06	7.22832e-06	1.34749e-05	2.30718e-05	2.05833e-05	1.18679e-05	2.14791e-05	2.39325e-05	1.58465e-05	2.28564e-05	2.06461e-05	1.9816e-05	1.72351e-05	3.15422e-05	3.04899e-05	1.70205e-05	1.29072e-05	2.74033e-05	1.72646e-05	6.01055e-06	2.77631e-05	2.6414e-05	3.83707e-05	2.1564e-05	2.70782e-05	0	1.91678e-06	0	0	1.2282e-06	0	0	0	0	0	1.33884e-05	1.39557e-05
1/sp|P05546|HEP2_HUMAN	14	0.370741	2.18534e-05	0	0.00018358	0	0	1.36919e-05	0	1.87664e-05	0	7.92692e-05	0.000153047	6.28886e-05	4.51436e-05	0.000152751	0.000109255	6.35379e-05	0.000217752	0.000261292	0.000115863	7.40752e-05	0.0002866	0.000217554	4.41566e-05	0.00011487	0.000175491	6.89153e-05	9.78162e-05	0.000199415	0.000117315	7.3223e-05	0.000102932	0.0001073	0.000177571	0.00014215	0.000175276	1.70468e-05	8.58199e-05	9.44418e-05	0.0001215	7.46969e-05	4.70635e-05	0	0	0	0	8.05266e-05	0.0001194
1/sp|P05783|K1C18_HUMAN	2	0.0534884	0	0	0	0	0	0	0	0	0	0	0	0	0	0	0	0	0	0	0	0	0	0	0	0	0	0	0	0	0	0	0	0	0	0	0	0	0	0	0	0	2.96803e-05	0	0	0	0	0	0
1/sp|P05787|K2C8_HUMAN	2	0.0496894	0	0.0137661	0.000369587	0	0	0	0	0	0.000285683	0	0	0	0	0	0	0	0	0	0	0	0	0	0	0	0	0	0	0	0	0	0	0	0	0	0	0.00140496	0.000263768	0.000260344	0.000214144	0.000381979	0.000284441	0.000550877	0.00233977	0	0	0	0
1/sp|P06276|CHLE_HUMAN	4	0.0963455	0	0	0	0	0	0	0	0	0	4.09319e-06	3.73539e-06	0	5.80298e-06	6.30582e-06	6.3029e-06	0	1.04622e-05	7.77745e-06	3.80514e-06	4.0279e-06	0	2.9496e-06	5.77832e-06	7.54344e-06	8.1329e-06	2.00518e-06	0	7.98109e-06	0	2.47425e-06	0	0	3.41571e-06	3.39592e-06	0	0	0	0	0	0	0	0	0	0	0	0	0
1/sp|P06396|GELS_HUMAN	29	0.450128	0.000114021	0.00017502	0.000436211	0.000472748	0.000267867	0.000127476	0.000220937	0.000234779	0.000218898	0.00011507	7.39023e-05	8.13644e-05	7.27155e-05	8.13061e-05	7.68563e-05	0.0004168	0.000206966	0.000122323	0.000106403	0.000231157	0.000138451	9.88378e-05	8.38967e-05	0.000100606	7.3638e-05	9.8907e-05	8.98282e-05	0.00019182	0.000114604	7.89409e-05	0.000162418	0.000111391	8.29943e-05	0.000131279	4.94079e-05	0.000102303	0.000406717	0.000645076	0.000729493	0.000542992	0.0004918	0.000245899	0.000107202	0.000126849	0	0.000156278	0.000176325
1/sp|P06454|PTMA_HUMAN	5	0.225225	0	0	3.74223e-05	6.26286e-06	0	2.71929e-05	6.72528e-05	1.16465e-05	0	0	0	0	0	0	0	7.65739e-06	0	0	0	0	0	0	0	0	0	0	0	0	0	0	0	0	0	0	0	0.000318169	2.79042e-05	4.18828e-05	7.43564e-05	0.000654855	1.93091e-05	6.06428e-05	4.19744e-05	1.14732e-05	0	0	0
1/sp|P06576|ATPB_HUMAN	20	0.589792	0	0.000360694	0.000162034	0.000126949	0	0	9.18369e-05	6.35384e-05	4.77487e-05	0	0	0	0	0	0	9.38638e-06	0	0	0	0	0	0	0	0	0	0	5.22701e-07	0	0	0	2.33418e-06	0	0	0	0	0.000448349	6.64614e-05	9.24303e-05	0.000157719	0.000371228	0.000164196	0.00014688	0.000143006	5.55159e-05	0	0	4.28117e-06
1/sp|P06681|CO2_HUMAN	22	0.355053	6.94692e-06	0	1.89645e-06	0	0	1.46429e-05	0	0	0	2.37312e-05	4.44036e-05	3.40107e-05	3.7625e-05	7.3225e-05	3.92726e-05	1.55018e-05	5.5097e-05	9.31881e-05	3.92881e-05	3.41412e-05	6.2983e-05	4.79785e-05	4.86359e-05	3.39714e-05	4.87396e-05	4.09486e-05	3.67344e-05	5.47353e-05	6.79476e-05	1.65516e-05	4.36751e-05	0.000100842	0.000113868	6.65879e-05	9.45874e-05	0	4.18108e-06	0	0	0	0	0	0	0	0	3.01046e-05	3.68815e-05
1/sp|P06702|S10A9_HUMAN	12	0.850877	0.000663885	0.0121217	0.00818523	0.0113128	0.000138333	0.000281956	0.00774087	0.00181193	0.00515656	0	0	0	0	0	0	0.00141515	0	0	0	0	0	0	0	0	0	1.72836e-06	0	0	0	0	0	0	0	0	6.19858e-06	0.00281052	0.0043105	0.00878297	0.0112389	0.00751236	0.00693197	0.0104361	0.00728954	0.00522292	0	1.30627e-07	0
1/sp|P06727|APOA4_HUMAN	30	0.633838	0.000211372	0	0.000109371	0	0.000973678	0.000798769	0	6.24559e-05	0	0.000384504	0.000152875	0.000221532	0.000256523	0.000111184	0.000182451	3.1668e-05	0.000327262	0.0012743	0.000604837	0.000631218	0.000403157	0.000487125	0.000335425	0.000312347	0.000129052	0.000233838	0.000677423	0.000572637	0.00101852	0.000350565	0.000455168	0.000359692	0.000163656	0.000654573	0.000399243	8.14169e-05	0.000134661	2.01288e-05	0.000116808	0.000201821	9.27296e-05	0	8.98494e-06	0	0	0.000429755	0.000727093
1/sp|P06731|CEAM5_HUMAN	2	0.048433	0	3.50871e-05	1.11634e-05	0	0	0	0	0	0	0	0	0	0	0	0	0	0	0	0	0	0	0	0	0	0	0	0	0	0	0	0	0	0	0	0	1.19706e-05	1.24088e-05	4.28559e-05	0	8.93365e-06	2.98458e-05	5.48253e-05	3.75615e-05	2.70558e-05	0	0	0
1/sp|P06733|ENOA_HUMAN	19	0.463134	2.74233e-05	0.000435693	0.000426876	0.000218404	4.35953e-05	4.51104e-05	0.000565826	0.000215774	0.000251686	0	0	0	0	0	0	0.000190558	1.46511e-06	5.89393e-07	1.3821e-05	0	0	0	0	0	0	0	0	0	0	0	0	0	0	0	2.82756e-06	0.000216389	0.000140071	0.000136753	0.00016664	0.000543452	0.000106305	0.000186498	0.000180755	1.98241e-05	0	0	0
1/sp|P06737|PYGL_HUMAN	20	0.282172	0	5.98055e-05	3.47772e-05	0	0	0	5.2619e-06	5.68764e-05	7.11292e-05	3.40038e-07	0	0	0	0	0	6.79128e-05	0	0	0	0	0	5.52395e-06	0	0	0	0	1.97327e-06	0	0	0	0	0	0	0	0	0	3.24387e-05	6.66514e-05	8.36211e-05	9.48386e-05	0	0	0	0	0	0	0
1/sp|P06744|G6PI_HUMAN	18	0.449821	3.08475e-06	0.000348252	0.000208955	0.000366157	3.11621e-06	1.28224e-05	0.000150247	0.000123993	0.000180978	0	0	0	0	0	1.09965e-06	0.000241273	0	0	0	0	0	0	0	0	0	0	4.74972e-06	0	0	3.36069e-07	0	0	0	0	1.58307e-06	0.000132999	0.000167562	0.000166584	0.000267218	0.000365254	0.000168295	0.000118202	0.000119229	3.61636e-05	0	0	0
1/sp|P06748|NPM_HUMAN	6	0.289116	0	6.97285e-05	5.01034e-05	8.70606e-06	0	3.3967e-05	6.83619e-05	3.38471e-05	0	0	0	0	0	0	0	8.92714e-07	0	0	0	0	0	0	0	0	0	0	0	0	0	0	0	0	0	0	0	0.000138365	1.14968e-05	0	0	0.000405052	1.92147e-05	0	2.79242e-05	0	0	0	0
1/sp|P06753|TPM3_HUMAN	4	0.133333	0	3.56061e-05	8.05234e-05	4.26093e-05	0	1.23766e-05	0	8.00218e-05	3.12588e-05	0	0	0	0	0	0	1.24379e-05	2.18809e-06	0	0	0	1.76493e-06	0	0	0	0	0	0	0	0	0	0	7.89635e-07	0	0	9.57529e-07	0.000102526	4.97489e-05	6.31338e-05	6.92994e-05	0.000103491	5.44408e-05	6.16914e-05	0.000100131	4.71939e-05	0	0	0
1/sp|P06870|KLK1_HUMAN	4	0.19084	0	0.000681551	1.44537e-05	0.000199957	0	0	0	0	0	0	0	0	0	0	0	0	0	0	0	0	0	0	0	0	0	0	0	0	0	0	0	0	0	0	0	0.000105541	1.71499e-06	5.92225e-05	0.000122354	0	0.000227921	8.09862e-05	0.000102066	0.00034087	0	0	0
1/sp|P07099|HYEP_HUMAN	2	0.0615385	0	0	0	0	0	0	0	0	0	0	0	0	0	0	0	0	0	0	0	0	0	0	0	0	0	0	0	0	0	0	0	0	0	0	0	0	0	0	0	4.88446e-06	0	0	0	0	0	0	0
1/sp|P07108|ACBP_HUMAN	3	0.505747	0	0.000220079	0	0	0	1.71756e-05	4.50035e-06	4.15265e-06	0	0	0	0	0	0	0	0	0	0	0	0	0	0	0	0	0	0	0	0	0	0	0	0	0	0	0	0	0	3.15788e-06	3.16983e-06	2.3637e-05	0	1.36817e-05	4.64757e-06	0	0	0	0
1/sp|P07195|LDHB_HUMAN	10	0.344311	0	1.55361e-05	0.000133169	0.000120548	0	6.6119e-06	0.000129486	7.84343e-05	7.57298e-05	0	8.62515e-07	0	9.15883e-07	8.33948e-07	0	5.02178e-05	1.91926e-06	0	0	0	2.64158e-06	1.52484e-06	0	0	0	0	2.015e-06	0	0	0	1.28617e-06	0	0	0	4.16712e-06	0.000112072	2.92974e-05	7.63803e-05	0.00011201	0.000343254	8.29609e-05	8.54951e-05	6.6595e-05	2.51536e-05	0	0	0
1/sp|P07225|PROS_HUMAN	19	0.363905	0	0	0	0	4.60885e-06	0	0	7.32539e-06	0	3.06175e-05	7.51596e-05	1.9514e-05	5.64049e-05	8.9346e-05	6.93221e-05	0	0.000112088	0.000105723	8.22782e-05	6.50492e-05	0.000110485	7.44055e-05	3.97761e-05	8.19093e-05	7.12527e-05	6.49375e-05	5.5645e-05	8.27338e-05	2.84842e-05	3.56688e-05	6.35947e-05	7.85346e-05	8.82356e-05	7.08621e-05	0.000103616	0	3.97862e-05	0	0	3.72636e-05	0	0	0	0	0	7.51794e-05	6.973e-05
1/sp|P07237|PDIA1_HUMAN	21	0.468504	0	0.000369516	0.000240254	0.000198368	0	2.01205e-06	0.000229363	0.000287675	9.69262e-05	0	0	0	0	0	0	6.49065e-05	0	0	0.000165689	0	0	0	0	0	0	0	1.42196e-05	0	0	0	0	0	0	0.000722447	0	0.000215868	0.000138681	0.000181647	0.00065897	0.000291988	0.000474515	0.00043227	0.000324727	0.000280805	0	5.56572e-05	2.53607e-05
1/sp|P07305|H10_HUMAN	3	0.164948	0	0	1.08239e-05	0	0	0	0	1.40266e-05	1.52616e-05	0	0	0	0	0	0	0	0	0	0	0	0	0	0	0	0	0	0	0	0	0	0	0	0	0	0	0	9.57794e-07	3.20654e-05	0.000163253	7.90547e-05	0.000181514	0.000144767	0.000202015	3.03989e-05	0	0	0
1/sp|P07339|CATD_HUMAN	11	0.337379	0	6.16852e-05	6.74765e-05	0.000131508	0	2.68146e-06	2.66773e-05	6.58386e-05	0	0	0	0	0	0	0	0	0	0	0	0	0	0	0	0	0	0	1.75867e-06	0	0	0	0	0	0	0	0	0.000216878	1.45827e-05	9.42063e-05	0.000122623	0.000144083	0.000112502	4.60917e-05	0.000160865	0.000107572	0	0	0
1/sp|P07355|ANXA2_HUMAN	7	0.221239	0	0.000922233	0.000707904	0.000232746	0	8.953e-06	0.000760689	6.27466e-05	3.45819e-05	0	0	0	0	0	0	0	0	0	0	0	0	0	0	0	0	0	0	0	0	0	0	0	0	0	0	0.00024032	0.000152525	0.000292687	0.00042507	0.000327333	0.000573301	0.000716315	0.000391723	0.000408377	0	0	0
1/sp|P07357|CO8A_HUMAN	15	0.337329	0	0	0	0	2.60437e-05	0	0	2.61598e-05	0	3.676e-05	5.37958e-05	3.34653e-05	3.40054e-05	8.05015e-05	5.85431e-05	1.33279e-05	9.22406e-05	0.000136021	8.04968e-05	7.8986e-05	0.000103842	9.29883e-05	4.65914e-05	8.99421e-05	9.26478e-05	6.46535e-05	4.70621e-05	6.76981e-05	4.19785e-05	8.31714e-05	0.000120806	7.70566e-05	0.000121433	5.88533e-05	7.80286e-05	1.33205e-06	2.2603e-05	7.22922e-06	0	1.20001e-05	0	0	0	0	0	4.34296e-05	4.58686e-05
1/sp|P07358|CO8B_HUMAN	18	0.353638	4.47369e-06	0	4.21862e-06	0	2.72431e-05	1.31027e-05	0	1.71773e-05	4.01322e-06	3.24594e-05	4.43045e-05	2.89086e-05	2.7414e-05	7.51199e-05	5.44881e-05	2.20965e-05	7.10157e-05	9.86844e-05	6.57174e-05	6.28748e-05	7.55746e-05	6.71564e-05	4.92223e-05	7.8317e-05	8.0308e-05	5.24612e-05	5.10444e-05	5.07445e-05	4.21352e-05	6.49844e-05	0.000105961	5.63299e-05	9.72993e-05	6.2443e-05	7.34349e-05	0	0	0	0	4.98087e-06	0	0	0	0	0	2.89124e-05	2.7274e-05
1/sp|P07360|CO8G_HUMAN	10	0.653465	0	0	1.04356e-05	0	7.9938e-06	0	1.02016e-05	5.94215e-06	0	3.64612e-05	3.36925e-05	2.22722e-05	2.12181e-05	5.34719e-05	3.04176e-05	3.76283e-05	4.8952e-05	6.32527e-05	3.31206e-05	4.45576e-05	6.43504e-05	7.40672e-05	3.23544e-05	7.98171e-05	7.74057e-05	4.56231e-05	3.99808e-05	4.52181e-05	3.31798e-05	6.24235e-05	0.000129568	5.76576e-05	8.68871e-05	4.17046e-05	3.75846e-05	0	9.93303e-06	4.32466e-06	2.53375e-06	5.75551e-06	0	0	0	0	0	3.647e-05	3.65702e-05
1/sp|P07384|CAN1_HUMAN	12	0.186275	0	0.000152871	0.000141879	2.96293e-05	0	2.09306e-06	0.000145469	3.82639e-05	3.23372e-05	0	0	0	0	0	0	2.38069e-05	0	0	0	0	0	0	0	0	0	0	0	0	0	0	0	0	0	0	0	6.55582e-05	4.24571e-05	9.0027e-05	0.00012497	9.52275e-05	0.000137673	0.000157048	7.46624e-05	3.68102e-05	0	0	0
1/sp|P07437|TBB5_HUMAN	4	0.15991	0	0	0.00017929	0	0	7.13958e-06	0.000287967	9.50146e-05	3.92371e-05	0	0	0	0	0	0	0	0	0	0	0	0	0	0	0	0	0	0	0	0	0	0	0	0	0	0	0.000161844	3.72691e-05	6.6165e-05	0.000141445	0.000398386	0.000104723	0.000102835	9.8206e-05	7.24766e-05	0	0	0
1/sp|P07451|CAH3_HUMAN	4	0.246154	0	0	0	0	0	0	0	0	0	0	0	2.68338e-05	2.16997e-05	0	0	0	0	0	0	0	0	0	4.36149e-05	0	0	0	0	0	0	0	0	0	0	0	0	0	0	0	0	1.52924e-06	0	0	0	0	0	0	0
1/sp|P07476|INVO_HUMAN	24	0.492308	0	0.000192393	7.08027e-05	0	0	4.85022e-07	0.000360951	0.000621757	9.59248e-05	0	0	0	0	0	0	0	0	0	0	0	0	0	0	0	0	4.89787e-07	0	0	0	0	3.03499e-07	0	0	5.32733e-05	0	3.777e-05	3.55671e-05	5.20948e-05	9.40993e-05	1.89093e-05	0.000146993	0.000464373	0.000349855	0.000105106	0	0	0
1/sp|P07585|PGS2_HUMAN	2	0.0612813	0	0	0	0	0	0	0	0.000106571	0	0	0	0	0	0	0	0	0	0	0	0	0	0	0	0	0	0	0	0	0	0	0	0	0	0	0	0	0	0	0	0	0	0	0	0	0	0	0
1/sp|P07602|SAP_HUMAN	3	0.0629771	0	0	0	0	0	0	0	6.46274e-05	1.48227e-05	0	0	0	0	0	0	3.11367e-05	0	0	0	0	0	0	0	0	0	0	0	0	0	0	0	0	0	0	0	0	0	0	0	3.6006e-05	0	0	0	0	0	0	0
1/sp|P07737|PROF1_HUMAN	10	0.735714	8.07396e-05	0.000709685	0.000686396	0.00116955	5.43963e-05	0.000121789	0.000413093	0.000909096	0.000785959	0	4.80707e-06	0	0	0	0	0.000955604	6.86218e-06	2.9492e-06	0	0	4.96667e-06	0	0	0	0	0	2.45393e-06	0	0	0	0	2.05717e-06	2.14302e-06	0	4.92147e-06	0.00047935	0.000311701	0.000321941	0.000353887	0.00139604	0.000196502	0.000131063	0.00025215	0.000108224	0	0	0
1/sp|P07738|PMGE_HUMAN	4	0.254826	0	0	0	0	0	0	0	3.00286e-05	0	0	0	0	0	0	0	0	0	0	0	0	0	0	0	0	0	0	0	0	0	0	0	0	0	0	0	0	0	0	0	0	0	0	0	0	0	0	0
1/sp|P07741|APT_HUMAN	4	0.311111	0	4.97124e-06	5.22496e-05	0	0	0	7.00677e-05	1.01981e-05	0	0	0	0	0	0	0	0	0	0	0	0	0	0	0	0	0	0	0	0	0	0	0	0	0	0	0	2.36768e-05	6.47935e-06	0	1.5121e-05	5.92391e-05	1.75865e-05	2.0899e-05	1.16857e-05	0	0	0	0
1/sp|P07814|SYEP_HUMAN	7	0.0601852	0	0	0	0	0	0	0	1.32393e-06	0	0	0	0	0	0	0	0	0	0	0	0	0	0	0	0	0	0	0	0	0	0	0	0	0	0	0	8.52815e-06	0	0	0	3.38313e-05	0	0	0	0	0	0	0
1/sp|P07858|CATB_HUMAN	8	0.294985	0	0.000338317	0	0	0	0	0	5.87146e-05	0	0	0	4.4947e-06	1.43252e-05	4.86987e-06	0	0	0	0	0	0	0	0	2.06631e-05	0	0	0	1.75535e-05	0	2.56912e-06	4.13889e-06	0	0	0	0	1.58688e-06	5.98461e-05	0	1.43523e-05	1.53568e-05	0.000100588	1.39928e-05	0	8.35384e-05	0.000114016	0	0	0
1/sp|P07900|HS90A_HUMAN	17	0.281421	0	0.000168895	0.000176871	0.000217593	0	0	0.000111717	0.000148329	1.5404e-05	0	0	0	0	0	0	1.32927e-05	0	0	0	0	0	0	0	0	0	0	4.93369e-06	0	4.00135e-07	0	0	0	0	0	0	0.000127936	4.16793e-05	7.65513e-05	0.000116844	0.000269815	7.02173e-05	4.46499e-05	9.92222e-05	2.72785e-05	0	0	0
1/sp|P07910|HNRPC_HUMAN	4	0.153595	0	0	2.69162e-05	2.93555e-05	0	0	8.62381e-05	3.572e-05	0	0	0	0	0	0	0	1.36728e-05	0	0	0	0	0	0	0	0	0	0	0	0	0	0	0	0	0	0	0	0.000144984	5.06822e-06	0	0	0.00056869	0	0	0	0	0	0	0
1/sp|P07954|FUMH_HUMAN	3	0.103922	0	0	8.24768e-06	0	0	0	0	0	0	0	0	0	0	0	0	0	0	0	0	0	0	0	0	0	0	0	0	0	0	0	0	0	0	0	0	2.37808e-06	0	0	0	2.42365e-05	0	6.48801e-06	0	0	0	0	0
1/sp|P07996|TSP1_HUMAN	8	0.091453	0	0	0	0	0	3.11595e-06	0	1.37529e-05	0	0	1.4742e-05	0	0	3.205e-06	0	0	1.9475e-05	1.61386e-05	1.28297e-06	8.78899e-06	1.34741e-05	4.45388e-06	0	1.77218e-06	0	1.26767e-06	1.09304e-05	6.91488e-06	1.15152e-05	2.99016e-06	2.31504e-06	7.53864e-06	7.56523e-06	5.61734e-06	6.31002e-06	0	0	0	0	0	0	0	0	0	0	0	0
1/sp|P07998|RNAS1_HUMAN	2	0.301282	0	0	0	0	0	0	0	0	0	0	0	0	1.56663e-06	0	0	0	0	0	0	0	0	0	0	0	0	0	0	0	0	0	0	0	0	0	0	0	0	0	0	0	0	0	0	0	0	0	1.61509e-05
1/sp|P08123|CO1A2_HUMAN	8	0.0688141	0	0	0	0	0	0	0	0.00536408	2.65359e-05	0	0	0	1.0742e-06	0	0	0	0	0	0	0	0	0	0	0	0	0	0	0	0	0	0	0	0	0	0	0	0	0	0	1.97677e-06	0	0	0	0	0	0	0
1/sp|P08133|ANXA6_HUMAN	33	0.579495	1.23573e-06	3.27576e-05	0.000119171	0.00013187	0	0	2.13434e-05	0.000159462	0.000119802	0	0	0	0	0	0	9.12549e-05	0	0	0	0	0	0	0	0	0	0	0	0	0	0	0	0	0	0	0	0.000169204	6.98594e-05	8.86163e-05	9.55021e-05	0.000373593	2.04393e-05	5.64055e-06	4.81067e-05	0	0	0	0
1/sp|P08185|CBG_HUMAN	11	0.417284	2.08383e-05	0	6.24046e-05	0	4.71079e-06	5.84e-05	0	0	0	6.07051e-06	2.51338e-05	3.3489e-05	5.10116e-05	4.70969e-05	3.75602e-05	5.20721e-05	8.4261e-05	6.38213e-05	3.8497e-05	5.18926e-05	6.39965e-05	3.2465e-05	5.85007e-05	6.07331e-05	0.000112507	3.63213e-05	3.85221e-05	5.15219e-05	4.81003e-05	3.30544e-05	6.523e-05	4.15317e-05	0.000104771	2.39479e-05	6.66417e-05	1.94332e-05	2.77184e-05	1.32993e-05	1.39907e-05	1.74178e-05	0	0	0	0	0	3.20439e-05	5.19497e-05
1/sp|P08238|HS90B_HUMAN	14	0.245856	0	9.4157e-05	7.7139e-05	4.28675e-05	0	4.33199e-06	7.44616e-05	3.77247e-05	0	0	0	0	0	0	0	0	0	0	0	0	0	0	0	0	0	0	1.05881e-06	8.11727e-06	0	0	0	0	0	0	0	0.000117675	3.7965e-06	0	3.55943e-05	0.000279851	0	5.21415e-05	4.09669e-05	0	0	0	0
1/sp|P08246|ELNE_HUMAN	8	0.397004	0.00013763	0.00010807	0.000362692	0.000713506	0.000178965	2.11574e-05	0.000122508	0.000164498	0.000759439	0	0	0	0	0	0	0.00165461	0	0	0	0	0	0	0	0	0	0	0	0	0	0	0	0	0	0	0	0.000197686	0.00027954	0.000957925	0.000752458	0.00113898	2.70376e-05	1.02688e-05	0.000233583	2.51074e-05	0	0	0
1/sp|P08253|MMP2_HUMAN	2	0.05	0	0	0	0	4.02867e-06	6.95219e-06	0	0	0	0	0	0	0	0	0	0	0	0	0	0	0	0	0	0	2.30295e-07	4.32771e-07	3.70927e-07	0	0	0	0	0	0	0	0	0	0	0	0	0	0	0	0	0	0	0	0
1/sp|P08311|CATG_HUMAN	11	0.431373	0.000109737	0.000444589	0.000919579	0.00386445	1.93829e-05	3.25864e-06	0.000945275	0.000387574	0.00089371	0	2.94296e-07	0	0	0	0	0.00198456	0	0	0	0	0	0	0	0	0	0	0	0	0	0	0	0	0	0	0	0.00012811	0.000390695	0.0021884	0.00133426	0.00101326	0.000899698	0.000533938	0.000732973	0.000373591	0	0	0
1/sp|P08519|APOA_HUMAN	9	0.0266051	0	0	0	0	0	3.34494e-06	0	1.32243e-06	0	2.97348e-06	2.27556e-06	7.66329e-06	1.58131e-05	2.18923e-06	9.20591e-05	1.51489e-05	5.89214e-06	6.85786e-05	2.60933e-05	2.38206e-05	2.33591e-06	1.47177e-05	5.59506e-06	0	3.92579e-06	2.03471e-06	9.93217e-06	0.00012714	3.0982e-06	0	4.7666e-06	0	1.10024e-05	3.7479e-06	0	1.67264e-05	0	0	0	5.57197e-07	0	0	0	0	0	5.44926e-05	6.24873e-05
1/sp|P08559|ODPA_HUMAN	2	0.0589744	0	7.03915e-06	8.31002e-06	0	0	0	0	0	0	0	0	0	0	0	0	0	0	0	0	0	0	0	0	0	0	0	0	0	0	0	0	0	0	0	0	0	0	0	0	2.51507e-05	0	0	0	0	0	0	0
1/sp|P08567|PLEK_HUMAN	2	0.08	0	0	0	0	0	0	0	0	0	0	0	0	0	0	0	8.62585e-06	0	0	6.57378e-05	0	0	0	9.29868e-05	0.000138455	0.000118371	0	0	0	0	0	0	0	0	8.18309e-05	6.61834e-05	0	0	0	0	1.16068e-05	0	0	0	0	0	0	0
1/sp|P08571|CD14_HUMAN	10	0.453333	0	9.77823e-06	0	0	0.000136489	1.12989e-05	0	1.38789e-05	0	1.46408e-05	2.73277e-05	4.74636e-05	4.27474e-05	3.11653e-05	2.51132e-05	0	9.74678e-06	2.7609e-05	1.72942e-05	2.04944e-05	8.91537e-05	2.34213e-05	7.39104e-05	1.51716e-05	3.01093e-05	3.79149e-05	9.23786e-05	1.38072e-05	1.43964e-05	2.0286e-05	3.25289e-05	1.69518e-05	1.89477e-05	7.84532e-06	7.35716e-05	1.20357e-05	0	2.56382e-05	2.98968e-05	6.27931e-05	2.43778e-05	2.08684e-05	0	0	0	2.89683e-05	4.19642e-06
1/sp|P08574|CY1_HUMAN	2	0.0861538	0	0	8.34938e-06	0	0	0	0	0	0	0	0	0	0	0	0	0	0	0	0	0	0	0	0	0	0	0	0	0	0	0	0	0	0	0	0	0	0	0	0	1.52682e-05	0	0	0	0	0	0	0
1/sp|P08575|PTPRC_HUMAN	19	0.168712	0	0	6.45961e-05	9.37289e-05	0	0	0	4.98711e-05	1.55769e-05	0	0	0	1.54168e-06	0	0	4.81354e-05	0	0	0	0	0	0	0.00022613	0	0	0	2.16489e-06	0	0	0.000141401	1.45096e-06	0	0	0	0.000180356	4.70763e-05	2.92034e-05	1.27378e-05	3.31639e-05	0.000134129	0	0	0	0	0	0	0
1/sp|P08603|CFAH_HUMAN	58	0.550772	0.000333119	7.35128e-06	0.000177185	9.9726e-05	0.00045252	0.000421594	0.000121742	4.9888e-05	8.40996e-06	0.000343317	0.000549557	0.000361501	0.000337753	0.00047855	0.000449195	0.000241459	0.000861312	0.000731186	0.000423169	0.0004255	0.00063077	0.000515644	0.000520902	0.00083508	0.000615067	0.000488878	0.000461597	0.00075915	0.00050951	0.000525632	0.000525321	0.000781088	0.000803858	0.000631597	0.000548378	5.36938e-05	0.00016318	0.000106329	0.000108088	8.75622e-05	0	0	0	0	0	0.000349882	0.000395955
1/sp|P08621|RU17_HUMAN	2	0.0480549	0	0	0	0	0	0	0	0	0	0	0	0	0	0	0	0	0	0	0	0	0	0	0	0	0	0	0	0	0	0	0	0	0	0	0	0	0	0	0	1.22132e-05	0	0	0	0	0	0	0
1/sp|P08670|VIME_HUMAN	29	0.585837	4.82721e-06	7.74609e-05	0.000413244	0.000557367	6.28247e-06	0.000195084	0.000115772	0.00057775	7.35136e-05	0	0	0	0	0	0	0.000491006	0	0	0	0	0	0	0	0	0	0	0	3.43838e-06	0	0	0	0	0	0	0	0.000302353	0.000206108	0.00026705	0.000596343	0.00082509	0.000199749	6.28285e-05	0.000282184	0.000204971	0	0	0
1/sp|P08697|A2AP_HUMAN	18	0.515275	0.00022553	0	3.63882e-05	2.10625e-05	7.9817e-05	0.000129728	1.85479e-05	0.000236659	0	0.000160209	0.000307575	0.000131703	0.000178195	0.000226903	0.000145527	0	0.000199171	0.000227412	0.000152684	0.000249151	0.000263147	0.000201038	0.000195765	0.000183223	0.000285163	0.000184149	0.000238172	0.00014628	0.000161163	0.000250809	0.000269701	0.000158644	0.000296035	0.000154384	0.00023279	1.76581e-05	7.60953e-05	2.04442e-05	0	4.73768e-05	0	4.4357e-05	7.34329e-07	0	0	6.59126e-05	2.4134e-05
1/sp|P08727|K1C19_HUMAN	14	0.465	0	0.000354867	0.00130361	0	0	0	0	0	0	0	0	0	0	0	0	0	0	0	0	0	0	0	0	0	0	0	0	0	0	0	0	0	0	0	0	5.80309e-05	7.60911e-05	0.000189524	0.000291958	0.000260336	0.000389798	0.000620797	0.00024289	0.000605151	0	4.10847e-07	0
1/sp|P08729|K2C7_HUMAN	3	0.0810235	0	1.53252e-05	2.46617e-05	0	0	0	4.42776e-05	0	0	0	0	0	0	0	0	0	0	0	0	0	0	0	0	0	0	0	0	0	0	0	0	0	0	0	0	0	0	0	0	0	0	3.37684e-06	0	0	0	0	0
1/sp|P08758|ANXA5_HUMAN	11	0.45	0	7.92685e-05	6.86216e-05	0.000114124	0	0	6.37271e-05	8.6827e-05	2.78141e-05	0	0	0	0	0	0	1.84252e-05	0	0	0	0	0	0	0	0	0.000214546	0	0	0	0	0	0	4.33809e-07	0	0	0	0.000113319	4.5774e-05	3.98468e-05	4.15491e-05	0.000310685	2.54934e-05	3.08971e-05	4.68441e-05	0	0	0	0
1/sp|P08779|K1C16_HUMAN	24	0.547569	0	0.00535703	0.000230042	0.000305215	0	0	0.0168571	0	0.000331392	1.4758e-07	0	0	0	1.21627e-06	0	2.77734e-06	0	0	4.136e-05	0	0	0	0	0	0	0	0	0	0	0	0	0	4.07799e-06	0	0	0.00794874	0.000591735	0.000644209	0.000760298	0.000162567	0.00156068	0.00127055	0.00932958	0.00093159	0.0109742	0	0
1/sp|P08865|RSSA_HUMAN	6	0.318644	0	0.000116001	7.64039e-05	3.20063e-05	0	4.70523e-06	0.000198841	2.11844e-05	4.60839e-06	0	0	0	0	0	0	0	0	0	0	0	0	0	0	0	0	0	0	0	0	0	0	0	0	0	0	0.000173717	1.09787e-05	2.25257e-05	6.39596e-05	9.50934e-05	5.14433e-05	9.65734e-05	8.65601e-05	3.44055e-05	0	0	0
1/sp|P09110|THIK_HUMAN	2	0.0754717	0	0	0	0	0	0	0	0	0	0	0	0	0	0	0	0	0	0	0	0	0	0	0	0	0	0	0	0	0	0	0	0	0	0	0	0	0	0	0	2.69492e-06	0	0	0	0	0	0	0
1/sp|P09211|GSTP1_HUMAN	10	0.571429	3.74636e-06	0.000941431	0.000512468	0.000418257	0	5.02175e-05	0.000547907	0.000155316	0.000135826	0	0	0	0	0	0	0.000134976	0	0	0	0	0	0	0	0	0	0	0	0	0	0	0	0	0	0	0	0.00037973	0.000223309	0.000160627	0.00015828	0.00029844	0.000264457	0.000216711	0.000340767	0	0	0	0
1/sp|P09228|CYTT_HUMAN	3	0.248227	0	0	7.47308e-05	0.000287592	0	0	0	0	0	0	0	0	0	0	0	0	0	0	0	0	0	0	0	0	0	0	0	0	0	0	0	0	0	0	0	2.57116e-05	6.25205e-05	0.000217799	6.11944e-05	0	0.000839164	2.57002e-05	9.41922e-05	0.0010259	0	0	0
1/sp|P09382|LEG1_HUMAN	5	0.451852	0	0	1.2792e-05	0	0	3.60168e-05	0	9.67267e-05	0	0	0	0	0	0	2.72912e-05	0	0	0	0	0	0	0	0	4.71719e-05	3.67564e-05	3.49068e-05	0	1.84681e-05	0	0	0	0	0	0	5.26038e-05	0	1.01411e-06	0	0	0.000264692	0	0	0	0	0	0	0
1/sp|P09429|HMGB1_HUMAN	4	0.223256	0	0	0	0	0	0	0	8.80167e-06	0	0	0	0	0	0	0	8.99815e-06	0	0	0	0	0	0	0	0	0	0	0	0	0	0	0	0	0	0	0	0	0	0	0	8.87422e-05	0	0	0	0	0	0	0
1/sp|P09467|F16P1_HUMAN	2	0.0887574	0	0	0	0	0	0	0	2.23965e-06	0	0	0	0	0	0	0	0	0	0	0	0	0	0	0	0	0	0	1.50686e-05	0	0	0	0	0	0	0	0	0	0	0	0	1.40148e-05	0	0	0	0	0	0	0
1/sp|P09525|ANXA4_HUMAN	9	0.373041	0	9.85938e-06	7.12196e-05	9.00934e-05	0	0	7.66579e-05	4.00393e-05	2.87658e-05	0	0	0	0	0	0	1.84501e-05	0	0	0	0	0	0	0	0	0	0	0	0	0	0	0	0	0	0	0	3.62016e-05	2.23855e-05	3.90729e-05	5.98995e-05	6.4062e-05	1.30582e-05	2.64574e-05	4.06999e-05	0	0	0	0
1/sp|P09622|DLDH_HUMAN	4	0.117878	0	0	0	0	0	0	0	0	0	0	0	0	0	0	0	0	0	0	0	0	0	0	1.26123e-06	0	0	0	0	0	0	0	0	0	0	0	0	6.23396e-06	2.45268e-06	0	0	2.43403e-05	0	0	0	0	0	0	0
1/sp|P09651|ROA1_HUMAN	5	0.155914	0	0	5.8583e-05	0	0	0	7.58926e-05	5.08678e-06	0	0	0	0	0	0	0	0	0	0	0	0	0	0	0	0	0	0	0	0	0	0	0	0	0	0	0	0.000101086	4.17665e-06	0	0.000112033	0.000411271	1.4451e-05	1.79438e-05	5.76863e-05	0	0	0	0
1/sp|P09669|COX6C_HUMAN	2	0.253333	1.57115e-05	0	4.28536e-05	0	0	0	0	9.03249e-06	0	0	0	0	0	0	0	0	0	0	0	0	0	0	0	0	0	6.09946e-06	0	0	0	0	0	0	0	0	0	0	0	1.81627e-05	3.33043e-05	4.62971e-05	0	3.28656e-05	0	0	0	0	0
1/sp|P09758|TACD2_HUMAN	2	0.0866873	0	6.41416e-05	1.38026e-05	0	0	4.36873e-06	3.79925e-05	0	0	0	0	0	0	0	0	0	0	0	0	0	0	0	0	0	0	0	0	0	0	0	0	0	0	0	0	0	4.15299e-06	8.64066e-06	0	8.11768e-06	1.12158e-05	8.29295e-06	0	0	0	0	0
1/sp|P09769|FGR_HUMAN	4	0.10397	0	0	0	0	0	0	0	2.03915e-05	0	0	0	0	0	0	0	8.08027e-06	0	0	0	0	0	0	0	0	0	0	0	0	0	0	0	0	0	0	0	0	0	0	0	4.51673e-05	0	0	0	0	0	0	0
1/sp|P09871|C1S_HUMAN	21	0.415698	2.20288e-05	0	0	0	2.09862e-05	5.02633e-05	0	3.23358e-06	0	4.90631e-05	9.52623e-05	8.24577e-05	9.98529e-05	0.000181153	9.33687e-05	0	0.000141558	0.000194775	0.000128117	0.000104709	0.000122683	0.000109827	0.000140769	0.000103985	0.000103171	0.000134058	7.29336e-05	9.32737e-05	0.000115626	0.000136363	0.000173749	0.000112114	0.000155936	0.000101996	0.000445679	0	2.84325e-05	9.161e-06	1.37671e-05	3.29387e-05	0	0	0	0	0	6.36631e-05	0.000100858
1/sp|P09874|PARP1_HUMAN	14	0.162722	0	0	0	0	0	0	0	0	0	0	0	0	0	0	0	0	0	0	0	0	0	0	0	0	0	0	0	0	0	0	0	0	0	0	0	2.47675e-05	0	0	0	0.000107086	0	0	0	0	0	0	0
1/sp|P09917|LOX5_HUMAN	8	0.133531	0	0	5.39659e-06	0	0	0	0	2.00413e-05	1.78639e-06	0	0	0	0	0	0	2.36302e-05	0	0	0	0	0	0	0	0	0	0	0	0	0	0	0	0	0	0	0	0	0	0	0	1.85915e-05	0	0	0	0	0	0	0
1/sp|P09960|LKHA4_HUMAN	22	0.436989	4.13542e-06	0.000108773	0.000192215	0.000224245	0	1.89002e-06	7.56721e-05	8.94211e-05	9.98914e-05	0	0	0	0	0	0	0.000102124	0	0	0	0	1.06536e-06	0	0	0	0	1.25722e-05	9.00076e-07	0	0	0	0	0	0	0	0	8.85498e-05	9.42447e-05	0.000119621	6.98066e-05	0.000246182	5.03492e-05	6.18042e-05	0.00015389	1.89089e-05	0	0	1.09509e-06
1/sp|P09972|ALDOC_HUMAN	2	0.0714286	0	7.03045e-05	8.28277e-05	2.28926e-05	0	0	8.21764e-05	1.00297e-05	0	0	0	0	5.87539e-07	0	0	8.11858e-05	0	0	0	0	0	0	0	0	0	0	0	0	0	0	0	0	0	0	0	1.53755e-05	2.08679e-05	1.8859e-05	1.44459e-05	5.90233e-05	2.28185e-05	3.5356e-05	3.59161e-05	0	0	0	0
1/sp|P0C0L4|CO4A_HUMAN	3	0.0298165	3.54495e-05	0	1.49237e-05	0	0	3.87318e-05	1.88032e-05	0	0	1.88304e-05	5.02567e-05	2.33299e-05	4.15239e-05	1.76194e-05	1.06069e-05	3.23258e-05	1.90899e-05	1.57568e-05	4.2926e-05	4.74782e-05	5.03817e-05	4.21339e-05	2.47406e-05	2.20051e-05	1.36236e-05	1.00035e-05	4.59582e-05	1.33709e-05	3.93238e-05	2.22161e-05	0.000106787	0.000124901	5.40572e-05	0	1.52014e-05	0	1.93857e-06	0	0	4.40421e-06	0	0	0	0	0	0	0
1/sp|P0C0L5|CO4B_HUMAN	5	0.0504587	3.92104e-06	0	5.15649e-05	0	0.000101255	0.000140542	1.349e-05	1.49208e-05	6.74342e-06	7.50292e-05	0.000275597	8.38651e-05	0.000127513	0.000168086	9.7354e-05	9.2569e-05	0.000274651	0.000128926	5.25609e-05	0.000127656	0.00026724	0.000150244	0.000126337	0.00014796	0.000159629	0.000140566	9.38961e-05	0.000109602	0.000104339	9.40792e-05	0.000152209	0.000223434	0.000304588	0.000133258	0.000137749	6.18711e-06	1.72922e-05	0	0	6.5089e-06	0	0	0	0	0	4.91817e-05	8.86602e-05
1/sp|P0DJI8|SAA1_HUMAN	7	0.467213	0.000819358	4.19067e-05	5.17087e-05	0	0.00297058	0.000501045	0	0.000145018	0	0.000222756	0.00385214	0.00199617	0.00132438	0.00402053	0.00282774	0.000174137	0.000272862	0.000669554	0.00502592	0.00600717	0.000891473	0.00323071	0.0025791	0.00634471	0.00775072	0.00242568	0.00322608	0.000355371	0.00523913	0.00876737	0.007765	0.000543017	0.00513016	0.0022103	0.00100504	0	0	0	0	0	0	0	0	0	0	0	0
1/sp|P0DJI9|SAA2_HUMAN	6	0.393443	0.000182088	0	1.88991e-05	0.000119158	0.000542885	2.01455e-05	0	3.56359e-05	0	5.822e-05	0.00193404	0.000471306	0.000258856	0.00291322	0.00126806	0	6.38021e-05	0.000311466	0.00165168	0.00263978	0.00027173	0.000756611	0.000302397	0.000736698	0.00330687	0.000627514	0.000959965	8.32757e-05	0.00139404	0.00422802	0.00210385	0.000138202	0.00114209	0.000889299	0.000416799	0	0	0	0	0	0	0	0	0	0	0	0
1/sp|P10124|SRGN_HUMAN	2	0.170886	0	0	0	0	0	0	0	3.04291e-06	0	0	0	0	0	0	0	0	0	0	0	0	0	0	0	0	0	0	0	0	0	0	0	0	0	0	5.11927e-06	0	0	0	0	0	0	0	0	0	0	0	0
1/sp|P10153|RNAS2_HUMAN	4	0.198758	0	0	4.21558e-05	0	0	0	1.55585e-05	6.64381e-05	4.04014e-05	0	0	0	0	0	0	8.50435e-05	0	0	0	0	0	0	0	0	0	0	0	0	0	0	0	0	0	0	0	0	1.71677e-05	1.57131e-05	0	1.82361e-05	0	0	0	0	0	0	0
1/sp|P10155|RO60_HUMAN	2	0.0446097	0	8.34642e-06	1.93168e-06	0	0	0	0	0	0	0	0	0	0	0	0	0	0	0	0	0	0	0	0	0	0	0	0	0	0	0	0	0	0	0	0	0	0	0	0	2.10362e-06	0	0	0	0	0	0	0
1/sp|P10599|THIO_HUMAN	5	0.552381	2.46132e-06	0.000596121	0.000162984	0.000128281	1.48295e-06	4.73063e-05	0.000126178	9.32354e-05	0.000142448	0	0	0	0	0	0	8.24039e-05	0	0	0	0	0	0	0	0	0	0	0	0	0	0	0	0	0	0	0	0.00033796	0.000262256	0.000731533	0.000660571	4.77985e-05	0.000940599	0.00165639	0.00120351	0.00106613	0.00262819	0	0
1/sp|P10643|CO7_HUMAN	23	0.413998	5.47233e-06	0	0	0	6.18451e-05	4.47309e-05	0	2.00627e-05	0	3.24312e-05	5.2897e-05	3.39747e-05	5.74308e-05	4.34364e-05	1.76995e-05	2.5708e-05	6.85495e-05	6.61201e-05	5.5135e-05	5.77477e-05	5.1392e-05	5.06264e-05	7.20309e-05	5.59916e-05	3.86343e-05	5.63127e-05	7.57939e-05	6.77977e-05	9.24186e-05	4.2691e-05	7.0873e-05	0.000102203	5.05916e-05	5.17246e-05	9.44886e-05	1.72314e-06	1.64504e-06	0	5.54885e-06	4.36854e-07	0	0	0	0	0	4.5816e-05	3.92781e-05
1/sp|P10768|ESTD_HUMAN	4	0.276596	0	0	3.00209e-05	0	0	0	7.22914e-05	1.96921e-05	8.17901e-07	0	0	0	0	0	0	0	0	0	0	0	0	0	0	0	0	0	0	0	0	0	0	0	0	0	0	1.71437e-05	0	0	0	4.04113e-05	0	8.4678e-06	0	0	0	0	0
1/sp|P10809|CH60_HUMAN	17	0.410122	0	5.45376e-05	7.83415e-05	2.73664e-05	0	0.000156317	2.13476e-05	3.72121e-05	1.28769e-05	0	0	0	0	0	0	0	0	0	2.46803e-05	0	0	0	0	0	0	0	2.01042e-06	0	0	0	0	0	0	0	0	0.000124408	5.71925e-06	4.6404e-05	0.000153147	0.000372925	5.28328e-05	7.52894e-05	9.47195e-05	2.78103e-05	0	0	0
1/sp|P10909|CLUS_HUMAN	17	0.351893	0.000190909	0.000210344	0.000275728	0.000150452	0.000302297	0.000373428	1.6752e-05	0.000126008	0	0.000285203	0.000187698	0.000128683	8.9858e-05	0.000270212	0.000195505	7.67704e-05	0.000392316	0.000538944	0.000272616	0.000227744	0.000451693	0.000320569	0.000102408	0.000297539	0.000242867	0.000188829	0.000139292	0.000314364	0.000428334	0.000163916	0.000227776	0.000320288	0.00028328	0.000346833	0.000775617	0.000104869	0.000157457	0.000129721	0.000208686	0.000198308	0.000146296	6.66631e-05	2.68591e-05	0.000114032	0	0.0003249	0.000336053
1/sp|P11021|GRP78_HUMAN	21	0.405199	0	0.00023159	0.000172497	0.000146668	0	0	0.000175927	9.93305e-05	4.25992e-05	2.17879e-07	1.08102e-06	0	2.79918e-06	0	0	6.31329e-05	2.91837e-06	1.43154e-06	0	0	1.19639e-06	0	7.65673e-06	5.81127e-07	0	5.51185e-07	3.55481e-05	1.35338e-06	0	0	0	2.19209e-06	0	1.00149e-06	8.45169e-06	0.000465423	4.86064e-05	0.000127775	0.00017468	0.000228293	0.000156811	0.000205268	0.000184853	0.000138687	0	0	0
1/sp|P11142|HSP7C_HUMAN	19	0.369969	0	0.000307509	0.000212464	0.000122482	0	1.16186e-05	0.000246727	9.02411e-05	6.63698e-05	0	0	0	0	0	0	3.80386e-05	0	0	0	0	0	0	0	0	0	0	0	0	0	0	0	0	0	0	0	0.000312401	1.95213e-05	6.3142e-05	0.000118766	0.000437012	8.69661e-05	0.000136296	0.000151559	5.85071e-05	0	0	0
1/sp|P11166|GTR1_HUMAN	2	0.046748	0	0	0	0	0	0	0	3.67e-05	0	0	0	0	0	0	0	0	0	0	0	0	0	0	0	0	0	0	0	0	0	0	4.60548e-07	0	5.47594e-07	0	0	0	0	0	0	1.86988e-05	0	0	0	0	0	0	0
1/sp|P11171|41_HUMAN	3	0.0393519	0	0	0	0	0	0	0	1.58903e-05	0	0	0	0	0	0	0	0	0	0	0	0	0	0	0	0	0	0	0	0	0	0	0	0	0	0	0	0	0	0	0	0	0	0	0	0	0	0	0
1/sp|P11177|ODPB_HUMAN	2	0.0779944	0	0	0	0	0	0	0	0	0	0	0	0	0	0	0	0	0	0	0	0	0	0	0	0	0	0	0	0	0	0	0	0	0	0	0	0	0	0	0	1.3107e-05	0	0	0	0	0	0	0
1/sp|P11215|ITAM_HUMAN	28	0.299479	6.88303e-06	0	0.000110082	0.00019281	0	0	2.62481e-05	0.000136976	7.94418e-05	0	0	0	0	0	0	8.72365e-05	0	0	0	0	4.03312e-05	0	0	0	0	0	0	0	0	0	0	0	1.6604e-06	0	0	5.09554e-06	5.55232e-05	9.75984e-05	0.000102772	0.000136264	3.80399e-05	1.57803e-05	5.73632e-05	0	0	0	0
1/sp|P11216|PYGB_HUMAN	3	0.0438909	0	0	0	0	0	0	6.00069e-06	0	0	0	0	0	0	0	0	0	0	0	0	0	0	0	0	0	0	0	0	0	0	0	0	0	0	0	0	0	0	0	0	6.66673e-06	0	0	0	0	0	0	0
1/sp|P11277|SPTB1_HUMAN	25	0.149275	0	0	0	0	0	0.000119849	1.39829e-05	5.28865e-05	0	0	0	0	7.11068e-05	0	0	5.66222e-05	6.58967e-06	0	0	0	0	0	0	0	0	0	0	0	0	0	0	0	0	0	2.4062e-07	1.51539e-05	0	0	0	0	0	1.74412e-05	0	0	0	0	0
1/sp|P11279|LAMP1_HUMAN	3	0.0623501	0	0	2.48112e-05	0	0	0	2.04524e-05	1.86361e-05	0	0	0	0	0	0	0	1.18352e-05	0	0	0	0	0	0	0	0	0	0	0	0	0	0	0	0	0	0	0	1.68043e-05	6.25185e-06	0	1.21075e-05	2.91045e-05	0	0	1.66474e-05	0	0	0	0
1/sp|P11310|ACADM_HUMAN	5	0.140143	0	0	0	0	0	0	0	4.58166e-06	0	0	0	0	0	0	0	0	0	0	0	0	0	0	0	0	0	0	0	0	0	0	0	0	0	0	0	0	0	0	0	0.000100247	0	0	0	0	0	0	0
1/sp|P11413|G6PD_HUMAN	18	0.421359	7.17273e-06	5.29361e-06	0.000155742	0.000150479	0	0	3.15769e-05	5.90548e-05	8.87191e-05	0	0	0	0	0	2.4263e-06	0.000159488	0	0	0	0	0	0	0	0	0	0	0	0	0	0	0	0	0	0	0	2.38631e-05	4.33102e-05	4.65475e-05	6.59765e-05	0.000104092	3.07859e-05	2.68658e-05	4.00488e-05	0	0	0	0
1/sp|P11586|C1TC_HUMAN	6	0.0802139	0	0	0	0	0	0	0	4.98037e-06	0	0	0	0	0	0	0	0	0	0	0	0	0	0	0	0	0	0	0	0	0	0	0	0	0	0	0	6.74979e-06	0	0	0	3.12558e-05	0	2.21099e-06	0	0	0	0	0
1/sp|P11766|ADHX_HUMAN	4	0.114973	0	0	0	0	0	0	0	0	0	0	0	0	0	0	0	0	0	0	0	0	0	0	0	0	0	0	0	0	0	0	0	0	0	0	0	0	0	0	0	8.65232e-05	0	0	0	0	0	0	0
1/sp|P11836|CD20_HUMAN	4	0.175084	0	0	0	0	0	0	0	0	0	0	0	0	0	0	0	0	0	0	0	0	0	0	0	0	0	0	0	0	0	0	0	0	0	0	0	9.80777e-06	0	0	0	0.000104145	0	0	0	0	0	0	0
1/sp|P11940|PABP1_HUMAN	2	0.0204403	0	0	0	0	0	0	0	0	0	0	0	0	0	0	0	2.77641e-05	0	0	0	0	0	0	0	0	0	0	0	0	0	0	0	0	0	0	0	0	0	0	0	1.98348e-05	0	8.97873e-06	0	0	0	0	0
1/sp|P12004|PCNA_HUMAN	3	0.180077	0	0	5.99111e-06	0	0	0	0	0	0	0	0	0	0	0	0	0	0	0	0	0	0	0	0	0	0	0	0	0	0	0	0	0	0	0	0	0	0	0	0	4.26722e-05	0	0	0	0	0	0	0
1/sp|P12035|K2C3_HUMAN	6	0.130573	0	0.0013096	9.63083e-05	0.000105888	0	0	0.000984135	0	4.59404e-05	0	0	0	0	0	0	4.00934e-05	0	0	7.66849e-06	0	0	0	0	0	0	8.10537e-06	0	0	0	0	0	0	0	0	0	3.27468e-05	6.01534e-05	9.96766e-05	6.1614e-05	1.65049e-05	0.000143321	0.000154277	5.89228e-05	0.000108557	0	0	0
1/sp|P12109|CO6A1_HUMAN	3	0.0437743	0	0	0	0	0	0	0	3.00222e-05	0	0	0	0	0	0	0	0	0	0	0	0	0	0	0	0	0	0	0	0	0	0	0	0	0	0	0	0	0	0	0	0	0	0	0	0	0	0	0
1/sp|P12110|CO6A2_HUMAN	7	0.0902846	0	0	7.01219e-07	0	0	0	0	0.000101097	0	0	0	0	0	0	0	0	0	0	0	0	0	0	0	0	0	0	0	0	0	0	0	0	0	0	0	0	0	0	0	0	0	0	0	0	0	0	0
1/sp|P12111|CO6A3_HUMAN	25	0.103557	0	0	0	0	2.1638e-06	0	0	0.00015938	0	0	0	0	0	0	0	0	0.000362102	0	0	0.000366639	0	0.000301544	0	0.000502162	0	0.000427552	0	0.000477774	0	0	0	0.000479988	0.000380497	0	0.000273679	0	0	0	0	0.000126427	0	0	0	0	0	0	1.99716e-06
1/sp|P12259|FA5_HUMAN	5	0.0265288	0	0	0	0	0	0	0	0	0	1.58037e-06	7.61961e-06	0	5.07514e-06	7.10613e-06	1.90693e-06	0	6.74545e-06	6.58247e-06	1.57613e-06	1.64672e-06	0	9.65846e-06	1.87428e-06	1.19421e-06	2.98897e-06	7.30868e-07	3.3731e-06	1.62532e-06	3.11175e-06	0	5.48054e-06	4.41134e-06	5.67421e-06	1.78879e-06	1.15057e-05	0	0	0	0	0	0	0	0	0	0	0	1.94451e-06
1/sp|P12268|IMDH2_HUMAN	5	0.20428	0	1.52381e-05	1.07919e-05	0	0	0	5.24476e-06	7.3261e-06	0	0	0	0	0	0	0	0	0	0	0	0	0	0	0	0	0	0	0	0	0	0	0	0	0	0	0	2.07129e-05	0	0	0	2.95562e-05	0	0	0	0	0	0	0
1/sp|P12273|PIP_HUMAN	6	0.520548	0	0.000484057	0.000339065	0.00160081	0	0	0	0	0	0	0	0	0	0	0	0	0	0	0	0	0	0	0	0	0	0	0	0	0	0	0	0	0	0	0	0.00039957	0.000141783	0.000318881	0.00029727	2.08416e-05	0.000215129	0.000521009	0.000408079	0.000570683	0.00130282	0	0
1/sp|P12277|KCRB_HUMAN	5	0.173228	0	0	4.68865e-06	0	0	5.75462e-06	5.10103e-05	0	0	0	0	0	0	0	0	0	0	0	0	0	0	0	0	0	0	0	0	0	0	0	0	0	0	0	0	1.64309e-05	0	0	1.71967e-06	1.72295e-06	0	6.74851e-06	0	0	0	0	0
1/sp|P12429|ANXA3_HUMAN	18	0.613003	3.35459e-05	0.0002435	0.000490719	0.000895531	0	0	0.000149681	0.000407266	0.000459249	0	0	0	0	0	0	0.000342837	0	0	0	0	0	0	0	0	0	0	0	0	0	0	0	0	0	0	0	4.13614e-05	0.000411872	0.000445999	0.000563904	0.000464542	0.000212058	0.000105759	0.000235084	0.000195942	0	0	0
1/sp|P12532|KCRU_HUMAN	4	0.119904	0	5.52156e-05	2.63121e-05	0	0	0	8.95105e-06	0	0	0	0	0	0	0	0	0	0	0	0	0	0	0	0	0	0	0	0	0	0	0	0	0	0	0	0	5.16663e-06	0	4.42572e-06	2.58385e-05	1.26735e-05	4.5648e-05	6.04315e-05	3.45302e-05	0	0	0	0
1/sp|P12724|ECP_HUMAN	4	0.325	0	1.65388e-05	0.000109918	0.00020954	0	0	5.84437e-05	4.85789e-05	0.000152223	0	0	0	0	0	0	0.000413774	0	0	0	0	0	0	0	0	0	0	0	0	0	0	0	0	0	0	0	0	1.75029e-05	5.47236e-05	5.5897e-05	7.72761e-06	0	0	1.70101e-05	0	0	0	0
1/sp|P12814|ACTN1_HUMAN	26	0.410314	2.06333e-05	3.96639e-05	0.000133909	0.000170946	0	0	4.21465e-05	0.000126841	7.82795e-05	0	0	0	0	0	0	0.000242783	8.29743e-07	0	0	0	0	0	0	0	0	0	0	1.08041e-06	0	0	0	0	0	0	0	1.06632e-05	0.000130551	8.12558e-05	9.70795e-05	0.000179509	4.29309e-05	0	3.85432e-05	0	0	0	0
1/sp|P12830|CADH1_HUMAN	2	0.0204082	0	0	9.3019e-06	0	0	0	6.81816e-05	0	0	0	0	0	0	0	0	0	0	0	0	0	0	0	0	0	0	0	0	0	0	0	0	0	0	0	0	0	0	8.21379e-06	5.038e-06	0	8.27869e-06	9.73714e-06	5.93584e-06	1.11139e-05	0	0	0
1/sp|P12956|XRCC6_HUMAN	10	0.203612	0	0	0	0	0	0	5.28683e-06	1.61158e-05	0	0	0	0	0	0	0	0	0	0	0	0	0	0	0	0	0	0	0	0	2.63524e-07	0	0	0	0	0	0	2.87938e-05	0	0	0	0.000138442	0	0	0	0	0	0	0
1/sp|P13010|XRCC5_HUMAN	9	0.125683	0	3.92204e-07	3.24996e-06	0	0	0	0	6.17012e-06	0	0	0	0	0	0	0	1.44872e-06	0	0	0	0	0	5.75667e-08	0	0	0	0	0	0	0	0	0	0	0	0	0	2.01691e-05	0	0	0	7.6773e-05	0	4.61834e-06	0	0	0	0	0
1/sp|P13073|COX41_HUMAN	5	0.307692	0	2.88866e-05	7.07139e-05	0	0	0	0	5.04985e-06	0	0	0	0	0	0	0	0	0	0	0	0	0	0	0	0	0	0	0	0	0	0	0	0	8.28722e-07	0	0	0	0	0	4.49379e-05	0.000137096	6.87749e-05	6.37256e-05	2.41265e-05	0	0	0	0
1/sp|P13284|GILT_HUMAN	2	0.148	0	0	0	0	0	0	0	4.49364e-06	0	0	0	0	0	0	0	0	0	0	0	0	0	0	0	0	0	0	0	0	0	0	0	0	0	0	0	0	0	0	0	5.97657e-05	0	0	0	0	0	0	0
1/sp|P13473|LAMP2_HUMAN	2	0.0512195	0	0	0	0	0	0	0	3.58691e-06	0	0	0	0	0	0	0	0	0	0	0	0	0	0	0	0	0	0	0	0	0	0	0	0	0	0	0	0	0	0	0	0	0	0	0	0	0	0	3.79165e-07
1/sp|P13489|RINI_HUMAN	14	0.5141	1.24127e-05	0.000106295	6.45563e-05	7.79894e-05	0	2.57262e-05	0.00024247	4.94199e-05	1.65682e-05	0	0	0	0	0	0	4.19654e-05	0	0	0	0	0	0	0	0	0	0	0	0	0	0	0	0	4.5863e-06	0	9.45048e-06	7.43959e-05	3.63316e-05	3.79167e-05	6.03482e-05	5.57486e-05	7.7086e-05	9.37861e-05	8.18674e-05	3.20727e-05	0	0	0
1/sp|P13498|CY24A_HUMAN	2	0.128205	0	0	0	0	0	0	0	4.19966e-05	0	0	0	0	0	0	0	5.32934e-05	0	0	0	0	0	0	0	0	0	0	0	0	0	0	0	0	0	0	0	0	0	0	4.77509e-06	6.33351e-05	0	0	0	0	0	0	0
1/sp|P13611|CSPG2_HUMAN	5	0.0244405	0	0	0	0	0	4.6871e-06	0	9.96206e-06	0	0	0	0	0	0	0	0	0	0	0	0	0	0	0	0	0	0	0	0	0	0	0	0	0	0	0	0	0	0	0	9.31009e-06	0	0	0	0	0	0	0
1/sp|P13639|EF2_HUMAN	32	0.448718	0	0.000537331	0.000329795	0.000143135	0	1.41046e-05	0.00063019	7.66397e-05	7.03356e-06	0	0	0	0	0	0	1.72466e-05	0	0	0	0	3.67692e-07	0	0	9.96744e-08	0	0	0	0	0	0	0	0	0	0	0	0.0007131	0.000110364	0.000210094	0.00045941	0.000754535	0.000524025	0.000595671	0.000644066	0.000273048	0.000321973	0	0
1/sp|P13645|K1C10_HUMAN	29	0.558219	0.000484557	0.000586084	0.00100284	0.00313578	0	6.50833e-05	0.00955838	0.000215847	0.0258138	5.11682e-06	0.000232473	7.07378e-05	2.31111e-05	1.87143e-05	0.00010636	1.97959e-05	1.18559e-05	1.82653e-05	9.41182e-05	7.35249e-06	4.5692e-05	3.00195e-06	2.61266e-05	5.22591e-05	3.56058e-05	6.34023e-05	2.47789e-05	6.69838e-06	3.11553e-05	1.73633e-05	1.19516e-05	0	1.45157e-05	2.52611e-05	6.44188e-05	0.0172414	0.00538336	0.0071913	0.00410668	0.000661324	0.00799401	0.00647401	0.01469	0.0372018	0.0311887	3.78805e-06	2.06422e-06
1/sp|P13646|K1C13_HUMAN	18	0.456332	0	0.0421696	0.017928	0.00527859	0	0	1.71846e-06	1.01613e-05	7.15582e-06	0	0	0	0	0	0	0	0	0	0	0	0	0	0	8.79461e-07	0	0	0	0	0	0	0	0	0	0	0	0.00435059	0.0080108	0.0110488	0.022533	0.00395898	0.0298369	0.0361367	0.0262231	0.0142542	0.0213547	0	0
1/sp|P13647|K2C5_HUMAN	25	0.372881	7.24507e-05	0.00548872	0.00243952	0.00203204	0	0	0.0234167	8.34033e-06	0.00122196	0	1.58224e-05	5.87779e-06	3.76544e-06	2.19545e-06	2.58652e-05	1.07069e-06	1.90535e-06	1.78245e-06	2.80069e-05	0	3.42776e-06	0	1.49352e-06	5.43871e-06	3.95706e-06	1.55082e-05	1.42887e-06	0	7.9793e-07	0	2.76429e-06	1.50107e-06	2.26453e-06	0	1.24415e-05	0.00627631	0.00151825	0.00272186	0.0075336	0.000622108	0.00521233	0.00436431	0.0103692	0.00681905	0.0173637	0	0
1/sp|P13667|PDIA4_HUMAN	7	0.125581	0	1.53537e-05	2.51132e-05	0	0	0	1.01325e-05	1.18226e-05	0	0	0	0	0	0	0	0	0	0	0	0	0	0	0	0	0	0	0	0	0	0	0	0	0	0	0	1.90668e-05	0	7.02879e-06	1.67449e-05	6.49008e-05	0	1.08386e-05	8.19034e-06	0	0	0	0
1/sp|P13671|CO6_HUMAN	27	0.398287	1.0744e-05	0	0	0	4.36911e-05	8.88595e-06	0	2.75388e-05	0	3.07236e-05	0.000101405	2.37934e-05	2.90567e-05	9.81895e-05	6.19462e-05	1.30771e-05	0.000103502	6.13568e-05	6.25545e-05	7.3517e-05	9.3948e-05	8.88562e-05	2.95237e-05	6.56913e-05	2.5456e-05	2.89222e-05	2.35158e-05	4.5532e-05	4.31466e-05	5.16485e-05	8.36902e-05	7.18203e-05	7.75374e-05	3.65626e-05	7.46229e-05	0	2.46497e-05	0	5.30111e-06	5.16517e-06	2.27971e-05	0	0	0	0	2.36189e-05	3.16537e-05
1/sp|P13688|CEAM1_HUMAN	3	0.102662	0	8.38153e-06	8.99543e-06	0	0	0	0	8.94775e-06	0	0	0	0	0	0	0	2.27493e-06	0	0	0	0	0	0	0	0	0	0	0	0	0	0	0	0	0	0	0	0	0	0	0	3.33298e-06	0	0	0	0	0	0	0
1/sp|P13716|HEM2_HUMAN	5	0.212121	0	7.31217e-06	0	0	0	0	0	2.28019e-05	0	0	0	0	0	0	0	5.41647e-05	0	0	0	0	0	0	0	0	0	0	0	0	0	0	0	0	0	5.60861e-07	0	0	0	0	0	4.4841e-06	0	0	0	0	0	0	0
1/sp|P13796|PLSL_HUMAN	34	0.665072	5.67303e-05	0.00018972	0.000572633	0.000869371	6.53959e-05	3.58191e-05	0.000159149	0.000385492	0.000338453	0	1.41778e-06	4.45445e-06	7.3507e-06	0	0	0.0009613	0	0	0	0	1.76608e-06	0	7.11875e-06	0	0	1.29168e-06	1.10943e-06	9.68207e-07	0	0	5.19241e-06	0	2.85074e-07	0	4.78588e-06	0.000436036	0.000310984	0.000459076	0.000628502	0.00126963	0.000238741	5.8979e-05	0.000184169	9.24531e-05	0	0	0
1/sp|P13797|PLST_HUMAN	7	0.147619	0	5.57346e-05	3.60407e-05	0	0	0	0.000120126	0	0	0	0	0	0	0	0	0	0	0	0	0	0	0	0	0	0	0	0	0	0	0	0	0	0	0	0	0	2.37342e-06	1.22743e-05	1.52995e-05	1.02185e-05	1.57144e-05	3.87769e-05	2.34972e-05	0	0	0	0
1/sp|P13798|ACPH_HUMAN	6	0.0860656	0	0	1.19214e-05	1.64843e-05	0	0	1.593e-05	9.24836e-06	0	0	0	0	0	0	0	2.9337e-06	0	0	0	0	0	0	0	0	0	0	0	0	0	0	0	0	0	0	0	0	0	0	0	3.10493e-05	0	0	0	0	0	0	0
1/sp|P13804|ETFA_HUMAN	6	0.264264	0	0	2.60171e-06	0	0	0	0	1.24829e-06	0	0	0	0	0	0	0	0	0	0	0	0	0	0	0	0	0	0	0	0	0	0	0	0	0	0	0	0	0	0	0	2.28366e-05	0	0	0	0	0	0	0
1/sp|P13987|CD59_HUMAN	3	0.1875	0	5.32145e-05	7.30984e-05	0	0	0	1.97158e-05	0	0	0	0	0	0	0	0	0	0	0	0	0	0	0	0	0	0	0	0	0	0	0	0	0	0	0	0	5.34901e-05	5.13398e-06	9.11255e-05	2.04703e-05	8.1926e-05	7.83816e-05	8.18563e-05	5.22128e-05	0	0	0	0
1/sp|P14151|LYAM1_HUMAN	2	0.0698925	0	0	0	0	0	0	0	0	0	0	1.00057e-06	0	0	0	0	0	1.46472e-06	1.53487e-06	1.53395e-06	1.70003e-06	2.54055e-06	1.66026e-06	2.28793e-06	0	1.67063e-06	0	2.06885e-06	2.05764e-06	1.40204e-06	0	0	0	7.57267e-06	1.44278e-06	0	0	0	0	0	0	0	0	0	0	0	0	1.42156e-06
1/sp|P14174|MIF_HUMAN	2	0.173913	2.09616e-05	0.000929784	0.000244313	0.000119259	1.47252e-05	8.72919e-05	0.000419718	0.000163457	8.30689e-05	0	1.63281e-06	0	0	0	0	8.64802e-05	0	0	0	0	0	0	0	0	0	0	0	0	0	0	0	0	0	0	0	0.000204721	9.60479e-05	0.000171757	0.000184141	0.000448444	0.000189454	0.00033773	0.000225784	0.000171003	0	0	0
1/sp|P14314|GLU2B_HUMAN	5	0.106061	0	1.37186e-05	9.47424e-06	0	0	0	9.34617e-06	2.85032e-05	0	0	3.4062e-07	0	5.74724e-07	0	0	0	0	0	0	0	0	0	0	0	0	0	3.52958e-06	0	0	0	0	0	0	0	0	1.43433e-05	8.5107e-06	0	2.13495e-05	5.58176e-05	0	0	1.14373e-05	0	0	0	0
1/sp|P14317|HCLS1_HUMAN	5	0.119342	0	0	0	0	0	0	0	1.29708e-05	0	0	0	0	0	0	0	0	0	0	0	0	0	0	0	0	0	0	0	0	0	0	0	0	0	0	0	0	0	0	0	2.5617e-05	0	0	0	0	0	0	0
1/sp|P14406|CX7A2_HUMAN	2	0.277108	0	5.93906e-05	9.66571e-06	0	0	0	0	1.05989e-05	0	0	0	0	0	0	0	0	0	0	0	0	0	0	0	0	0	0	0	0	0	0	0	0	0	0	0	0	0	0	1.27736e-05	5.22171e-05	1.78202e-05	1.46773e-05	0	0	0	0	0
1/sp|P14543|NID1_HUMAN	2	0.0192462	0	0	0	0	0	0	0	0	0	0	0	1.00939e-06	1.06523e-06	0	3.31096e-07	0	0	0	0	0	0	0	1.60874e-06	0	0	0	2.31194e-06	0	0	0	0	0	0	0	4.68535e-07	0	0	0	0	0	0	0	0	0	0	0	0
1/sp|P14550|AK1A1_HUMAN	6	0.276923	0	0	1.99467e-05	0	0	0	0	9.77972e-06	0	0	0	0	0	0	0	0	0	0	0	0	0	0	0	0	0	0	0	0	0	0	0	0	0	0	0	6.37735e-06	0	4.22126e-06	0	2.94571e-05	0	2.0897e-05	6.05254e-06	0	0	0	0
1/sp|P14555|PA2GA_HUMAN	5	0.305556	0	0	0	0	0	0	0	0	0	0	3.01572e-06	1.12891e-05	7.28009e-06	1.38144e-06	6.94808e-07	0	0	0	0	0	0	2.16354e-06	1.06292e-05	4.98034e-06	2.49181e-05	9.62066e-06	1.6185e-05	3.39467e-06	1.16377e-05	1.93059e-05	3.21792e-06	0	1.25293e-06	3.63245e-06	1.50112e-07	4.02336e-05	0	6.69898e-05	0	1.30988e-06	0.000302659	9.34744e-05	0.000190923	0.000164624	0	0	0
1/sp|P14618|KPYM_HUMAN	32	0.653484	5.55161e-05	0.000800056	0.000809988	0.00110688	1.09201e-05	0.000138741	0.00161236	0.000483829	0.000410539	0	0	0	0	0	0	0.000223615	2.50399e-06	3.85718e-06	0	7.17181e-07	1.39827e-06	0	1.46282e-06	0	3.0235e-06	0	0	0	0	0	0	0	0	1.37969e-05	1.95053e-06	0.000821131	0.000455528	0.000550565	0.000926377	0.00148308	0.000403573	0.000387626	0.000299515	0.000386658	0	0	0
1/sp|P14625|ENPL_HUMAN	17	0.246575	7.23969e-06	4.07417e-05	0.000167096	0	0	0	0.000142709	0.000130148	8.20558e-05	0	0	0	1.12749e-06	0	0	7.01718e-06	0	0	0	0	0	0	2.77468e-06	0	0	0	2.81959e-05	0	0	0	0	0	0	0	3.31043e-06	0.000107786	2.99346e-05	7.7239e-05	0.000128369	0.000229243	7.55232e-05	7.59661e-05	9.03467e-05	0	0	0	0
1/sp|P14780|MMP9_HUMAN	24	0.405941	0	0	0.000154828	0.000564452	2.30283e-05	2.04276e-05	1.32852e-05	0.000224902	0.000111055	0	0	0	0	0	0	0.000555044	0	0	0	0	0	0	0	0	0	0	0	1.44697e-06	0	0	0	0	0	0	0	3.87534e-05	4.53039e-05	0.000290549	0.000396218	0.000208053	0.000115817	1.01366e-05	1.15207e-05	0	0	0	0
1/sp|P14866|HNRPL_HUMAN	7	0.185059	0	0	4.61883e-06	0	0	0	0	1.08059e-05	0	0	0	0	4.30088e-05	0	0	1.78523e-06	5.2375e-05	0	0	0	0	0	0	0	0	0	0	0	0	0	0	0	0	0	0	0	0	0	0	0.000130892	0	0	0	0	0	0	0
1/sp|P14868|SYDC_HUMAN	8	0.191617	0	0	0	0	0	0	0	0	0	0	0	0	0	0	0	0	0	0	0	0	0	0	0	0	0	0	0	0	0	0	0	0	0	0	0	0	0	0	2.79458e-06	5.872e-05	0	0	0	0	0	0	0
1/sp|P14923|PLAK_HUMAN	26	0.508725	0	0.000743568	0.000156051	4.67436e-05	0	0	0.000713066	0	3.8992e-05	0	0	0	0	0	1.50763e-05	0	0	3.60682e-05	0	2.53769e-05	2.52308e-05	0	0	0	0	0	9.57036e-05	0	2.03852e-05	0	0	6.931e-05	0	0	3.45273e-05	0.000727489	8.88288e-05	0.000141991	0.000206441	0.000389195	0.000274458	0.000378089	0.000493524	0.000266481	0.000238762	1.76931e-06	0
1/sp|P15104|GLNA_HUMAN	5	0.171582	0	8.21886e-05	5.53746e-05	0	0	0	1.00071e-05	0	0	0	0	0	5.57282e-07	0	0	0	0	0	0	0	0	0	0	0	0	0	0	0	0	0	0	0	0	0	0	2.56525e-05	0	0	0.000150208	2.32927e-05	0	6.70496e-05	0.000137797	0	0	0	0
1/sp|P15144|AMPN_HUMAN	4	0.0475698	0	0	2.79001e-06	4.37674e-06	0	0	0	1.07858e-05	0	0	0	0	0	0	0	5.41669e-06	0	0	0	0	0	0	0	0	0	0	0	4.72009e-07	5.17208e-06	0	0	0	0	0	3.25965e-07	0	0	0	0	6.2404e-06	0	0	0	0	0	0	0
1/sp|P15153|RAC2_HUMAN	4	0.197917	0	4.87239e-05	0.000322844	0.000396537	3.91846e-06	0	4.14416e-05	0.000253557	0.000186494	0	0	0	0	0	0	8.15817e-05	0	0	0	0	0	0	0	0	0	0	0	0	0	0	0	0	0	0	0	0.000215727	0.00020997	0.000181347	0.000222263	0.000589556	8.07193e-05	3.05439e-05	0.000100011	4.31556e-05	0	0	0
1/sp|P15169|CBPN_HUMAN	8	0.222707	0	0	0	0	1.88522e-05	0	0	0	0	1.80148e-05	3.96589e-05	0	4.05722e-05	2.42898e-05	2.72584e-05	0	1.57178e-05	2.05209e-05	1.69854e-05	2.34047e-05	5.06639e-05	2.00989e-05	3.82784e-05	1.2434e-05	3.57753e-05	2.00553e-05	1.96619e-05	1.44227e-05	1.5217e-05	2.11556e-05	2.51718e-05	9.66594e-06	1.96454e-05	1.21206e-05	2.72883e-05	0	0	0	0	0	0	0	0	0	0	1.78987e-05	2.49885e-05
1/sp|P15311|EZRI_HUMAN	9	0.194539	0	8.16729e-05	6.73094e-05	0	0	0	3.98743e-05	2.47487e-06	0	0	0	0	0	0	0	0	0	0	0	0	0	0	0	0	0	0	0	0	0	0	0	0	0	0	0	0.000122127	0	0	7.58243e-06	0.000369095	8.82659e-06	0.000274188	8.90644e-05	4.46161e-05	0	0	0
1/sp|P15374|UCHL3_HUMAN	3	0.186957	0	0	0	0	0	7.94267e-05	0	0	0	0.000113604	5.41393e-05	0	6.90779e-05	1.77036e-05	1.27502e-05	0	0.000188999	0	0	0.000200073	0.000158605	0.000157091	3.70039e-06	0	0	0	0.000120842	4.9628e-05	0.000166425	0	0.00015724	1.52611e-05	0.000154894	0	1.98832e-05	3.17019e-06	0	0	0	3.9627e-06	0	0	0	0	0	0	0
1/sp|P15502|ELN_HUMAN	3	0.0979644	0	0	0	0	0	0	0	3.79897e-05	0	0	0	0	0	0	0	0	0	0	0	0	0	0	0	0	0	0	0	0	0	0	0	0	0	0	0	0	0	0	0	0	0	0	0	0	0	0	0
1/sp|P15880|RS2_HUMAN	4	0.146758	0	7.67291e-05	1.96496e-05	0	0	0	4.5454e-05	0	0	0	0	0	0	0	0	0	0	0	0	0	0	0	0	0	0	0	3.22462e-06	0	0	0	0	0	0	0	0	9.05474e-05	0	0	0	0.000107385	0	2.10384e-05	3.11486e-05	0	0	0	0
1/sp|P15924|DESP_HUMAN	110	0.439568	2.61004e-05	0.000712858	0.000195121	0.000100526	0	0	0.00115023	0	2.77256e-05	0	4.05872e-07	0	0	0.000163427	0	0	0	0	0	0	0	0	0	0	0	0	0	5.86042e-07	0	0	0.000124047	0	2.63555e-06	1.91232e-06	0	0.000947854	0.000135027	0.000216839	0.000693385	7.92065e-05	0.000747857	0.000726567	0.00114338	0.000445897	0.000177155	0	0
1/sp|P15941|MUC1_HUMAN	2	0.0175299	0	9.97213e-06	6.79892e-06	0	0	0	0	0	0	0	0	0	0	0	0	0	0	0	0	0	0	0	0	0	0	0	0	0	0	0	0	0	0	0	0	0	0	0	0	0	0	4.09291e-06	0	0	0	0	0
1/sp|P16070|CD44_HUMAN	3	0.0512129	0	2.1093e-05	0	0	0	0.000148098	6.12803e-05	6.52524e-05	0	2.2021e-06	2.58838e-06	6.04323e-06	6.37199e-06	3.16555e-06	2.85829e-06	0	3.00692e-06	3.34066e-06	4.06729e-06	2.30673e-06	1.78999e-06	1.45926e-06	8.12507e-06	2.29146e-06	2.89194e-06	3.85842e-06	8.94918e-06	3.34444e-06	4.09524e-06	2.79318e-06	3.30378e-06	3.29845e-06	2.24764e-06	2.78587e-06	5.40908e-06	1.15507e-05	1.06705e-05	0	0	3.84437e-05	0	0	0	0	0	4.95587e-06	6.19531e-06
1/sp|P16152|CBR1_HUMAN	5	0.234657	0	0.000154573	9.86039e-06	0	0	0	4.22274e-05	0	0	0	0	0	0	0	0	0	0	0	0	0	0	0	0	0	0	0	0	0	0	0	0	0	0	0	0	3.34294e-06	0	0	0	1.05427e-05	0	0	1.66667e-05	0	0	0	0
1/sp|P16157|ANK1_HUMAN	14	0.118554	0	0	0	0	0	0	0	4.04297e-05	0	0	0	0	0	0	0	3.96172e-05	0	0	0	0	0	0	0	0	0	0	0	0	0	0	0	0	0	0	0	0	0	0	0	0	0	0	0	0	0	0	0
1/sp|P16401|H15_HUMAN	7	0.216814	6.72814e-06	0.000348131	0.000527212	0.000209738	0	0	0.000266442	0.000475389	8.79035e-05	0	0	0	0	0	0	0.000465758	0	0	0	0	0	0	0	0	0	0	0	0	0	4.50547e-07	0	0	0	0	0	0.000532332	0.000310386	0.000673843	0.00107957	0.00165781	0.000738026	0.000353999	0.000638749	0.000400778	0	0	0
1/sp|P16435|NCPR_HUMAN	2	0.0472674	0	0	0	0	0	0	0	8.66285e-07	0	0	0	0	0	0	0	0	0	0	0	0	0	0	0	0	0	0	0	0	0	0	0	0	0	0	0	0	0	0	0	1.25689e-06	0	0	0	0	0	0	0
1/sp|P16452|EPB42_HUMAN	5	0.0926194	0	0	0	0	0	0	0	2.0316e-05	0	0	0	0	0	0	0	2.88927e-05	0	0	0	0	0	0	0	0	0	0	0	0	0	0	0	0	0	0	0	0	0	0	0	0	0	0	0	0	0	0	0
1/sp|P16615|AT2A2_HUMAN	2	0.0326296	0	0	2.83023e-06	0	0	0	0	0	0	0	0	0	0	0	0	0	0	0	0	0	0	0	0	0	0	0	0	0	0	0	0	0	0	0	0	0	0	0	5.13438e-06	0	5.21181e-06	0	0	0	0	0	0
1/sp|P16885|PLCG2_HUMAN	6	0.0592885	0	0	0	0	0	0	0	0	0	0	0	0	0	0	0	0	0	2.9228e-05	2.82376e-05	0	0	0	5.43178e-05	0	0	0	0	0	0	0	0	0	0	0	0	0	0	0	0	4.99237e-05	0	0	0	0	0	0	0
1/sp|P16930|FAAA_HUMAN	2	0.0596659	0	0	7.53691e-06	0	0	0	0	3.05795e-06	0	0	0	0	0	0	0	0	0	0	0	0	0	0	0	0	0	0	1.12789e-05	0	0	0	0	0	0	0	0	0	0	0	0	0	0	0	0	0	0	0	0
1/sp|P16989|YBOX3_HUMAN	2	0.0860215	0	0	0.000141291	0	0	0	1.62009e-05	0	0	0	0.000182904	0	0	0	0	0	0.000349371	0.000287457	0.000187313	0.000254483	0.000258423	0.000150442	0.000556643	0.000276298	0	0.000287482	0.000715742	0.000465212	0.000121842	0.000264168	0.000254577	0.000544486	0.000279799	0.000851705	0.000344245	0	0	0	0	4.11228e-06	0	9.49693e-06	0	0	0	0.00018747	0.000188661
1/sp|P17174|AATC_HUMAN	3	0.0968523	0	1.79418e-06	0	0	0	0	0	0	0	0	0	0	0	0	0	0	0	0	0	0	0	0	0	0	0	0	1.51568e-06	0	0	0	0	0	0	0	0	0	0	0	0	2.01269e-06	0	9.26253e-06	0	0	0	0	0
1/sp|P17213|BPI_HUMAN	12	0.371663	0	0.000124398	0.000236566	0.000473852	0	0	1.23811e-05	0.000282549	0.000763667	0	0	0	0	0	0	0.000490935	0	0	0	0	0	0	0	0	0	0	0	0	0	0	0	0	0	0	0	5.33197e-05	0.000351173	0.000398944	0.000576492	0.000504787	0.000269202	0.000127084	0.000248416	0	0	0	0
1/sp|P17844|DDX5_HUMAN	6	0.107492	0	0	8.33588e-06	0	0	0	0	0	0	0	0	0	8.80402e-07	0	0	0	0	0	0	0	0	0	0	0	0	0	0	0	0	0	0	0	0	0	0	0	0	0	0	8.72116e-05	0	0	0	0	0	0	0
1/sp|P17858|PFKAL_HUMAN	7	0.130769	0	9.16665e-06	0	0	0	0	0	1.30817e-06	6.98651e-06	0	0	0	0	0	0	0	3.77068e-06	0	0	0	0	0	0	0	0	0	0	0	0	0	0	0	0	0	0	6.30612e-06	2.28738e-06	0	0	2.80633e-05	0	0	0	0	0	0	0
1/sp|P17927|CR1_HUMAN	6	0.0367827	0	0	0	0	0	0	0	0	0	0	0	0	0	0	0	0	0	0	0	0	0	0	0	0	0	0	0	0	0	0	0	0	0	0	0	0	0	0	0	0.000102153	0	0	0	0	0	0	0
1/sp|P17931|LEG3_HUMAN	6	0.284	0	9.75216e-05	0.000145434	2.419e-05	0	1.25616e-05	0.0001765	0.000848846	0	0	0	0	0	0	0	7.41117e-06	0	0	0	0	0	0	0	0	0	0	0	0	0	0	0	0	0	0	0	0	2.60705e-05	8.63748e-05	4.68966e-05	9.14846e-05	0.000147847	0.0003417	0.00013721	6.98678e-05	0	0	0
1/sp|P17980|PRS6A_HUMAN	3	0.107062	0	1.07961e-05	7.88141e-06	0	0	0	5.20657e-06	2.52181e-06	0	0	0	0	0	0	0	0	0	0	0	0	0	0	0	0	0	0	0	0	0	0	0	0	0	0	0	0	0	0	0	5.74872e-06	0	0	0	0	0	0	0
1/sp|P17987|TCPA_HUMAN	8	0.185252	0	0	9.34779e-06	0	0	0	3.74179e-05	1.15294e-05	0	0	0	0	0	0	0	0	0	0	0	0	0	0	0	0	0	0	0	0	0	0	0	0	0	0	0	2.39722e-05	0	0	2.93954e-05	0.000108166	2.36482e-05	2.95436e-05	1.12263e-05	0	0	0	0
1/sp|P18065|IBP2_HUMAN	3	0.113846	0	0	0	0	0	0	0	0	0	0	0	0	1.85327e-06	0	0	0	0	0	0	0	0	0	3.19022e-06	0	2.08406e-06	0	4.12101e-06	0	1.92873e-06	3.22074e-06	0	2.41343e-06	0	0	6.39598e-05	0	0	0	0	0	0	0	0	0	0	0	0
1/sp|P18085|ARF4_HUMAN	2	0.133333	0	3.54488e-05	0	0	0	0	0	4.98611e-06	0	0	0	0	0	0	0	0	6.40509e-06	0	1.93572e-05	0	0	0	2.60753e-05	0	0	1.96788e-05	8.2978e-06	0	0	0	8.34378e-06	0	0	2.20622e-05	1.72388e-05	0	0	0	0	2.09204e-05	0	0	2.66054e-06	0	0	0	0
1/sp|P18124|RL7_HUMAN	7	0.326613	0	2.76286e-05	1.77193e-05	0	0	0	0.000140903	0	0	0	0	0	0	0	0	0	0	0	0	0	0	0	0	0	0	0	0	0	0	0	0	0	0	0	0	5.79607e-05	0	3.31392e-05	6.83297e-05	0.000154885	5.38492e-05	0.000137559	5.1875e-05	0	0	0	0
1/sp|P18206|VINC_HUMAN	25	0.281305	0	0	6.62154e-05	6.109e-05	0	4.27155e-06	6.23606e-06	2.42352e-05	3.51684e-06	0	7.15002e-06	0	0	0	0	4.44227e-05	6.79426e-06	1.48618e-06	0	0	9.08837e-06	0	0	0	0	0	0	0	0	0	0	0	0	0	0	3.47399e-05	1.38345e-05	6.56047e-05	9.06573e-05	4.39685e-05	6.67322e-05	6.93381e-05	0.00010875	3.21111e-05	0	0	0
1/sp|P18428|LBP_HUMAN	13	0.247401	1.26196e-05	0	1.3369e-05	5.37998e-05	0.000110697	4.60726e-05	2.27961e-05	3.10332e-05	1.67055e-05	4.83676e-05	0.000143344	0.000212901	0.000174954	0.000170131	0.000176097	3.80541e-05	2.97661e-05	2.18279e-05	4.17702e-05	7.59905e-05	3.34829e-05	4.88134e-05	7.34695e-05	5.45876e-05	6.63062e-05	7.7199e-05	0.000106944	2.55906e-05	8.60654e-05	0.000153562	0.000154216	3.58114e-05	8.00482e-05	3.54245e-05	6.32797e-05	0	3.01114e-06	0	0	7.63629e-06	0	0	0	0	0	2.54218e-06	3.33338e-06
1/sp|P18510|IL1RA_HUMAN	6	0.384181	0	0.000258928	0.000196229	0	0	0	7.86596e-06	0	0	0	0	0	0	0	0	0	0	0	0	0	0	0	0	0	0	0	0	0	3.68428e-06	0	0	0	0	0	0	8.26585e-05	2.40158e-05	7.71735e-05	0.000172195	3.27698e-05	0.00023513	0.00038634	0.000240378	0	0	0	0
1/sp|P18621|RL17_HUMAN	3	0.217391	0	0	2.08234e-05	0	0	0	3.50264e-05	0	0	0	0	0	0	0	0	0	0	0	0	0	0	0	0	0	0	0	0	0	0	0	0	0	0	0	0	0	0	0	0	4.30893e-05	1.85833e-05	3.25755e-05	1.97162e-05	0	0	0	0
1/sp|P18669|PGAM1_HUMAN	8	0.377953	2.09705e-05	0.000236892	0.000132545	9.10422e-05	0	1.70385e-05	0.000222403	4.75575e-05	1.86291e-05	0	0	0	0	0	0	6.41545e-05	0	0	0	0	0	0	0	0	0	0	0	0	0	0	0	0	0	0	0	8.31147e-05	6.75677e-05	7.29827e-05	8.48652e-05	0.00025317	5.48311e-05	0.00011541	6.89305e-05	0	0	0	0
1/sp|P19012|K1C15_HUMAN	6	0.173246	0	9.84825e-05	1.67831e-05	0	0	0	0	0	0	0	0	0	0	0	0	0	0	0	9.1951e-05	0	0	0	0	0	0	0	0	0	0	0	0	0	0	0	0	4.47761e-05	2.04459e-06	0	8.49346e-06	2.33785e-05	8.94264e-06	4.65963e-05	0	0	0	0	0
1/sp|P19013|K2C4_HUMAN	40	0.642322	0	0.0312892	0.0191244	0.00217675	0	0	0.000832668	2.42315e-05	1.70031e-05	0	1.40211e-06	0	0	0	0	0	0	0	3.83585e-06	0	0	0	0	0	0	0	0	0	0	0	0	0	0	0	0	0.00211015	0.00603345	0.00938066	0.0144969	0.00284505	0.0347943	0.0469092	0.0143968	0.014754	0.0217392	0	0
1/sp|P19320|VCAM1_HUMAN	4	0.0784844	0	0	0	0	0	2.30841e-06	0	0	0	0	0	0	3.21148e-06	0	1.12436e-06	0	0	0	0	0	0	1.55559e-06	7.68602e-06	0	0	4.20892e-06	3.12324e-06	1.44798e-06	9.98961e-06	1.98734e-06	3.34143e-06	3.3311e-06	0	0	8.69704e-06	0	0	0	0	9.90669e-06	0	0	0	0	0	0	0
1/sp|P19338|NUCL_HUMAN	13	0.191549	0	0	2.69777e-05	0	0	0	5.47496e-05	3.4801e-06	0	0	0	0	0	0	0	0	0	0	0	0	0	0	0	0	0	0	0	0	0	0	0	0	0	0	0	0.000151176	0	1.21582e-05	1.94339e-05	0.000353548	0	0	0	0	0	0	0
1/sp|P19367|HXK1_HUMAN	9	0.121047	0	9.98422e-05	1.83194e-05	1.84718e-06	0	0	0	0	0	0	0	0	0	0	0	0	0	0	0	0	0	0	0	0	0	0	0	0	0	0	0	0	0	0	0	4.10498e-06	0	0	1.89521e-05	3.14622e-05	0	2.09557e-05	8.0167e-06	0	0	0	0
1/sp|P19652|A1AG2_HUMAN	10	0.41791	0.00108088	0.000158612	0.00071706	0.000591276	0.0024163	0.00290554	0.000771115	0.000258627	4.27797e-05	0.00101785	0.00180872	0.000980322	0.00106458	0.00123823	0.00110379	0.0002618	0.00111022	0.00125327	0.00114405	0.00136485	0.000783226	0.0015716	0.000720125	0.000558753	0.000647912	0.00060347	0.00117734	0.000443915	0.00108805	0.000840167	0.00184227	0.0012886	0.00207219	0.000703889	0.00118172	0.000272182	0.00110034	5.34434e-05	1.63898e-05	8.6417e-05	0	0	0	0	0	0.00090268	0.00162472
1/sp|P19823|ITIH2_HUMAN	26	0.312896	0.000165202	0	0.000156527	2.52174e-05	9.78171e-05	8.03734e-05	1.79388e-05	7.57306e-05	2.52246e-05	0.000390443	0.000262221	0.000223396	0.000181374	0.000308614	0.000261147	0.000141132	0.000649778	0.00034354	0.000324005	0.000232934	0.000338464	0.000494144	0.000205099	0.000393358	0.000428388	0.000259525	0.000289938	0.000464097	0.000522612	0.000253152	0.000132448	0.000339881	0.000363247	0.000421538	0.000248315	7.06499e-05	0.000197352	0.000168812	0.000129724	0.000211669	2.34053e-05	0	0	0	0	0.00033616	0.000398574
1/sp|P19827|ITIH1_HUMAN	19	0.32382	0.000246098	0	0.000190555	7.00942e-05	7.86294e-05	0.000318904	2.27442e-05	7.71157e-05	0	0.000244066	0.000267693	0.000151031	0.000161224	0.000222279	0.000194642	6.94524e-05	0.000389554	0.000350798	0.000320111	0.000222018	0.000313257	0.000426863	0.000150459	0.00026483	0.000310306	0.000131302	0.000241965	0.000229509	0.000340087	0.000172666	0.000134472	0.000249783	0.000311959	0.000238219	0.00017105	5.96987e-05	0.000231056	0.000164775	5.06588e-05	0.000129085	5.10935e-05	0	0	0	0	0.000316858	0.000366223
1/sp|P19878|NCF2_HUMAN	8	0.193916	0	0	7.57351e-06	0	0	0	0	4.23147e-05	0	0	0	0	0	0	0	2.76107e-05	0	0	0	0	0	0	0	0	0	0	0	0	0	0	0	0	0	0	0	0	1.93153e-05	0	0	3.66253e-05	0	0	0	0	0	0	0
1/sp|P19957|ELAF_HUMAN	3	0.299145	0	2.81132e-05	0	0	0	0	0	0	0	0	0	0	0	0	0	0	0	0	0	0	0	0	0	0	0	0	0	0	0	0	0	0	0	0	0	1.77693e-06	0	0	0	0	0	0	0	0	0	0	0
1/sp|P19971|TYPH_HUMAN	16	0.460581	7.43183e-06	0.000200255	7.93759e-05	5.87251e-05	3.70495e-06	5.96382e-06	0.000496543	3.85082e-05	1.78004e-05	0	0	1.2919e-06	3.40606e-07	0	0	0	0	0	0	0	0	0	0	0	0	0	0	0	0	0	0	0	8.28775e-07	0	0	0.000122899	4.70563e-06	0.000118704	8.20257e-05	0.000158891	4.52722e-05	3.19629e-05	0.000278906	1.43001e-05	0	0	0
1/sp|P20023|CR2_HUMAN	8	0.103582	0	0	0	0	0	0	0	0	0	0	0	0	0	0	0	0	0	0	0	0	0	0	0	0	0	0	0	0	0	0	0	0	0	0	0	3.43953e-06	0	0	0	0.000118884	0	0	0	0	0	0	0
1/sp|P20042|IF2B_HUMAN	3	0.117117	0	0	0	0	0	0	1.11201e-05	0	0	0	0	0	0	0	0	0	0	0	0	0	0	0	0	0	0	0	0	0	0	0	0	0	0	0	0	0	0	9.9001e-07	0	9.5137e-06	0	0	0	0	0	0	0
1/sp|P20061|TCO1_HUMAN	4	0.124711	0	0	2.77524e-06	0	0	0	0	7.60021e-07	0	0	0	0	0	0	0	0	0	0	0	0	0	0	0	0	0	0	0	0	0	0	0	0	0	0	0	2.73012e-05	1.2456e-05	5.63036e-05	8.82845e-05	0	6.39649e-05	0.000148266	4.62665e-05	9.94558e-05	0	0	0
1/sp|P20073|ANXA7_HUMAN	7	0.153689	0	0	2.70025e-05	0	0	1.85481e-06	2.91697e-05	8.86534e-06	4.33289e-06	0	0	0	0	0	0	6.75845e-06	0	0	0	0	0	0	0	0	0	0	0	0	0	0	0	0	0	0	0	9.03944e-06	1.32782e-05	6.22473e-06	1.65884e-05	7.69047e-05	2.2196e-05	2.45739e-05	1.03796e-05	0	0	0	0
1/sp|P20160|CAP7_HUMAN	7	0.486056	0.000159466	9.68175e-05	0.000836982	0.00245193	6.51221e-05	2.3946e-06	0.000445277	0.000290697	0.000765301	0	0	0	0	0	0	0.00334353	0	0	0	0	0	0	0	0	0	0	0	0	0	0	0	0	0	0	0	0.000164438	0.000291831	0.000279004	0.000205823	0.000465331	0.000121539	9.60609e-05	0.000209114	4.21388e-05	0	0	0
1/sp|P20292|AL5AP_HUMAN	2	0.10559	0	6.95021e-05	0.000183605	0.000398669	0	0	0	0.000116077	0.000211712	0	0	0	0	0	0	0.000191242	0	0	0	0	0	0	0	0	0	0	0	0	0	0	0	0	0	0	0	0	0.000137036	0.000302356	0.000443109	0.000307263	0.000165242	0	0.000187088	0.000103557	0	0	0
1/sp|P20591|MX1_HUMAN	4	0.0740181	0	3.86554e-05	1.83103e-06	0	0	0	0	0	0	0	0	0	0	0	0	0	0	0	0	0	0	0	0	0	0	0	0	0	0	0	0	0	0	0	0	0	0	0	0	8.6445e-06	0	0	1.08355e-05	0	0	0	0
1/sp|P20618|PSB1_HUMAN	3	0.19917	0	0	1.71642e-05	0	0	0	1.9876e-05	0	0	0	0	0	0	0	0	0	0	0	0	0	0	0	0	0	0	0	0	0	0	0	0	0	0	0	0	0	0	0	1.55288e-05	5.82597e-05	0	5.01369e-05	1.65909e-05	0	0	0	0
1/sp|P20674|COX5A_HUMAN	4	0.466667	0	7.9205e-06	3.83294e-05	0	0	0	0	0	0	0	0	0	0	0	0	0	0	0	0	0	0	0	0	0	0	0	0	0	0	0	0	0	0	0	0	0	8.28527e-06	2.01586e-05	0	5.51543e-05	2.26944e-05	1.8918e-05	0	0	0	0	0
1/sp|P20700|LMNB1_HUMAN	16	0.365188	0	0	3.92759e-05	0	0	0.000128968	0	2.77204e-05	0	0	0	0	0	0	4.66785e-05	1.56334e-05	0	0	0	0	0	0	0	0	0	0	0	0	0	0	0	0	0	0	0	4.6048e-05	2.75356e-05	2.37767e-05	3.34113e-05	0.000167937	1.48826e-05	0	2.60457e-05	1.2106e-05	0	0	0
1/sp|P20742|PZP_HUMAN	14	0.131579	0	0	0.000263524	0.000110467	5.06293e-06	0	0	0	5.34392e-05	0	0	0	1.56071e-06	9.6498e-06	0	0	6.92068e-05	1.62426e-05	9.66719e-06	0	4.70702e-05	3.82984e-05	7.6941e-06	0	0.000498096	0	2.04607e-05	0	2.23235e-06	0	2.94066e-05	1.23871e-05	0.00023764	1.44845e-05	0	0	0	0	0	0	0	0	0	1.78612e-05	0	0	0
1/sp|P20774|MIME_HUMAN	4	0.151007	0	0	0	0	0	0	0	4.81199e-05	0	0	0	0	0	0	0	0	0	0	0	0	0	0	0	0	0	0	0	0	0	0	0	0	0	0	0	0	0	0	0	0	0	0	0	0	0	0	0
1/sp|P20810|ICAL_HUMAN	6	0.141243	0	8.53474e-05	4.51369e-05	0	0	9.71216e-06	3.81802e-05	0	0	0	0	0	0	0	0	0	0	0	0	0	0	0	0	0	0	0	0	0	0	0	0	0	0	0	0	7.80316e-06	1.82995e-06	8.67222e-06	2.10849e-05	9.08385e-06	0	2.43453e-05	0	0	0	0	0
1/sp|P20851|C4BPB_HUMAN	5	0.246032	0	0	0	0	1.25289e-05	0	0	1.26182e-05	0	1.94516e-05	3.70783e-05	3.71386e-05	2.82021e-05	3.92568e-05	2.96875e-05	0	6.45617e-05	0.000109262	4.78314e-05	4.58317e-05	7.23921e-05	5.68257e-05	5.87474e-05	5.17365e-05	3.90297e-05	2.89878e-05	3.53293e-05	3.36221e-05	2.66353e-05	3.41248e-05	4.85419e-05	4.6053e-05	5.079e-05	5.21567e-05	2.33223e-05	0	0	0	0	6.22493e-06	0	0	0	0	0	7.58036e-06	2.24314e-05
1/sp|P20930|FILA_HUMAN	25	0.093573	0	0	5.51813e-06	0	0	0	0.000120284	0	5.40799e-06	0	0	0	0	0	0	0	0	0	0	0	0	0	0	0	0	0	0	0	0	0	6.7205e-06	0	0	0	0	0.000136493	1.61082e-05	0	2.11802e-05	0.000148143	1.65927e-06	2.50926e-05	0.000847936	4.08217e-05	0	0	0
1/sp|P21128|ENDOU_HUMAN	2	0.0829268	0	0	0	0	0	0	0	0	0	0	0	0	0	0	0	0	0	0	0	0	0	0	0	0	0	0	0	0	0	0	0	0	0	0	0	0	0	0	0	0	0	8.74864e-07	0	0	0	0	0
1/sp|P21281|VATB2_HUMAN	3	0.0821918	0	0	0	0	0	0	0	1.70165e-05	0	0	0	0	0	0	0	0	0	0	0	0	0	0	0	0	0	0	0	0	0	0	0	0	0	0	0	0	0	3.32997e-06	3.6321e-06	8.37444e-06	0	1.34261e-05	0	0	0	0	0
1/sp|P21333|FLNA_HUMAN	60	0.344541	2.4721e-06	1.97506e-05	0.000106445	0.000129193	2.20027e-06	1.5173e-05	0.000110666	0.000116708	3.19948e-05	0	1.1744e-05	0	3.50326e-06	9.74378e-07	7.49465e-07	0.000122805	1.54474e-05	1.32281e-05	7.62719e-07	4.99394e-06	1.78577e-05	5.19181e-06	0	3.97371e-07	0	0	4.70014e-06	5.28866e-06	0	8.20506e-07	5.37832e-07	8.58719e-06	6.55146e-06	7.2628e-06	7.63969e-06	2.6875e-05	3.50126e-05	4.81985e-05	6.70198e-05	0.000120091	3.24436e-05	0	5.48303e-05	0	0	0	0
1/sp|P21796|VDAC1_HUMAN	5	0.254417	0	7.22568e-05	6.28264e-05	2.00946e-05	0	0	0	2.15546e-06	0	0	0	0	0	0	0	0	0	0	0	0	0	0	0	0	0	0	0	0	0	0	0	0	0	0	0	0	5.58146e-06	0	1.28082e-05	7.61282e-05	4.56713e-05	2.53725e-05	1.97939e-05	0	0	0	0
1/sp|P21810|PGS1_HUMAN	3	0.108696	0	0	0	0	0	0	0	4.31132e-05	0	0	0	0	0	0	0	0	0	0	0	0	0	0	0	0	0	0	0	0	0	0	0	0	0	0	0	0	0	0	0	0	0	0	0	0	0	0	0
1/sp|P21926|CD9_HUMAN	2	0.153509	0	0	0	0	0	0	0	0	0	0	0	0	0	0	0	0	1.66884e-06	0	0	0	0	0	0	0	0	0	0	0	0	0	0	0	0	0	0	0	0	7.40962e-06	0	0	1.09484e-05	1.61668e-05	5.82296e-06	0	0	0	0
1/sp|P21964|COMT_HUMAN	4	0.173432	0	0	0	0	0	0	0	8.1939e-06	0	0	0	0	0	0	0	0	0	0	0	0	0	0	0	0	0	0	0	0	0	0	0	0	0	0	0	0	0	0	0	1.96485e-06	0	0	0	0	0	0	0
1/sp|P21980|TGM2_HUMAN	4	0.0873362	0	0	0	0	0	0	0	8.80001e-06	0	0	0	0	0	0	0	0	0	0	0	0	0	0	0	0	0	0	0	0	0	0	0	0	0	0	0	0	0	0	0	3.99435e-06	0	0	0	0	0	0	0
1/sp|P22061|PIMT_HUMAN	2	0.0969163	0	0	0	0	0	0	0	0	0	0	0	0	0	0	0	0	0	0	0	0	0	0	0	0	0	0	0	0	0	0	0	0	0	0	0	0	0	0	0	2.07404e-05	9.56713e-06	0	8.79694e-06	0	0	0	0
1/sp|P22079|PERL_HUMAN	17	0.299157	0	0.000284434	4.93732e-05	0.00105476	0	0	0	0	0	0	0	0	0	0	0	0	0	0	0	0	0	0	0	0	0	1.18882e-06	0	0	0	0	0	0	0	0	0	0.000123374	6.08694e-06	0.000808893	2.64277e-05	8.08519e-07	0.000432172	0.000445141	0.000222171	0.000183134	0	0	0
1/sp|P22102|PUR2_HUMAN	2	0.0267327	0	0	0	0	0	0	0	0	0	0	0	0	0	0	0	0	0	0	0	0	0	0	0	0	0	0	0	0	0	0	0	0	0	0	0	0	0	0	0	4.16507e-06	0	0	0	0	0	0	0
1/sp|P22234|PUR6_HUMAN	4	0.124706	0	0	2.45732e-06	0	0	0	0	0	0	0	0	0	0	0	0	0	0	0	0	0	0	0	0	0	0	0	0	0	0	0	0	0	0	0	0	0	0	0	0	2.58913e-05	0	0	0	0	0	0	0
1/sp|P22307|NLTP_HUMAN	2	0.0420475	0	0	0	0	0	0	0	1.90392e-06	0	0	0	0	0	0	0	0	0	0	0	0	0	0	0	0	0	0	0	0	0	0	0	0	0	0	0	0	0	0	0	2.90321e-05	0	0	0	0	0	0	0
1/sp|P22314|UBA1_HUMAN	20	0.304348	0	7.18294e-05	0.000117284	4.86578e-05	0	1.06455e-06	0.000115364	3.11493e-05	0	0	0	0	0	0	0	2.12931e-05	0	0	0	0	0	0	0	0	0	0	0	0	0	0	0	0	0	0	0	5.54819e-05	2.18658e-05	2.32624e-05	5.19115e-05	0.000144249	5.04365e-05	5.52829e-05	4.3463e-05	0	0	0	0
1/sp|P22352|GPX3_HUMAN	5	0.292035	0	0	0	0	0	0	0	9.87988e-06	0	3.6297e-05	3.37211e-05	0	4.55605e-05	2.66621e-05	2.33265e-05	0	5.50771e-05	4.96313e-05	3.4658e-05	6.26078e-05	6.07784e-05	4.62518e-05	6.1913e-05	6.80148e-05	4.93608e-05	6.56592e-05	7.25796e-05	3.77789e-05	9.94536e-05	4.45709e-05	5.44446e-05	2.69244e-05	3.66696e-05	3.47064e-05	5.78053e-05	0	4.46837e-06	0	0	0	0	0	0	0	0	3.80417e-05	5.11976e-05
1/sp|P22626|ROA2_HUMAN	12	0.399433	0	0.000123814	6.23617e-05	3.61809e-05	0	0	5.27611e-05	0.000103706	2.56033e-05	0	0	0	0	0	0	2.75132e-05	0	0	0	0	0	0	0	0	0	0	0	0	0	0	0	0	0	0	0	0.000152359	3.3033e-05	3.2491e-05	0.000101585	0.000524402	3.11006e-05	2.81151e-05	5.65985e-05	1.66273e-05	0	0	0
1/sp|P22692|IBP4_HUMAN	3	0.162791	0	0	0	0	1.33187e-05	1.4774e-05	0	0	0	0	0	0	6.34994e-06	0	0	0	0	0	0	1.57214e-06	0	5.8819e-07	6.44099e-06	0	0	0	4.16063e-06	0	2.60333e-06	0	1.18459e-06	1.36537e-06	0	7.04246e-07	3.12266e-06	0	0	0	0	0	0	0	0	0	0	0	0
1/sp|P22695|QCR2_HUMAN	3	0.0949227	0	0	1.83184e-05	0	0	0	0	4.20169e-06	0	0	0	0	0	0	0	1.38736e-06	0	0	0	0	0	0	0	0	0	0	0	0	0	0	0	0	0	0	0	3.24312e-06	1.98143e-06	2.5584e-06	5.96437e-06	2.10108e-05	7.11103e-06	4.35642e-06	4.48455e-06	0	0	0	0
1/sp|P22735|TGM1_HUMAN	18	0.27907	0	0.00025664	0.000101909	2.70945e-06	0	0	8.71096e-05	0	0	0	0	0	0	0	0	0	0	0	0	0	0	0	0	0	0	0	0	0	0	0	0	0	0	0	0	0.000268598	6.25606e-05	0.000162134	0.000426606	5.9977e-05	0.000412918	0.00045098	0.000370636	0.000317037	0	0	0
1/sp|P22792|CPN2_HUMAN	9	0.286239	0	0	0	0	2.27635e-05	2.54705e-05	0	0	0	3.17118e-05	6.71575e-05	5.55115e-05	6.38902e-05	7.72636e-05	5.11501e-05	2.16026e-06	7.87487e-05	8.87633e-05	5.63508e-05	8.60547e-05	0.000123294	6.74074e-05	9.82447e-05	6.04234e-05	0.000122625	0.000106369	7.28959e-05	8.6004e-05	7.31109e-05	0.00010471	0.00013692	6.88132e-05	0.000110884	6.63996e-05	7.42955e-05	0	9.97603e-07	0	0	0	0	0	0	0	0	1.18447e-05	2.27291e-05
1/sp|P22894|MMP8_HUMAN	10	0.282655	0	0	6.64556e-05	0.000311102	1.78457e-05	5.44404e-05	1.74659e-05	6.21271e-05	0.000142096	0	0	0	0	0	0	0.000189165	0	0	0	0	0	0	0	0	0	0	1.05816e-06	0	0	0	0	0	0	0	1.23073e-06	2.15831e-05	0	2.49028e-05	9.04764e-05	1.70153e-05	0	0	0	0	0	0	0
1/sp|P22897|MRC1_HUMAN	2	0.0178571	0	0	0	0	0	0	0	0	0	0	0	0	0	0	0	7.91288e-07	0	0	0	2.92694e-06	0	0	0	0	0	0	0	0	3.8284e-07	0	0	0	0	0	0	1.65872e-05	0	0	0	0	0	0	0	0	0	0	0
1/sp|P23083|HV103_HUMAN	4	0.452991	2.9327e-05	0	0.000112532	0	5.27344e-05	0	0	6.53841e-06	0	0.000185286	0.00013357	0	0.000134111	7.88563e-06	9.07977e-06	0.00021758	0.000172915	8.13943e-05	0.000100497	0.000311843	0.000175998	0.000125558	0.000330923	9.39577e-05	0.000129286	4.7008e-05	0.000281557	2.55553e-05	8.27631e-05	4.22371e-05	0.000128919	0.000444555	0.000229002	8.72541e-05	0.00032722	8.59581e-05	6.89194e-06	9.62665e-05	2.90584e-05	9.79209e-05	7.32951e-05	5.73982e-05	0	0	0	4.35443e-05	3.55311e-05
1/sp|P23141|EST1_HUMAN	4	0.0811287	0	0	0	0	0	0	0	0	0	0	0	0	4.37607e-06	0	0	0	0	0	0	0	0	0	7.15621e-06	0	0	0	6.75882e-05	4.406e-07	0	0	0	0	0	0	0	0	0	0	0	0	0	0	0	0	0	0	0
1/sp|P23142|FBLN1_HUMAN	15	0.321479	5.53294e-06	0	0	0	6.04825e-05	0.000117241	0	2.98569e-05	0	1.64386e-05	1.6061e-05	2.62531e-05	3.26819e-05	3.50075e-05	3.70434e-05	0	3.85455e-05	6.81795e-05	3.85555e-05	0.000203456	4.28685e-05	3.96005e-05	6.92402e-05	3.2756e-05	2.95244e-05	9.01233e-05	4.04518e-05	3.87124e-05	6.38326e-05	2.8162e-05	4.86875e-05	5.22906e-05	3.77984e-05	2.64622e-05	5.62088e-05	0	0	0	0	3.99169e-06	0	0	0	0	0	6.93022e-06	2.01845e-05
1/sp|P23246|SFPQ_HUMAN	10	0.168317	0	0	7.57646e-06	0	0	0	1.50865e-05	1.23094e-05	0	0	0	0	0	0	0	5.25378e-06	0	0	0	0	0	0	0	0	0	0	0	0	0	0	0	0	0	0	0	2.9725e-05	8.59516e-07	0	1.64474e-05	0.000147435	1.24211e-05	5.72209e-06	1.46255e-05	0	0	0	0
1/sp|P23280|CAH6_HUMAN	10	0.399351	0	0.000526542	0.000112723	0.00175891	0	0	0	0	0	0	0	0	0	0	0	0	0	0	0	0	0	0	0	0	0	0	0	0	0	0	0	0	0	0	0	0.000685467	0.000111504	0.00265117	0.000647974	0	0.00246976	0.00152134	0.000299679	0.00173199	0	0	0
1/sp|P23284|PPIB_HUMAN	8	0.393519	0	0.000135328	0.000143466	5.72133e-05	0	0	5.60129e-05	5.45354e-05	7.29211e-05	0	0	0	0	0	0	7.34813e-05	0	0	0	0	0	0	0	0	0	0	0	0	0	0	0	0	0	0	0	0.000137546	5.65083e-05	4.63076e-05	0.000113265	0.000279937	0.000157382	5.37735e-05	4.26461e-05	1.99957e-05	0	0	0
1/sp|P23381|SYWC_HUMAN	13	0.386412	1.86661e-06	0.00052156	9.4658e-06	1.0443e-05	0	0	0	5.16808e-06	0	0	0	0	3.03631e-06	0	0	0	0	0	0	0	0	0	1.00402e-06	0	0	0	0	0	0	0	0	0	0	0	0	2.29865e-05	1.49272e-06	3.71076e-05	8.8858e-07	6.51449e-05	0	0	5.99548e-05	0	0	0	0
1/sp|P23396|RS3_HUMAN	9	0.465021	0	0.000275042	8.2762e-05	3.33601e-05	0	0	0.000148009	3.27167e-06	0	0	0	0	0	0	0	0	0	0	0	0	0	0	0	0	0	0	0	0	0	0	0	0	0	0	0	0.000189347	2.63916e-05	2.90268e-05	4.52064e-05	0.000240103	7.01899e-05	8.51775e-05	5.56263e-05	1.81134e-05	0	0	0
1/sp|P23526|SAHH_HUMAN	9	0.25463	0	8.04596e-05	4.56267e-05	0	0	0	5.92784e-05	2.37754e-05	4.74351e-06	0	0	0	0	0	0	3.65722e-05	0	0	0	0	0	0	0	0	0	0	0	0	0	0	0	0	0	0	0	9.85405e-05	9.51699e-06	7.54889e-06	6.15264e-06	6.88794e-05	1.28981e-05	7.03784e-05	5.44308e-05	0	0	0	0
1/sp|P23528|COF1_HUMAN	10	0.433735	2.55941e-06	0	0.000142159	0.000189602	3.35856e-06	4.40299e-05	7.40714e-05	9.06869e-05	1.85206e-05	0	0	0	0	0	0	3.76747e-05	0	0	0	0	0	0	2.16054e-05	0	0	0	0	0	0	0	0	0	0	0	0	0.000104794	5.2422e-05	6.17857e-05	4.85674e-05	0.00035914	2.94122e-05	3.09507e-05	5.20154e-05	0	0	0	0
1/sp|P24158|PRTN3_HUMAN	5	0.308594	3.63911e-05	0.000636247	0.00111152	0.00357576	0.00041055	0.000215547	0.000696891	0.000677779	0.0019382	0	0	4.06817e-06	6.79721e-06	0	0	0.00257768	0	0	0	0	0	0	0	0	0	1.37538e-06	0	0	0	0	0	0	0	0	0	0.000226465	0.000671558	0.00052964	0.00039988	0.000570315	0.000133544	7.42955e-05	0.000262691	1.68345e-05	0	0	0
1/sp|P24534|EF1B_HUMAN	2	0.0977778	0	7.90126e-05	2.92649e-05	0	0	0	3.07127e-05	1.1591e-05	0	0	0	0	0	0	0	0	0	0	0	0	0	0	0	0	0	0	0	0	0	0	0	0	0	0	0	9.69351e-05	1.93574e-05	2.51078e-05	4.83048e-05	5.9779e-05	6.30866e-05	7.65842e-05	6.35315e-05	4.12137e-05	0	0	0
1/sp|P24539|AT5F1_HUMAN	2	0.0898438	0	0	2.45296e-05	1.64365e-05	0	0	0	7.18878e-06	0	0	0	0	0	0	0	0	0	0	0	0	0	0	0	0	0	0	0	0	0	0	0	0	0	0	0	0	0	6.39748e-06	0	2.64125e-05	0	0	0	0	0	0	0
1/sp|P24592|IBP6_HUMAN	2	0.104167	0	0	0	0	0	0	0	0	0	0	0	0	4.31182e-06	0	0	0	0	0	0	0	0	0	4.31206e-06	0	0	0	0	0	3.19083e-06	0	0	0	0	0	3.0473e-06	0	0	0	0	0	0	0	0	0	0	0	0
1/sp|P24666|PPAC_HUMAN	2	0.132911	0	0	0	0	0	0	0	2.3709e-06	0	0	0	0	0	0	0	5.07678e-06	0	0	0	0	0	0	0	0	0	0	0	0	0	0	0	0	0	0	0	0	0	0	0	3.0364e-05	0	0	0	0	0	0	0
1/sp|P24752|THIL_HUMAN	2	0.0725995	0	0	3.786e-06	0	0	0	0	1.51217e-06	0	0	0	0	0	0	0	0	0	0	0	0	0	0	0	0	0	0	2.08265e-06	0	0	0	0	0	0	0	0	0	0	0	0	1.33629e-05	0	0	0	0	0	0	0
1/sp|P24821|TENA_HUMAN	2	0.0149932	0	0	0	0	0	0	0	3.14061e-06	0	0	0	0	0	0	0	0	0	0	0	0	0	0	0	0	0	0	0	0	0	0	0	0	0	0	2.10481e-06	0	0	0	0	0	0	0	0	0	0	0	0
1/sp|P25205|MCM3_HUMAN	2	0.0235149	0	0	0	0	0	0	0	0	0	0	0	0	0	0	0	0	0	0	0	0	0	0	0	0	0	0	0	0	0	0	0	0	0	0	0	0	0	0	0	3.43753e-05	0	0	0	0	0	0	0
1/sp|P25311|ZA2G_HUMAN	22	0.580537	4.4227e-05	0.00129208	0.000292387	0.00154881	0.000827365	0.000253206	2.65636e-05	2.49647e-05	5.55256e-05	0.000209654	0.000214027	0.000151905	0.000258879	0.000248558	0.000110255	0.000321871	0.000363712	0.000542811	0.000371544	0.0003542	0.000557599	0.000428194	0.000397735	0.000257791	0.000361648	0.000262635	0.000440344	0.000292904	0.000816951	0.000278347	0.000410874	0.00039149	0.000440881	0.0003766	0.000944939	0.000511801	0.000268713	0.00111876	0.00114801	3.32484e-05	0.00174069	0.00209412	0.000963404	0.00183084	0.00429669	0.000377369	0.000375679
1/sp|P25398|RS12_HUMAN	4	0.348485	0	2.99375e-05	1.8366e-05	9.95376e-06	0	3.45538e-06	3.21409e-05	0	0	0	0	0	0	0	0	0	0	0	0	0	0	0	0	0	0	0	0	0	0	0	0	0	0	0	0	1.37339e-05	0	6.52677e-06	9.50931e-06	8.16553e-05	1.30681e-05	1.56292e-05	2.67739e-05	7.02954e-06	0	0	0
1/sp|P25705|ATPA_HUMAN	12	0.318264	0	0.000477121	0.000269528	9.05415e-05	0	0	8.68422e-05	7.64046e-05	5.9451e-05	0	0	0	0	0	0	7.82136e-06	0	0	0	0	0	0	0	0	0	0	0	0	0	0	0	0	0	0	0	0.000284433	0.000116718	0.000147266	0.000288638	0.000483734	0.000334355	0.000334554	0.000265089	0.000104329	0	0	0
1/sp|P25786|PSA1_HUMAN	6	0.224335	0	0	3.03334e-05	0	0	0	3.68267e-05	1.15662e-05	1.8958e-05	0	0	0	0	0	0	1.3197e-05	0	0	0	0	0	0	0	0	0	0	0	0	0	0	0	0	0	0	0	5.44994e-05	1.16244e-05	0	0	7.21103e-05	0	6.27733e-05	0	0	0	0	0
1/sp|P25787|PSA2_HUMAN	5	0.337607	0	0	1.19436e-05	0	0	0	2.05113e-05	8.53279e-06	6.86257e-06	0	0	0	0	0	0	2.9522e-06	0	0	0	0	0	0	0	0	0	0	0	0	0	0	0	0	0	0	7.16864e-07	0	5.34323e-05	0	0	2.65484e-05	0	0	0	0	0	0	0
1/sp|P25788|PSA3_HUMAN	4	0.184314	0	1.99183e-05	1.96196e-05	0	0	0	3.97659e-05	1.7863e-05	0	0	0	0	5.08e-07	0	0	1.01879e-05	0	0	0	0	0	0	4.74518e-07	0	0	0	2.25533e-06	0	0	0	0	0	0	0	9.14617e-07	3.81144e-05	0	0	0	6.90184e-05	0	0	1.88906e-05	0	0	0	0
1/sp|P25789|PSA4_HUMAN	4	0.287356	0	0	1.39504e-06	0	0	0	0	8.50881e-06	9.87322e-06	0	0	0	0	1.21612e-05	1.46893e-05	0	0	3.34547e-05	3.03623e-05	0	0	0	4.18147e-05	6.29847e-05	5.22307e-05	6.00994e-05	0	3.03545e-05	0	0	0	0	0	3.68679e-05	3.00182e-05	0	2.09115e-06	0	0	2.23275e-05	0	4.72768e-06	4.7794e-06	0	0	0	0
1/sp|P25815|S100P_HUMAN	4	0.715789	1.00468e-05	0.000279927	0.000241203	0.000463402	6.22852e-06	1.4121e-05	9.91324e-05	0.000294955	0.00023342	0	0	0	0	0	0	0.000523487	0	0	0	0	0	0	0	0	0	0	0	0	0	0	0	0	0	0	0	9.25603e-05	0.000129447	0.000271949	0.000303777	0.000257707	0.000158653	0.000118883	0.000202089	0.000162556	0	0	0
1/sp|P26022|PTX3_HUMAN	5	0.183727	8.28568e-06	0	2.50305e-06	0	1.26027e-05	0	0	2.62834e-05	5.73945e-06	0	0	1.79276e-05	3.85429e-06	0	0	1.44155e-05	0	0	0	0	0	0	1.12775e-06	0	0	0	9.17092e-07	0	3.31894e-06	3.03335e-06	0	0	0	0	4.69656e-06	0	0	0	0	5.26396e-06	0	0	0	0	0	0	0
1/sp|P26038|MOES_HUMAN	25	0.409012	0	2.45548e-05	0.000149467	0.00019017	0	3.06787e-05	0.000183984	0.000205428	0.000102565	0	0	0	0	0	0	0.000245007	0	0	0	0	0	3.54145e-07	3.45495e-06	0	0	6.56266e-06	0	0	0	0	0	0	0	0	0	0.000188473	5.99492e-05	0.000191301	0.000326951	0.000584963	0.000149926	2.32476e-05	0.00020617	0	0	0	0
1/sp|P26368|U2AF2_HUMAN	4	0.138947	0	0	0	0	0	0	0	1.3457e-06	0	0	0	0	0	0	0	0	0	0	0	0	0	0	0	0	0	0	0	0	0	0	0	0	0	0	0	2.75134e-06	0	0	0	2.4618e-05	0	0	0	0	0	0	0
1/sp|P26373|RL13_HUMAN	3	0.161137	0	0	7.08009e-05	0	0	0	0.000136574	3.77577e-06	0	4.98077e-07	0	0	0	0	0	0	0	0	0	0	0	0	0	0	0	0	0	0	0	0	0	0	0	0	0	5.34971e-05	0	0	4.33903e-05	7.53488e-05	1.47509e-05	5.46246e-05	3.35066e-05	2.32174e-05	0	0	0
1/sp|P26447|S10A4_HUMAN	3	0.277228	0	0	3.86512e-05	4.61394e-05	0	1.43726e-05	0	0.000124462	1.309e-05	0	0	0	0	0	0	0.000103676	0	0	0	0	0	0	0	0	0	0	0	0	0	0	0	0	0	0	0	0	0	0	0.000141084	0.000177757	0	2.47196e-05	2.12012e-05	0	0	0	0
1/sp|P26583|HMGB2_HUMAN	5	0.191388	0	0	8.30145e-05	3.38668e-05	0	0	2.35725e-05	0.000108959	6.04207e-05	0	0	0	0	0	0	0.000110489	0	0	0	0	0	0	0	0	0	0	0	0	0	0	0	0	0	0	0	0	3.60001e-05	0.000119972	0.000113793	0.000279042	0	0	5.01825e-05	0	0	0	0
1/sp|P26599|PTBP1_HUMAN	4	0.0828625	0	0	5.29978e-06	0	0	0	5.82685e-06	3.11023e-06	0	0	0	0	0	0	0	1.65181e-06	0	0	0	0	0	1.78838e-06	0	0	0	0	0	0	0	0	0	0	0	0	0	0	0	0	0	8.41703e-05	0	0	0	0	0	0	0
1/sp|P26641|EF1G_HUMAN	10	0.231121	0	8.76066e-05	8.67294e-05	0	0	0	0.000105733	9.70063e-05	5.32326e-06	0	0	0	0	0	0	0.000188736	0	0	0	0	0	0	0	0	0	0	0	0	0	0	0	0	0	0	0	0.000149999	2.23993e-05	2.1139e-05	3.20553e-05	0.00016253	5.02441e-05	7.42581e-05	5.04052e-05	0	0	0	0
1/sp|P27105|STOM_HUMAN	9	0.496528	0	3.41307e-05	9.75594e-05	0.00018293	0	0	2.93528e-05	6.09518e-05	0.000130323	0	0	0	0	0	0	0.000149475	3.65833e-06	0	0	0	0	0	0	0	0	0	0	0	0	0	0	0	0	0	3.51125e-07	5.92431e-05	0.000152168	0.000251418	0.000355693	0.000268466	0.000116384	3.15656e-05	0.000125481	1.63933e-05	0	0	0
1/sp|P27169|PON1_HUMAN	10	0.453521	0.000127504	0	6.24095e-05	0	0.000150089	0.000105529	1.05354e-05	2.41165e-05	0	0.000131462	0.000106784	0.000134476	0.000102191	0.000139934	0.000102943	7.52081e-05	0.000158641	9.77325e-05	7.83694e-05	8.81768e-05	0.000132784	0.00017614	8.13004e-05	0.000113071	0.000144154	7.8927e-05	0.000106582	0.000135567	0.000233092	7.81081e-05	5.04511e-05	5.721e-05	0.000104551	9.52831e-05	9.42165e-05	6.92977e-06	2.47983e-05	0	3.65519e-05	4.2883e-05	0	0	0	0	0	6.76763e-05	8.4257e-05
1/sp|P27348|1433T_HUMAN	7	0.318367	0	9.57443e-05	0.00022833	2.60425e-05	0	3.64575e-05	0.000529194	4.34346e-05	1.36708e-05	0	2.27077e-06	0	0	0	0	5.95669e-05	0	0	0	0	0	0	0	0	0	0	0	0	0	0	0	0	0	0	0	0.00021644	5.67094e-05	0.000123915	0.000216422	0.00011287	0.000239644	0.000371039	0.000215281	0.000160326	0	0	0
1/sp|P27482|CALL3_HUMAN	10	0.758389	0	0.00163759	0.000261517	0.000164816	0	0	0.000316381	4.89479e-06	0	0	0	0	0	0	0	0	0	0	0	0	0	0	0	0	0	0	0	0	0	0	0	0	0	0	0	0.000374617	0.000126702	0.000175541	0.000281502	0.000129453	0.000252648	0.000421252	0.00033598	0.000256219	0	0	0
1/sp|P27635|RL10_HUMAN	2	0.0654206	0	0	0	0	0	0	0	0	0	0	0	0	0	0	0	0	0	0	0	0	0	0	0	0	0	0	0	0	0	0	0	0	0	0	0	0	0	0	0	1.52704e-05	0	0	0	0	0	0	0
1/sp|P27695|APEX1_HUMAN	5	0.220126	0	0	9.93901e-06	8.18621e-06	0	0	4.65182e-06	0	0	0	0	0	0	0	0	0	0	0	0	0	0	0	0	0	0	0	0	0	0	0	0	0	0	0	0	8.65283e-06	0	0	0	8.20406e-05	0	0	0	0	0	0	0
1/sp|P27701|CD82_HUMAN	3	0.142322	0	0	0	0	0	0	0	0	0	0	0	0	0	0	0	0	0	0	0	0	0	0	0	0	0	0	0	0	0	0	0	0	0	0	0	0	0	0	0	3.05122e-05	0	0	0	0	0	0	0
1/sp|P27797|CALR_HUMAN	11	0.357314	0	0.000179097	0.000187584	0.000157076	0	0	6.37646e-05	0.000107372	2.65281e-05	0	0	0	1.12771e-06	0	0	5.61239e-05	0	0	0	0	2.20425e-06	0	0	0	0	0	2.85551e-05	0	0	0	0	0	0	0	0	8.99433e-05	5.32701e-05	6.34959e-05	8.68127e-05	0.000186503	8.08774e-05	0.000124245	0.000135706	2.35183e-05	0	0	0
1/sp|P27816|MAP4_HUMAN	3	0.0373264	0	0	0	0	0	0	3.08281e-05	3.32173e-05	0	0	0	0	0	0	0	0	0	0	0	0	0	0	0	0	0	0	0	0	0	0	0	0	0	0	0	0	0	0	0	3.32717e-06	0	0	0	0	0	0	0
1/sp|P27824|CALX_HUMAN	12	0.192568	0	7.50483e-05	8.86762e-05	8.68233e-05	0	0	4.64977e-05	6.67181e-05	2.36146e-05	0	0	5.04631e-07	0	0	0	3.1221e-05	0	0	0	0	0	0	0	0	0	0	0	0	0	0	0	0	0	0	0	0	2.46929e-05	7.20332e-06	7.07215e-06	9.20349e-05	0	0	3.46334e-05	0	0	0	0
1/sp|P27918|PROP_HUMAN	5	0.162047	0	0	0	0	0	0	0	6.64457e-06	0	2.7021e-05	1.73519e-05	1.02397e-05	1.18127e-05	1.67553e-05	1.44414e-05	0	5.47853e-06	6.21721e-06	4.29524e-06	2.32142e-06	1.87544e-05	1.10336e-05	1.24638e-05	1.3012e-05	9.42838e-06	3.80614e-06	0	1.16195e-05	1.00181e-05	3.46923e-06	5.13423e-06	1.42312e-05	1.38419e-05	9.24189e-06	2.05277e-06	0	1.84893e-05	0	0	8.30161e-06	0	0	0	0	0	2.63088e-05	2.54198e-05
1/sp|P27930|IL1R2_HUMAN	2	0.0552764	0	0	0	0	0	0	0	0	0	0	0	0	7.20523e-06	0	0	0	0	0	0	0	0	0	2.55516e-06	0	0	0	4.46258e-06	0	0	0	0	0	0	0	0	0	0	0	0	0	0	0	0	0	0	0	0
1/sp|P28062|PSB8_HUMAN	4	0.195652	0	0	6.72433e-06	0	0	0	0	2.0424e-06	0	2.25623e-05	0	0	2.66371e-05	0	2.3148e-05	0	0	4.89122e-05	0	0	1.57915e-05	2.07151e-05	5.08039e-05	3.1696e-05	0	0	3.87391e-05	5.50922e-05	0	0	3.29989e-05	4.20697e-05	0	0	3.05214e-05	7.40998e-06	0	0	0	5.94736e-05	0	0	0	0	0	0	4.6284e-05
1/sp|P28065|PSB9_HUMAN	2	0.114155	0	0	0	0	0	0	0	5.79587e-05	0	0	0	0	0	0	0	0	0	0	0	0	0	0	0	0	0	0	0	0	0	0	0	0	0	0	0	2.4486e-05	0	0	0	5.84529e-05	0	0	0	0	0	0	0
1/sp|P28066|PSA5_HUMAN	5	0.302905	0	0	0	1.72283e-05	0	0	3.79907e-05	1.0007e-05	0	0	0	0	0	0	0	1.70511e-05	0	0	0	6.23336e-07	0	0	0	0	0	0	0	0	0	0	0	0	0	0	0	5.55845e-05	0	2.62278e-05	2.39689e-05	8.10523e-05	2.0144e-05	3.71988e-05	3.49187e-05	1.84255e-05	0	0	0
1/sp|P28070|PSB4_HUMAN	5	0.287879	0	0	2.48832e-05	0	0	0	1.68367e-05	0	0	0	0	0	0	0	0	5.78291e-06	0	0	0	0	0	0	0	0	0	0	0	0	0	0	0	0	0	0	0	7.0287e-05	7.2667e-06	0	1.93093e-05	7.92009e-05	1.70895e-05	1.90807e-05	4.90026e-05	0	0	0	0
1/sp|P28072|PSB6_HUMAN	2	0.0878661	0	0	0	0	0	0	3.32856e-05	9.8817e-06	1.85509e-05	0	0	0	0	0	0	0	0	0	0	0	0	0	0	0	0	0	5.08575e-06	0	0	0	0	0	0	0	0	6.81057e-05	6.14492e-06	1.49164e-05	1.63659e-05	2.79075e-05	2.42709e-05	2.49186e-05	5.00489e-05	0	0	0	0
1/sp|P28074|PSB5_HUMAN	2	0.0912548	0	0	0	0	0	0	0	0	0	0	0	0	0	0	0	0	0	0	0	0	0	0	0	0	0	0	0	0	0	0	0	0	0	0	0	1.04559e-05	0	0	0	6.20713e-06	0	0	0	0	0	0	0
1/sp|P28325|CYTD_HUMAN	2	0.204225	0	3.80732e-05	3.29592e-05	7.28621e-05	0	0	0	0	0	0	0	0	0	0	0	0	0	0	0	0	0	0	0	0	0	0	0	0	0	0	0	0	0	0	0	1.08507e-05	4.19054e-06	5.81449e-05	0	0	0.000169736	8.34357e-06	6.46332e-05	0.000197841	0	0	0
1/sp|P28331|NDUS1_HUMAN	3	0.0481431	0	0	0	0	0	0	0	0	0	0	0	0	0	0	0	0	0	0	0	0	0	0	0	0	0	0	0	0	0	0	0	0	0	0	0	0	0	0	0	2.47702e-05	0	0	0	0	0	0	0
1/sp|P28676|GRAN_HUMAN	8	0.354839	3.47322e-05	0.000143769	0.000228233	0.000566625	0	0	7.11617e-05	0.000265412	0.000374967	0	0	0	0	0	0	0.000390159	0	0	0	0	0	0	0	0	0	0	0	0	0	0	0	0	0	0	0	2.37471e-05	0.00018847	0.000227313	0.000240596	0.000261472	3.98506e-05	3.05943e-05	0.000103349	3.71946e-05	0	0	0
1/sp|P28799|GRN_HUMAN	6	0.102867	0	3.02639e-05	4.64072e-05	7.02323e-05	3.69634e-06	4.25554e-06	0	6.62847e-05	6.02577e-05	0	0	0	7.00271e-07	0	0	8.1956e-05	2.6789e-07	0	0	0	5.9582e-07	4.92804e-07	9.45779e-07	0	0	0	1.2368e-06	0	9.7853e-07	0	6.53964e-07	0	0	0	8.84326e-07	8.51336e-05	9.25892e-05	0	0	4.90354e-05	0	0	4.00743e-06	0	0	0	0
1/sp|P28838|AMPL_HUMAN	14	0.377649	0	0	2.6513e-06	0	0	0	0	1.58827e-05	0	0	0	0	0	0	0	0	0	0	0	0	0	0	0	0	0	0	0	0	0	0	0	0	0	0	0	0.000311276	1.6609e-06	0	0	0.000172103	0	5.83085e-06	2.04869e-05	0	0	0	0
1/sp|P29034|S10A2_HUMAN	3	0.173469	0	0.000244476	8.91984e-05	6.95138e-05	0	0	3.23285e-05	0	1.36492e-05	0	0	0	0	0	0	0	0	0	0	0	0	0	0	0	0	0	0	0	0	0	0	0	0	0	0	0.000134551	3.33268e-05	9.29597e-05	0.000139979	4.14833e-05	0.000236686	0.000373296	0.000470544	0.000173386	0	0	0
1/sp|P29144|TPP2_HUMAN	2	0.0176141	0	0	0	0	0	0	0	0	0	0	0	0	0	0	0	0	0	0	0	0	0	0	0	0	0	0	0	0	0	0	0	0	0	0	0	0	0	0	0	1.08658e-05	0	0	0	0	0	0	0
1/sp|P29350|PTN6_HUMAN	15	0.32437	0	0	4.33209e-05	2.94342e-05	0.000157183	0	0	2.95643e-05	0	0	0	0	0	0	0	3.36691e-05	0	0	0	0	2.18537e-06	0	2.13282e-06	3.20897e-06	0	0	0	0	0	0	0	0	0	0	0	3.246e-05	8.50058e-06	3.60166e-06	0	0.000134846	0	0	0	0	0	0	0
1/sp|P29373|RABP2_HUMAN	4	0.311594	0	3.09398e-05	5.04006e-05	0	0	0	8.89146e-05	0	0	0	0	0	0	0	0	0	0	0	0	0	0	0	0	0	0	0	0	0	0	0	0	0	0	0	0	2.51874e-05	1.99504e-06	1.46346e-05	3.1775e-05	1.63426e-05	4.65937e-05	7.35268e-05	2.55825e-05	1.5273e-05	0	0	0
1/sp|P29401|TKT_HUMAN	25	0.576244	2.91556e-05	0.00037443	0.000357478	0.000835488	1.92843e-05	4.19621e-05	0.000209387	0.000291179	0.000290843	0	0	0	0	0	0	0.000469975	0	0	0	0	0	0	0	0	0	0	7.69859e-06	0	0	0	0	1.09785e-05	0	0	0	0.000182784	0.00030174	0.000378784	0.00044307	0.00077614	0.000367189	0.000216089	0.000372494	0.000257741	0	0	0
1/sp|P29508|SPB3_HUMAN	10	0.269231	1.12271e-05	0.000106713	0	1.16795e-05	0	3.65693e-06	0.000439682	0	0	0	0	0	0	3.59395e-05	0	0	0	9.63144e-05	8.79895e-05	0	0	0	0	0	0	0.000175066	0	0	0	0.000114315	0	0	0	0	0	8.72978e-05	3.52294e-06	1.94434e-05	1.57479e-05	3.89483e-06	7.35659e-05	0.000155509	0.000726229	0	0	0	0
1/sp|P29622|KAIN_HUMAN	11	0.297424	0	0	3.19307e-06	0	9.9704e-06	0	0	0	0	2.81435e-05	6.42143e-06	0	1.42201e-05	8.43204e-06	1.22069e-05	0	4.46113e-05	2.33666e-05	1.65654e-05	2.63463e-05	3.76206e-05	2.65302e-05	8.73277e-06	1.23124e-05	3.84789e-06	7.29335e-06	2.07513e-05	4.61377e-05	4.3084e-05	2.53309e-06	1.33543e-05	2.45547e-05	1.3145e-05	1.80416e-05	5.57852e-05	0	2.07747e-05	5.78626e-06	3.99475e-06	8.92389e-06	0	0	0	0	0	1.64346e-05	1.89791e-05
1/sp|P29692|EF1D_HUMAN	6	0.298932	0	0	2.44858e-05	0	0	0	0.000102667	1.41564e-05	0	0	0	0	0	0	0	0	0	0	0	0	0	0	0	0	0	0	0	0	0	0	0	0	0	0	0	2.41089e-05	0	0	0	9.69067e-05	0	0	1.67643e-05	0	0	0	0
1/sp|P29966|MARCS_HUMAN	6	0.298193	0	1.03977e-05	8.06449e-06	3.70366e-05	0	0	0	1.53939e-05	3.23938e-06	0	0	0	0	0	0	2.46388e-06	0	0	0	0	0	0	0	0	0	0	0	0	0	0	0	0	0	0	0	0	6.09505e-07	0	1.94974e-05	4.30909e-05	5.46484e-06	1.19854e-05	5.1449e-06	0	0	0	0
1/sp|P30040|ERP29_HUMAN	4	0.199234	0	0	1.09547e-05	1.77339e-05	0	0	0	2.25151e-05	9.91077e-06	0	0	0	0	0	0	5.10137e-06	0	0	0	0	0	0	0	0	0	0	0	0	0	0	0	0	0	0	0	1.37738e-05	8.41287e-06	0	1.7448e-05	5.06351e-05	0	1.03317e-05	1.31663e-05	0	0	0	0
1/sp|P30041|PRDX6_HUMAN	14	0.633929	9.09443e-06	0.000438611	0.000137177	0.000118151	7.93921e-06	1.99184e-05	0.000160488	0.000196235	0.000124652	0	0	0	0	0	0	0.000126684	0	0	0	0	0	0	0	0	0	0	1.71103e-06	3.46733e-06	0	0	0	0	0	0	7.53677e-07	0.000282197	9.16987e-05	0.000134808	0.000123342	0.000208881	0.000188765	0.000333274	0.00016749	8.03669e-05	0	0	0
1/sp|P30043|BLVRB_HUMAN	7	0.592233	2.00563e-05	7.84418e-05	1.98318e-05	0	0	0	2.42694e-05	0.000311492	4.68511e-05	0	0	0	0	0	0	0	0	0	0	0	0	1.274e-06	0	0	0	1.58341e-05	0	6.29003e-06	0	1.50134e-05	0	0	0	0	0	1.27012e-05	0	0	8.41792e-06	2.30672e-05	5.4592e-06	2.81042e-05	8.70863e-06	0	0	0	0
1/sp|P30044|PRDX5_HUMAN	9	0.448598	0	0.000288745	0.00016096	0.000153421	0	7.82952e-06	4.7225e-05	8.03438e-05	5.12821e-05	0	0	0	0	0	0	0.000141084	0	0	0	0	0	0	0	0	0	0	0	0	0	0	0	0	0	0	0	6.24274e-05	7.47026e-05	9.84942e-05	0.000148017	0.000194445	0.000173409	0.00022978	9.46599e-05	0.000124917	0	0	0
1/sp|P30048|PRDX3_HUMAN	4	0.265625	0	0	2.48272e-05	0	0	0	0	2.06354e-05	1.70297e-05	0	0	0	0	0	0	2.70036e-05	0	0	0	0	0	0	0	0	0	0	0	0	0	0	0	0	0	0	0	0	1.9341e-06	0	0	8.57809e-05	0	0	0	0	0	0	0
1/sp|P30050|RL12_HUMAN	5	0.430303	0	0.000128819	6.56523e-05	6.82887e-06	0	1.87771e-06	0.000138832	4.76809e-06	0	0	0	0	0	0	0	0	0	0	0	0	0	0	0	0	0	0	0	0	0	0	0	0	0	0	0	0.000350121	2.92085e-05	6.01623e-05	9.75039e-05	0.000201978	0.000105029	0.000126686	8.52436e-06	0	0	0	0
1/sp|P30084|ECHM_HUMAN	4	0.241379	0	8.01395e-06	7.18218e-06	0	0	0	0	5.70959e-07	0	0	0	0	0	0	0	0	0	0	0	0	0	0	0	0	0	0	2.81409e-06	0	0	0	0	0	0	0	0	0	0	0	0	2.0987e-05	0	0	0	0	0	0	0
1/sp|P30085|KCY_HUMAN	4	0.244898	0	2.26867e-05	1.4398e-05	0	0	0	0	3.56698e-06	0	3.08164e-07	0	0	0	0	0	0	0	0	0	0	0	0	0	0	0	0	0	0	0	0	0	0	0	0	0	0	7.76721e-06	0	0	3.12117e-05	0	5.93863e-06	0	0	0	0	0
1/sp|P30086|PEBP1_HUMAN	6	0.42246	0	4.37376e-06	6.49089e-05	0	0	7.44007e-05	0.000113866	1.58198e-05	0	0	0	0	0	0	0	3.82289e-05	0	0	0	0	0	0	0	0	0	0	1.27057e-05	0	0	0	0	0	0	0	0	0.000102836	2.4107e-05	5.60992e-05	7.67404e-05	0.000131252	8.64664e-05	0.00017842	0.000126388	3.40809e-05	0	4.91248e-07	0
1/sp|P30101|PDIA3_HUMAN	16	0.316832	0	0.000186435	0.000196069	0.000187044	0	0	0.000192258	0.000126263	6.6583e-05	0	0	0	0	0	0	5.22981e-05	6.51392e-06	0	0	0	0	0	0	0	0	0	2.6563e-06	0	0	0	1.38169e-05	0	0	0	0	0.000178142	6.44277e-05	0.000117351	0.000206295	0.000334103	0.000160449	0.000155283	0.000166826	4.64863e-05	0	0	0
1/sp|P30153|2AAA_HUMAN	11	0.242784	0	1.65894e-05	0	0	0	0	1.74204e-05	1.30159e-05	0	0	0	0	0	0	0	0	0	0	0	0	0	0	0	0	0	0	0	0	0	0	0	0	0	0	0	0	0	0	9.31719e-06	0.0001285	0	1.07139e-05	6.81095e-06	0	0	0	0
1/sp|P30273|FCERG_HUMAN	3	0.337209	0	0	0	0	0	0	0	9.04687e-06	0	0	0	0	0	0	0	0	0	0	0	0	0	0	0	0	0	0	0	0	0	1.16628e-06	0	0	0	0	0	5.98867e-06	0	0	2.56187e-05	3.46455e-05	0	0	0	0	0	0	0
1/sp|P30419|NMT1_HUMAN	2	0.0483871	0	0	0	0	0	0	0	8.27072e-07	0	0	0	0	0	0	0	0	0	0	0	0	0	0	0	0	0	0	0	0	0	0	0	0	0	0	0	0	0	0	0	9.83396e-07	0	0	0	0	0	0	0
1/sp|P30520|PURA2_HUMAN	5	0.160088	0	0	6.00012e-06	9.80911e-06	0	0	0	1.39041e-05	1.30554e-05	0	0	0	0	0	0	3.06445e-05	0	0	0	0	0	0	0	0	0	0	0	0	0	0	0	0	0	0	0	0	5.88991e-06	1.0272e-05	1.04284e-05	2.83518e-05	0	0	0	0	0	4.65995e-05	0
1/sp|P30626|SORCN_HUMAN	2	0.111111	0	0	0	5.93484e-05	0	0	0	1.81718e-05	0	0	0	0	0	0	0	0	0	0	0	0	0	0	0	0	0	0	0	0	0	0	0	0	0	0	0	0	0	0	0	2.74955e-05	0	0	0	0	0	0	0
1/sp|P30740|ILEU_HUMAN	17	0.427441	5.04238e-05	0.000369599	0.000786593	0.00083408	0	5.08995e-06	0.000285745	5.36261e-05	0.000326455	0	0	0	0	0	0	0	0	0	0	0	0	0	0	0	0	0	0	0	0	0	0	0	0	0	0	0.00020547	0.000356724	0.00108472	0.00134042	0.000599381	0.000954112	0.00124668	0.00082479	0.00045881	0	0	0
1/sp|P30838|AL3A1_HUMAN	8	0.238411	0	0.000125614	8.27058e-05	0	0	0	0	0	0	0	0	0	0	0	0	0	0	0	0	0	0	0	0	0	0	0	0	0	0	0	0	0	0	0	0	2.81571e-05	2.94787e-05	6.79691e-05	0.000144047	2.89377e-05	0.00022977	0.000376775	0.000228235	0.000147274	0	0	0
1/sp|P31025|LCN1_HUMAN	9	0.511364	0	0.00266824	0.000518307	0.000876664	0	0	0	0	0	0	0	0	0	5.40057e-08	0	0	0	0	0	0	0	0	0	0	0	0	0	0	0	0	0	0	0	0	0	0.00151637	0.000244031	0.0040882	0.000141134	0.000261908	0.00921619	0.00262982	0.0122975	0.0133537	0	0	0
1/sp|P31040|SDHA_HUMAN	4	0.0843373	0	0	0	0	0	0	0	2.42206e-06	0	0	0	0	0	0	0	0	0	0	0	0	0	0	0	0	0	0	0	0	0	0	0	0	0	0	0	7.80463e-05	1.15938e-06	0	0	1.21109e-05	0	0	0	0	0	0	0
1/sp|P31146|COR1A_HUMAN	17	0.440347	7.64019e-05	0.000168958	0.00064816	0.000862217	0	1.2121e-05	9.929e-05	0.000433092	0.000361396	0	0	6.29824e-07	0	0	0	0.000511638	1.94667e-06	0	0	0	1.65283e-06	0	0	0	0	0	0	0	0	0	0	0	0	0	0	0.000212047	0.000224145	0.000435048	0.000372558	0.00120657	0.000183654	4.40189e-05	0.000190715	0.000129454	0	0	0
1/sp|P31150|GDIA_HUMAN	3	0.0894855	0	0	0	0	0	0	6.13843e-06	7.50419e-06	0	0	0	0	0	0	0	0	0	0	0	0	0	0	0	0	0	0	0	0	0	0	0	0	0	0	0	0	9.25397e-07	0	0	3.13513e-05	0	0	0	0	0	0	0
1/sp|P31151|S10A7_HUMAN	6	0.306931	0	6.27944e-05	1.72315e-05	0.000167118	0	0	0.00202154	0	8.7525e-05	0	0	0	0	0	0	0	0	0	0	0	0	0	3.83257e-05	0	0	5.38016e-05	6.1724e-06	0	0	0	0	0	0	0	2.46715e-05	0.00018092	9.38244e-06	4.95363e-05	9.9515e-05	2.49303e-05	0.000161998	0.000141508	0.000890683	6.7023e-05	0	0	0
1/sp|P31930|QCR1_HUMAN	7	0.25	0	2.46589e-05	2.60822e-05	0	0	0	0	6.6695e-06	0	0	0	0	0	0	0	0	0	0	0	0	0	0	0	0	0	0	0	0	0	0	0	0	0	0	0	7.11181e-06	0	0	4.27936e-06	5.00895e-05	6.60243e-06	3.80226e-06	3.71047e-06	0	0	0	0
1/sp|P31939|PUR9_HUMAN	7	0.177365	0	0	0	0	0	0	0	1.57747e-06	0	0	0	0	0	0	0	0	0	0	0	0	0	0	0	0	0	0	0	0	0	0	0	0	0	0	0	5.37379e-06	0	0	0	3.81862e-05	0	0	0	0	0	0	0
1/sp|P31942|HNRH3_HUMAN	2	0.0895954	0	0	0	0	0	0	0	2.7711e-06	0	0	0	0	0	0	0	0	0	0	0	0	0	0	0	0	0	0	0	0	0	0	0	0	0	0	0	0	0	0	0	2.81771e-05	0	0	0	0	0	0	0
1/sp|P31943|HNRH1_HUMAN	3	0.113586	0	0	0	0	0	0	0	4.28052e-06	0	0	0	0	0	0	0	0	0	0	0	0	0	0	0	0	0	0	0	0	0	0	0	0	0	0	0	9.35251e-06	2.47039e-06	0	0	3.74512e-05	0	0	0	0	0	0	0
1/sp|P31944|CASPE_HUMAN	13	0.491736	0	0	0	0	0	0	0.000509437	0	0.000140544	0	0	0	0	0	0	0	0	0	0	0	0	0	0	0	0	0	0	0	0	0	0	0	0	0	0	0.000691938	4.13937e-05	0.000129143	3.55342e-05	0	3.54485e-05	2.59258e-05	0.000637143	0.000270955	0	0	0
1/sp|P31946|1433B_HUMAN	6	0.386179	0	0.000141048	0.000218415	0.000204217	0	1.48588e-05	0.000192743	8.72536e-05	3.58023e-05	0	0	0	0	0	0	0.000101423	0	0	0	0	0	6.31586e-06	0	0	0	0	0	0	0	0	0	0	0	0	5.24326e-07	0.000184889	8.94755e-05	0.000114908	0.000179519	0.000354346	0.000143522	0.00015553	0.000136364	0.000110333	0	0	0
1/sp|P31947|1433S_HUMAN	15	0.592742	2.10314e-05	0.00145703	0.000398048	0.000193046	0	0.000220981	0.00255365	4.85163e-05	1.11114e-05	0	0	8.02096e-07	0	0	0	0	0	0	0	0	0	0	0	0	0	0	0	0	0	0	0	0	3.89264e-06	0	0	0.00106328	0.000165936	0.000469762	0.00101517	0.000250382	0.00120163	0.0017458	0.00172922	0.000698272	0	0	0
1/sp|P31948|STIP1_HUMAN	6	0.134438	0	1.28474e-05	1.07505e-05	0	0	0	0	3.36073e-06	0	0	0	0	0	0	0	0	0	0	0	0	3.69867e-07	0	0	0	0	0	0	0	0	0	0	0	0	0	0	0	0	0	0	3.14411e-05	0	7.19331e-06	6.19951e-06	0	0	0	0
1/sp|P31949|S10AB_HUMAN	5	0.733333	6.3249e-06	0.000940814	0.000325145	0.000203235	9.60825e-06	1.90426e-05	0.000668156	0.000344958	0.000202654	0	0	0	0	0	0	0.000556292	0	0	0	0	0	0	0	0	0	0	0	0	0	0	0	0	0	0	0	0.000396697	0.000299766	0.00031843	0.000655955	0.000569177	0.000653726	0.000768698	0.000613957	0.000477767	0	0	0
1/sp|P31997|CEAM8_HUMAN	3	0.12894	0	0	4.27889e-05	8.97546e-05	0	0	0	2.8651e-05	1.054e-05	0	0	0	0	0	0	2.00095e-05	0	0	0	0	0	0	0	0	0	0	0	0	0	0	0	0	0	0	0	0	1.36481e-05	6.56037e-06	5.85028e-06	2.04189e-05	0	0	0	0	0	0	0
1/sp|P32119|PRDX2_HUMAN	10	0.39899	0.000169303	0.000829798	0.000141882	8.02089e-05	0	4.30709e-05	0.000262171	0.000996272	0.00039506	0	0	0	0	0	0	0.000621315	0	0	0	0	0	0	0	0	0	0	2.23815e-06	1.85726e-05	0	0	5.49366e-06	0	0	0	0	0.000276536	3.59629e-05	0.000208945	0.000143142	0.000268641	0.00032886	0.000128155	0.000336272	0.000183344	0	0	0
1/sp|P32320|CDD_HUMAN	6	0.623288	0	1.70288e-05	2.35183e-05	2.84887e-05	0	0	0	2.23742e-05	7.83853e-06	0	0	0	0	0	0	1.6145e-05	0	0	0	0	0	0	0	0	0	0	0	0	0	0	0	0	0	0	0	2.0047e-06	1.89971e-05	0	1.09489e-05	2.4675e-05	0	0	0	0	0	0	0
1/sp|P32926|DSG3_HUMAN	15	0.213213	0	0.000266465	2.46915e-05	1.17556e-05	0	0	0.000168999	0	0	0	0	0	0	0	0	0	0	0	0	0	0	0	0	0	0	0	0	0	0	0	0	0	0	0	0	4.07509e-06	1.02879e-05	5.83536e-05	3.18824e-05	7.08966e-06	6.17545e-05	7.62995e-05	5.26662e-05	2.61265e-05	0	0	0
1/sp|P32969|RL9_HUMAN	2	0.151042	0	0	0	0	0	0	2.66894e-05	0	0	0	0	0	0	0	0	0	0	0	0	0	0	0	0	0	0	0	0	0	0	0	0	0	0	0	0	0	0	0	1.22025e-05	2.39635e-05	0	2.12351e-05	1.81473e-05	0	0	0	0
1/sp|P33121|ACSL1_HUMAN	5	0.0873926	0	8.52286e-06	9.35369e-06	0	0	0	0	1.12781e-05	3.52771e-05	0	0	0	0	0	0	1.16726e-05	0	0	0	0	0	0	0	0	0	0	0	0	0	0	0	0	0	0	0	0	0	0	0	0	0	0	0	0	0	0	0
1/sp|P33176|KINH_HUMAN	4	0.0550363	0	0	0	0	0	0	0	9.56949e-07	0	0	0	0	0	7.6317e-07	0	0	0	0	0	0	0	0	0	0	0	0	0	0	2.63783e-06	0	0	0	0	0	0	0	0	0	0	6.0591e-06	0	0	0	0	0	0	0
1/sp|P33241|LSP1_HUMAN	6	0.253687	0	0	5.16477e-05	1.38768e-05	1.56739e-06	2.51247e-06	0	4.21519e-05	0	0	0	0	0	0	0	2.18145e-05	0	0	0	0	0	0	0	0	0	0	0	0	0	0	0	0	0	0	0	5.10157e-06	6.91886e-05	0	0	0.000115918	0	0	0	0	0	0	0
1/sp|P33316|DUT_HUMAN	2	0.103175	0	0	0	0	0	0	0	0	0	0	0	0	0	0	0	0	0	0	0	0	0	0	0	0	0	0	1.06523e-05	0	0	0	0	0	0	0	0	0	0	0	0	4.63684e-05	0	0	0	0	0	0	0
1/sp|P33992|MCM5_HUMAN	2	0.0381471	0	0	0	0	0	0	0	0	0	0	0	0	0	0	0	0	0	0	0	0	0	0	0	0	0	0	0	0	0	0	0	0	0	0	0	0	0	0	0	1.1039e-05	0	0	0	0	0	0	0
1/sp|P33993|MCM7_HUMAN	3	0.0514604	6.90768e-05	0	0	0	0	0	0	0	0	3.69494e-05	2.43686e-05	7.33892e-05	4.00343e-05	5.03531e-05	5.42677e-05	0	4.88347e-05	0	9.37003e-05	0	4.37033e-05	0	0	0.000104089	0	0	5.16352e-05	9.55084e-05	0	0.000101314	0	0	0	0.000113874	6.83153e-05	0	0	0	0	1.27958e-05	0	0	0	0	0	0	0
1/sp|P34096|RNAS4_HUMAN	2	0.163265	0	5.75668e-06	0	0	0	0	0	0	0	0	0	0	0	0	0	0	0	0	0	0	0	0	0	0	0	0	0	0	0	0	0	0	4.04724e-07	4.06746e-07	2.12691e-06	0	0	0	0	0	0	1.11058e-05	0	0	0	0	0
1/sp|P34896|GLYC_HUMAN	2	0.0434783	0	1.12937e-05	0	0	0	0	0	0	0	0	0	0	0	0	0	0	0	0	0	0	0	0	0	0	0	0	3.4855e-06	0	0	0	0	0	0	0	0	0	0	0	0	2.46695e-06	0	0	0	0	0	0	0
1/sp|P34897|GLYM_HUMAN	2	0.047619	0	0	0	0	0	0	0	0	0	0	0	0	0	0	0	0	0	0	0	0	0	0	0	0	0	0	0	0	0	0	0	0	0	0	0	0	0	0	0	1.97554e-05	0	0	0	0	0	0	0
1/sp|P34932|HSP74_HUMAN	10	0.157143	0	1.70618e-05	1.87948e-05	0	0	0	2.32042e-05	4.7903e-06	0	0	0	0	0	0	0	0	0	0	0	0	0	0	0	0	0	0	0	0	0	0	0	0	0	0	0	1.89264e-05	3.20353e-06	0	4.23195e-06	3.69111e-05	0	2.9821e-05	1.01705e-05	0	0	0	0
1/sp|P35221|CTNA1_HUMAN	2	0.0353201	0	0	9.73936e-06	0	0	0	1.33385e-05	0	0	0	0	0	0	0	0	0	0	0	0	0	0	0	0	0	0	0	0	0	0	0	0	0	0	0	0	0	0	0	8.27071e-06	8.13552e-06	0	1.45203e-05	7.33302e-06	0	0	0	0
1/sp|P35222|CTNB1_HUMAN	2	0.0332907	0	0	0	0	0	0	0	0	0	0	0	0	0	0	0	0	0	0	0	0	0	0	0	0	0	0	0	0	0	0	0	0	0	0	0	3.15773e-06	0	0	0	0	3.12319e-06	2.5879e-06	2.13705e-05	0	0	0	0
1/sp|P35232|PHB_HUMAN	8	0.352941	0	2.4577e-05	2.67983e-05	0	0	0	0	5.29445e-06	0	0	0	0	0	0	0	0	0	0	0	0	0	0	0	0	0	0	0	0	0	0	0	0	0	0	0	7.56545e-06	0	0	1.24123e-05	0.000121175	1.43083e-05	1.30242e-05	1.32578e-05	0	0	0	0
1/sp|P35268|RL22_HUMAN	2	0.1875	0	7.90743e-05	7.36546e-05	0	0	0	6.2375e-05	1.18554e-05	0	0	0	0	0	0	0	0	0	0	0	0	0	0	0	0	0	0	0	0	0	0	0	0	0	0	0	0.000141099	0	1.72525e-05	4.12384e-05	0.000145211	6.84134e-05	2.57183e-05	9.48704e-05	0	0	0	0
1/sp|P35321|SPR1A_HUMAN	2	0.359551	0	0.000189394	0.000143498	5.72297e-05	0	0	0.000154692	0	0	0	0	0	9.10123e-06	0	0	0	0	0	0	0	0	0	0	0	0	0	0	0	0	0	0	0	0	0	0	5.46799e-05	1.5375e-05	9.04889e-05	0.000215564	1.7404e-05	0.000358407	0.000580635	0.000854409	0.00014471	0	0	0
1/sp|P35443|TSP4_HUMAN	3	0.0447451	0	0	0	0	3.58817e-05	0	0	0	0	0	0	0	1.74092e-06	0	0	0	0	0	0	0	0	0	2.17014e-06	0	0	0	0	0	0	0	6.64368e-06	0	0	0	0	0	0	0	0	0	0	0	0	0	0	0	0
1/sp|P35527|K1C9_HUMAN	31	0.645265	5.50589e-05	0	8.65823e-05	0.00343104	0	2.52621e-05	0.000973737	1.27845e-05	0.00464935	8.36884e-06	1.39055e-05	0.000141261	3.97206e-05	1.82557e-05	2.62747e-05	1.86282e-05	2.36127e-05	4.29216e-05	0.000108717	9.00327e-06	1.98794e-05	1.85999e-05	4.65123e-05	6.65949e-05	3.84804e-05	8.25583e-05	3.82321e-05	1.99953e-05	2.06837e-05	4.21884e-05	6.26543e-05	3.20287e-06	1.22449e-05	2.79067e-05	8.1744e-05	0.0039813	0.00488585	0.00659058	0.00215119	0.0007408	0.00203774	0.00375071	0.0121716	0.0177295	0.089093	1.64076e-05	1.07684e-05
1/sp|P35542|SAA4_HUMAN	4	0.346154	0.000195775	0	1.43451e-05	0	0.000119933	0.000157818	0	3.26229e-05	0	0.000154838	0.000161457	8.07019e-05	0.00013382	0.000255373	0.000101048	0.000258137	0.000254618	0.000512017	0.000233646	0.000260705	0.000357481	0.00030332	0.000130965	0.000252452	0.000355049	0.000215627	0.000180106	0.000270389	0.000282834	0.000115895	0.000122538	0.00020808	0.000285885	0.000272313	0.000366422	2.9644e-05	7.23364e-05	0	0	4.80805e-05	0	0	0	0	0	0.000113764	0.000148344
1/sp|P35555|FBN1_HUMAN	9	0.0341344	0	0	0	0	0	0	4.36763e-05	5.93796e-05	0	0	0	0	0	0	0	0	0	0	0	0	0	0	0	0	0	0	0	0	0	0	0	0	0	0	0	0	0.000359971	0	0	0	0	0	0	0	0	0	0
1/sp|P35579|MYH9_HUMAN	73	0.384694	0	0.000142205	0.00013796	0.000229035	1.18976e-06	6.84765e-05	0.000301436	0.000111481	0.000199284	0	6.14197e-06	0	0	1.2903e-05	0	0.000164759	1.26539e-05	5.92745e-06	0	2.93398e-05	6.41523e-06	8.02208e-07	0	0	0	0	4.38657e-06	1.89615e-06	4.11245e-07	4.68254e-07	4.39733e-07	2.47371e-06	9.77344e-07	3.26077e-06	2.79712e-06	0.000137681	8.31234e-05	0.000152318	0.000225693	0.000438861	0.000100218	8.26687e-05	0.000167029	6.66539e-05	0	0	0
1/sp|P35606|COPB2_HUMAN	4	0.0529801	0	0	1.2752e-05	0	0	0	0	0	0	0	0	0	0	0	0	0	0	0	0	0	0	0	0	0	0	0	0	0	0	0	0	0	0	0	0	1.05776e-05	3.85467e-06	0	0	2.7029e-05	0	1.68459e-05	4.77489e-06	0	0	0	0
1/sp|P35611|ADDA_HUMAN	2	0.0379919	0	0	0	0	0	0	0	0	0	0	0	0	0	0	0	0	0	0	0	0	0	0	0	0	0	0	0	0	0	0	0	0	0	0	0	0	0	0	0	1.22659e-05	0	0	0	0	0	0	0
1/sp|P35659|DEK_HUMAN	4	0.117333	0	0	0	0	0	0	0	9.05239e-07	0	0	0	0	0	0	0	0	0	0	0	0	0	0	0	0	0	0	0	0	0	0	0	0	0	0	0	0	0	0	0	5.50084e-05	0	0	0	0	0	0	0
1/sp|P35754|GLRX1_HUMAN	4	0.433962	0	1.09861e-05	1.91916e-05	2.71645e-05	0	0	0	5.64229e-05	2.36102e-05	0	0	0	0	0	0	0.00014001	0	0	0	0	0	0	0	0	0	0	0	0	0	0	0	0	0	0	0	0	6.01864e-06	0	0	3.4652e-05	0	0	8.19802e-06	0	0	0	0
1/sp|P35858|ALS_HUMAN	11	0.256198	0	0	2.14252e-06	0	0	0	0	4.3952e-06	0	1.84761e-05	1.78189e-05	6.40138e-06	1.24437e-05	7.19942e-06	0	6.25303e-06	4.05124e-05	1.98567e-05	6.56011e-06	2.31234e-05	2.94921e-05	2.88537e-05	1.62525e-05	1.53313e-05	1.988e-05	1.8784e-05	2.38424e-05	2.33363e-05	2.84595e-05	1.68282e-05	2.42192e-05	4.5284e-06	1.23458e-05	2.46622e-05	1.19571e-06	0	7.54608e-06	0	0	2.37199e-07	0	0	0	0	0	3.39849e-05	3.50446e-05
1/sp|P35908|K22E_HUMAN	38	0.665102	0.000421672	2.71933e-06	0.000579721	0.00160172	0	1.81517e-05	0.00127726	4.4341e-05	0.0101865	1.69862e-06	0.000137545	3.47857e-05	1.05114e-05	6.8569e-06	3.26963e-05	0	4.40809e-06	9.79068e-06	2.29579e-05	1.69087e-06	3.22513e-05	0	1.04232e-05	3.19829e-05	1.86448e-05	2.08975e-05	2.33976e-06	3.71299e-06	7.02643e-06	6.05904e-06	3.57681e-06	0	5.73791e-06	1.06582e-05	3.36575e-05	0.00334137	0.00351936	0.00257973	0.0025401	0.000434418	0.00559105	0.00196639	0.00460046	0.0207116	0.0344145	9.70898e-07	2.87608e-06
1/sp|P36222|CH3L1_HUMAN	17	0.527415	0	0.000293275	1.40305e-06	3.58284e-06	4.43382e-05	1.39005e-06	0	2.03735e-05	0	0	0	0.000110213	6.66148e-05	0	0	5.15401e-05	0	0	1.62325e-06	0	0	0	7.70442e-05	0	0	6.68074e-07	9.82558e-05	0	4.6687e-06	2.56893e-05	0	4.20642e-07	0	0	0	0	0	0	0	1.41156e-05	0	0	0	0	0	0	0
1/sp|P36269|GGT5_HUMAN	2	0.0443686	0	0	0	0	0	0	0	0	0	0	0	0	0	0	0	0	0	0	0	0	0	0	0	0	0	0	0	0	0	0	0	0	0	0	0	0	0	0	0	1.73149e-05	0	0	0	0	0	0	0
1/sp|P36542|ATPG_HUMAN	4	0.137584	0	0	2.00584e-05	0	0	0	0	0	0	0	0	0	0	0	0	0	0	0	0	0	0	0	0	0	0	0	0	0	0	0	0	0	0	0	0	0	0	0	0	6.35723e-05	0	0	1.02516e-05	0	0	0	0
1/sp|P36578|RL4_HUMAN	8	0.241218	0	5.66824e-05	2.24178e-05	0	0	0	6.9583e-05	2.40127e-06	0	0	0	0	0	0	0	0	0	0	0	0	0	0	0	0	0	0	0	0	0	0	0	0	0	0	0	7.8055e-05	0	0	7.86597e-06	0.000135402	3.24176e-05	8.38344e-05	6.66714e-05	3.14214e-05	0	0	0
1/sp|P36871|PGM1_HUMAN	9	0.204626	0	0	3.12583e-05	0	0	6.17766e-06	4.53049e-05	1.75209e-05	0	0	0	0	0	0	0	6.91704e-06	0	0	0	0	0	0	0	0	0	0	3.85496e-06	0	0	0	1.69481e-07	0	0	0	0	0	1.96687e-05	0	9.82435e-06	4.03287e-05	8.25436e-06	9.65027e-06	1.90875e-06	0	0	0	0
1/sp|P36952|SPB5_HUMAN	12	0.472	0	9.91757e-05	6.56786e-05	0	0	0	0.000242095	0	0	0	0	0	0	0	0	0	3.73421e-06	0	0	2.36383e-06	0	0	0	0	0	0	0	0	0	0	0	0	0	0	0	0.000127054	9.29657e-06	3.66982e-05	4.02722e-05	9.54371e-06	8.99045e-05	0.00010547	0.000147376	3.37089e-05	0	0	0
1/sp|P36955|PEDF_HUMAN	15	0.466507	0	0	6.50684e-06	0	0.0001291	6.98979e-05	5.14353e-06	1.0143e-05	0	4.62913e-05	6.08254e-05	6.14525e-05	4.92794e-05	6.18472e-05	3.79712e-05	0	9.50763e-05	8.76038e-05	7.12498e-05	6.32439e-05	6.32798e-05	5.57713e-05	7.79534e-05	5.77921e-05	7.65273e-05	3.94118e-05	0.000108374	9.33386e-05	8.97075e-05	6.79422e-05	0.000100375	9.37697e-05	9.25563e-05	8.27369e-05	0.00011928	0	6.62837e-06	8.81269e-06	0	4.58877e-06	0	0	0	0	0	5.54033e-05	6.24893e-05
1/sp|P36957|ODO2_HUMAN	4	0.103753	0	0	1.48349e-05	0	0	0	0	0	0	0	0	0	0	0	0	0	0	0	0.000133091	0	0	0	0	0	0	0	0	0	0	0	0	0	0	0	0	6.75822e-06	0	0	7.20676e-06	2.21385e-05	7.39322e-06	7.91326e-06	0	0	0	0	0
1/sp|P36969|GPX4_HUMAN	2	0.13198	0	0	0	0	0	0	0	0	0	0	0	0	0	0	0	0	0	0	0	0	0	0	0	0	0	0	0	0	0	0	0	0	0	0	0	0	0	0	0	6.13281e-06	0	0	0	0	0	0	0
1/sp|P36980|FHR2_HUMAN	4	0.17037	0	0	0	0	0	0	0	0	0	4.73542e-06	1.7282e-05	0	2.11873e-05	0	6.95037e-06	0	2.44193e-05	5.52278e-05	7.96046e-06	1.15364e-05	1.33559e-05	1.79837e-05	2.56551e-05	1.1141e-05	2.35647e-05	1.32086e-05	6.58925e-06	1.51833e-05	3.09865e-05	7.24715e-06	3.70504e-05	3.9305e-05	1.49482e-05	4.63554e-05	7.69229e-05	0	0	0	0	0	0	0	0	0	0	1.00688e-05	3.74827e-06
1/sp|P37108|SRP14_HUMAN	4	0.272059	0	0	0	0	0	0	0	0	0	0	0	0	0	0	0	0	0	0	0	0	0	0	0	0	0	0	0	0	0	0	0	0	0	0	0	0	0	0	0	5.04533e-05	0	0	0	0	0	0	0
1/sp|P37802|TAGL2_HUMAN	11	0.61809	0	0.000292778	9.06988e-05	0.000116547	0	0.000104586	0.00024621	4.94263e-05	0	0	1.13718e-05	0	0	2.2688e-06	0	9.23215e-06	2.32881e-05	1.20498e-05	0	3.67152e-06	1.64443e-06	2.11496e-06	0	0	0	0	0	3.4651e-06	0	0	0	8.93781e-06	7.90492e-06	0	1.12961e-05	0.000292976	1.69901e-05	6.90777e-06	5.16016e-05	0.000412398	7.6995e-05	0.000197438	9.28895e-05	0	0	0	0
1/sp|P37837|TALDO_HUMAN	13	0.353116	0	0.000227101	0.000298473	0.000475134	0	0	8.34449e-05	0.000232644	0.000239614	0	0	0	0	0	0	0.000344515	0	0	0	0	0	0	0	0	0	0	5.12322e-07	0	0	0	0	0	0	0	7.13555e-06	0.000247694	0.000208202	0.000302643	0.000339298	0.000363173	0.000232924	0.000211006	0.000249394	0.000167494	0	0	0
1/sp|P38117|ETFB_HUMAN	3	0.14902	0	0	0	0	0	0	0	0	0	0	0	0	0	0	0	0	0	0	0	0	0	0	0	0	0	0	0	0	0	0	0	0	0	0	0	0	3.89898e-06	0	0	4.3412e-05	1.345e-05	0	0	0	0	0	0
1/sp|P38606|VATA_HUMAN	8	0.209076	0	0	3.58433e-05	0	0	0	3.56098e-05	1.99185e-05	0	0	0	0	0	0	0	6.13099e-06	0	0	0	0	9.13202e-08	0	0	0	0	0	0	0	0	0	0	0	0	0	0	9.2363e-05	1.22215e-06	0	6.67477e-06	8.44117e-05	0	2.24181e-05	6.9505e-06	0	0	0	0
1/sp|P38646|GRP75_HUMAN	14	0.259205	0	9.08774e-06	3.07382e-05	0	0	0	0	1.82956e-05	0	0	0	0	0	0	0	0	0	0	0	0	0	0	0	0	0	0	2.3812e-06	0	0	0	0	0	0	0	0	5.6635e-05	5.38881e-06	0	4.92486e-05	0.000130778	0	5.16663e-05	5.32537e-05	0	0	0	0
1/sp|P38919|IF4A3_HUMAN	3	0.0778589	0	0	0	0	0	0	1.1386e-05	0	4.588e-06	0	0	0	0	0	0	5.7069e-06	0	0	0	0	0	0	0	0	0	0	0	0	0	0	0	0	0	0	0	1.07011e-05	0	0	0	0.000122149	0	3.14185e-06	0	0	0	0	0
1/sp|P39019|RS19_HUMAN	4	0.275862	0	8.74323e-06	1.42689e-05	0	0	0	3.50582e-05	0	0	0	0	0	0	0	0	0	0	0	0	0	0	0	0	0	0	0	0	0	0	0	0	0	0	0	0	3.1424e-05	0	4.40043e-06	2.89153e-05	9.42287e-05	3.53082e-05	5.03211e-05	3.22062e-05	0	0	0	0
1/sp|P39023|RL3_HUMAN	4	0.141439	0	0	1.89225e-05	0	0	0	2.99e-05	0	0	0	0	0	0	0	0	0	0	0	0	0	0	0	0	0	0	0	0	0	0	0	0	0	0	0	0	6.95817e-05	0	0	1.02208e-05	0.000116246	3.36326e-05	5.69034e-05	3.8659e-05	0	0	0	0
1/sp|P39656|OST48_HUMAN	5	0.116228	0	0	9.70753e-06	1.26812e-05	0	0	0	1.88687e-05	5.41012e-06	0	0	0	0	0	0	4.33996e-06	0	0	0	0	0	0	0	0	0	0	0	0	0	0	0	0	0	0	0	9.79705e-06	5.35484e-06	0	1.73736e-05	3.42952e-05	1.34385e-05	1.53293e-05	1.37552e-05	0	0	0	0
1/sp|P39748|FEN1_HUMAN	3	0.155263	0	0	0	0	0	0	0	0	0	0	0	0	0	0	0	0	0	0	0	0	0	0	0	0	0	0	0	0	0	0	0	0	0	0	0	0	0	0	0	5.30169e-06	0	0	0	0	0	0	0
1/sp|P40121|CAPG_HUMAN	8	0.318966	0	7.39348e-05	9.376e-05	9.91036e-05	0	0	8.50806e-05	7.06687e-05	5.59464e-05	0	0	0	0	0	0	0.000105769	0	0	0	0	0	0	0	0	0	0	0	0	0	0	0	0	0	0	0	5.34467e-05	4.22817e-05	7.98541e-05	9.9707e-05	0.000238002	8.33233e-05	6.08886e-05	6.80421e-05	4.43563e-05	0	0	0
1/sp|P40199|CEAM6_HUMAN	3	0.174419	0	0	5.31321e-06	9.71701e-06	0	0	0	5.97111e-06	5.36559e-06	0	0	0	0	0	0	1.02458e-05	0	0	0	0	0	0	0	0	0	0	0	0	0	0	0	0	0	0	0	0	0	4.35982e-05	1.46713e-05	2.63399e-06	2.68227e-05	4.3389e-05	5.48458e-05	2.93662e-05	0	0	0
1/sp|P40227|TCPZ_HUMAN	6	0.109228	0	0	0	0	0	0	2.65201e-05	1.06967e-05	0	0	0	0	0	0	0	0	0	0	0	0	0	0	0	0	0	0	0	0	0	0	0	0	0	0	0	1.76001e-05	1.66019e-06	7.12303e-06	1.3958e-05	6.2759e-05	1.28772e-05	1.79088e-05	9.84017e-06	0	0	0	0
1/sp|P40394|ADH7_HUMAN	8	0.274611	0	0.000174691	4.42182e-05	0	0	0	0	4.28908e-06	0	0	0	0	0	0	0	0	0	0	0	0	0	0	0	0	0	0	0	0	0	0	0	0	0	0	0	0	0	0	0	2.06827e-06	9.17644e-05	9.735e-05	8.22778e-05	0	0	0	0
1/sp|P40763|STAT3_HUMAN	5	0.103896	0	0	0	0	0	0	5.09888e-06	3.71242e-06	0	0	0	0	0	0	0	7.815e-05	0	0	0	0	2.54506e-07	0	0	0	0	0	0	0	0	0	0	0	0	0	0	0	0	0	0	1.73636e-06	0	0	0	0	0	0	0
1/sp|P40925|MDHC_HUMAN	8	0.290419	0	0.000148022	0.00012131	6.27611e-05	0	2.58921e-06	0.000140884	4.43139e-05	0	0	0	0	0	0	0	9.84148e-06	0	0	0	0	0	0	0	0	0	0	2.15173e-06	0	0	0	0	0	0	0	0	0.000191335	3.69307e-05	5.84244e-05	9.87185e-05	0.000263843	5.51774e-05	0.000118727	5.40877e-05	2.78676e-05	0	5.01729e-06	0
1/sp|P40926|MDHM_HUMAN	14	0.526627	0	0.000284004	0.000110807	3.16643e-05	0	0.000108839	7.90828e-05	2.72764e-05	2.40573e-05	0	0	0	0	0	0	2.68902e-05	0	0	0	0	0	0	0	0	0	0	0	0	0	0	0	0	0	0	0	9.17275e-05	3.07896e-05	7.03458e-05	0.000104596	0.00019023	0.000109649	0.000117191	8.7244e-05	2.17574e-05	0	0	0
1/sp|P40939|ECHA_HUMAN	16	0.304063	0	2.27953e-05	3.71309e-05	0	0	0	1.63112e-05	1.13136e-05	0	0	0	0	0	0	0	0	0	0	0	0	0	0	0	0	0	0	0	0	0	0	0	0	0	0	0	3.45233e-06	2.2829e-05	0	0	8.0399e-05	0	8.17858e-06	9.78177e-06	0	0	0	0
1/sp|P41218|MNDA_HUMAN	8	0.2457	9.04068e-06	6.79992e-06	0.000170125	0.000326006	3.67652e-06	0	4.9609e-05	0.000184799	8.85532e-05	0	0	0	0	0	0	9.99627e-05	0	0	0	0	0	0	0	0	0	0	0	0	0	0	0	0	2.5939e-06	0	0	3.92228e-05	0.000117756	8.66073e-05	0.000111263	8.53352e-05	5.9218e-05	7.47644e-06	7.93882e-05	2.86626e-05	0	0	0
1/sp|P41240|CSK_HUMAN	4	0.12	0	1.44399e-05	8.37057e-06	0	0	0	0	0	0	0	0	0	0	0	4.82291e-05	0	0	0	0	5.2017e-06	0	0	0	0	0	0	0	3.03974e-05	0	0	0	0	0	0	0	0	0	0	0	5.43388e-05	0	0	0	0	0	0	0
1/sp|P41250|SYG_HUMAN	5	0.082544	0	0	0	0	0	0	0	0.000144516	0	0	0	0	0	0	0	0	0	0	0	0	0	0	0	0	0	0	0	0	0	0	5.22259e-07	0	0	0	0	0	2.16254e-06	0	7.38286e-06	1.85917e-05	0	1.12284e-05	0	0	0	0	0
1/sp|P41252|SYIC_HUMAN	3	0.0253566	0	0	0	0	0	0	0	0	0	0	0	0	0	0	0	0	0	0	0	0	0	0	0	0	0	0	0	0	0	0	0	0	0	0	0	0	0	0	0	1.66189e-05	0	0	0	0	0	0	0
1/sp|P42224|STAT1_HUMAN	4	0.072	0	0	0	0	0	0	2.93502e-06	0	0	0	0	0	0	0	0	0	0	0	0	0	0	0	0	0	0	0	0	0	0	0	0	0	0	0	0	0	0	0	0	2.77543e-05	0	0	0	0	0	0	0
1/sp|P42331|RHG25_HUMAN	3	0.0511628	0	0	0	0	0	0	0	0.000116785	0	0	0	0	0	0	7.69277e-06	3.11645e-06	0	0	1.95473e-05	0	0	0	0	0	0	0	0	0	0	0	0	0	0	0	0	0	0	0	0	1.13235e-05	0	0	0	0	0	0	0
1/sp|P42704|LPPRC_HUMAN	2	0.017934	0	0	0	0	0	0	0	0	0	0	0	0	0	0	0	0	0	0	0	0	0	0	0	0	0	0	0	0	0	0	0	0	0	0	0	0	0	0	0	1.22455e-05	0	0	0	0	0	0	0
1/sp|P42765|THIM_HUMAN	2	0.093199	0	0	0	0	0	0	0	6.69389e-07	0	0	0	0	0	0	0	0	0	0	0	0	0	0	0	0	0	0	0	0	0	0	0	0	0	0	0	0	0	0	0	4.53928e-06	0	0	0	0	0	0	0
1/sp|P42768|WASP_HUMAN	2	0.0737052	0	0	1.55296e-05	0	0	0	0	0	0	0	0	0	0	0	0	0	0	0	0	0	0	0	0	0	0	0	0	0	0	0	0	0	0	0	0	1.92027e-06	0	0	0	9.55199e-06	0	0	0	0	0	0	0
1/sp|P43034|LIS1_HUMAN	4	0.153659	0	0	9.04046e-06	0	0	0	9.12214e-06	0	0	0	0	0	0	0	6.1792e-07	3.9757e-06	0	0	0	0	0	0	0	0	0	0	0	0	0	0	0	0	0	0	0	6.94441e-06	1.82219e-06	0	3.29037e-06	1.31783e-05	0	0	2.69898e-06	0	0	0	0
1/sp|P43243|MATR3_HUMAN	4	0.0590319	0	0	0	0	0	0	0	0	0	0	0	0	0	0	0	0	0	0	0	0	0	0	0	0	0	0	0	0	0	0	0	0	0	0	0	0	0	0	0	2.18507e-05	0	0	0	0	0	0	0
1/sp|P43251|BTD_HUMAN	4	0.108656	0	0	0	0	0	0	0	0	0	2.13036e-06	4.15121e-06	0	7.54829e-06	9.76057e-07	0	0	1.93135e-05	7.58207e-06	0	1.26148e-05	1.18328e-05	8.18223e-06	1.28112e-06	0	7.26654e-06	4.17068e-06	9.19647e-06	9.52525e-06	1.44736e-05	6.73077e-06	9.21915e-06	7.38269e-06	8.38351e-06	0	0	0	0	0	0	0	0	0	0	0	0	9.43506e-06	1.14641e-05
1/sp|P43405|KSYK_HUMAN	4	0.0614173	0	0	0	0	0	0	0	0	0	0	0	0	0	0	0	0	0	0	0	0	0	0	0	0	0	0	0	0	0	0	0	0	0	0	0	0	0	0	0	5.98878e-05	0	0	0	0	0	0	0
1/sp|P43490|NAMPT_HUMAN	10	0.260692	0	0.000221492	0.000153412	0.000183691	0	0	0.000367524	0.000128823	0.000125138	0	0	0	0	0	0	2.97359e-05	0	0	0	0	0	0	0	0	0	0	0	0	0	0	0	0	0	0	0	7.85865e-06	5.81622e-05	9.46223e-05	0.000155723	9.01328e-05	9.0254e-05	0.000103686	6.31859e-05	7.6509e-05	0	0	0
1/sp|P43652|AFAM_HUMAN	26	0.457429	0.000121465	1.52976e-05	5.68636e-05	0	6.63145e-05	8.60485e-05	0	1.40399e-05	0	0.000111017	7.8264e-05	9.23869e-05	7.84698e-05	4.37689e-05	4.28924e-05	5.3113e-05	0.000202788	0.000129797	0.000102763	8.28498e-05	0.000125723	9.1804e-05	0.000110255	8.97233e-05	9.12047e-05	9.89373e-05	0.000116163	0.000310441	0.0002095	7.6443e-05	3.92274e-05	7.26473e-05	9.77173e-05	0.000217482	5.08485e-05	0	9.36474e-05	3.22495e-05	0	4.75988e-05	0	0	0	0	0	8.66832e-05	0.00018068
1/sp|P45880|VDAC2_HUMAN	6	0.289116	0	9.55891e-05	5.93301e-05	8.68479e-06	0	0	4.2849e-05	4.83176e-06	6.18138e-06	0	0	0	0	0	0	0	0	0	0	0	0	0	0	0	0	0	0	0	0	0	0	0	0	0	0	7.43586e-06	3.36454e-06	4.99847e-06	2.48886e-05	4.33088e-05	3.28252e-05	3.8427e-05	2.04603e-05	0	0	0	0
1/sp|P46459|NSF_HUMAN	3	0.047043	0	0	0	0	0	0	0	9.9831e-07	0	0	0	0	0	0	0	0	0	0	0	0	0	0	0	0	0	0	0	0	0	0	0	0	0	0	0	0	0	0	0	2.30243e-05	0	0	0	0	0	0	0
1/sp|P46776|RL27A_HUMAN	3	0.222973	0	9.44679e-05	4.59426e-05	0	0	0	0.000136128	1.32576e-05	0	0	0	0	0	0	0	0	0	0	0	0	0	0	0	0	0	0	0	0	0	0	0	0	0	0	0	0.000107635	1.23687e-05	3.12623e-05	7.64932e-05	0.000148944	8.79731e-05	0.000116867	8.50463e-05	4.3284e-05	0	0	0
1/sp|P46777|RL5_HUMAN	7	0.265993	0	0	0	0	0	0	1.05716e-05	0	0	0	0	0	0	0	0	0	0	0	0	0	0	0	0	0	0	0	0	0	0	0	0	0	0	0	0	0	0	0	0	6.97739e-05	0	8.87464e-06	0	0	0	0	0
1/sp|P46779|RL28_HUMAN	2	0.160584	0	0	0	0	0	0	0	0	0	0	0	0	0	0	0	0	0	0	0	0	0	0	0	0	0	0	0	0	0	0	0	0	0	0	0	4.08426e-05	0	0	3.39487e-05	9.20955e-05	0	4.24e-05	3.49736e-05	0	0	0	0
1/sp|P46781|RS9_HUMAN	6	0.226804	0	0.00015872	4.20639e-05	4.58412e-06	0	0	0.000164515	3.05336e-05	0	0	0	0	0	0	0	0	0	0	0	0	0	0	0	0	0	0	0	0	0	0	0	0	0	0	0	0.000381635	3.12734e-05	1.64015e-05	9.89413e-05	0.000369828	3.08885e-05	0.000153649	3.51128e-05	0	0	0	0
1/sp|P46782|RS5_HUMAN	4	0.220588	0	1.97296e-05	0	0	0	0	7.51952e-05	1.48728e-06	0	0	0	0	0	0	0	0	0	0	0	0	0	0	0	0	0	0	0	0	0	0	0	0	0	0	0	0.000253974	0	0	2.53453e-05	0.000182564	2.2405e-05	2.9117e-05	1.23273e-06	0	0	0	0
1/sp|P46940|IQGA1_HUMAN	30	0.23959	0	6.7082e-05	5.40161e-05	5.00613e-05	0	0	8.77243e-05	5.73213e-05	0	0	0	0	0	0	0	4.15233e-05	0	0	0	0	0	0	0	0	0	0	0	0	0	0	0	0	0	0	0	5.18569e-05	2.82392e-05	4.38285e-05	7.52911e-05	0.00010883	6.11311e-05	6.62713e-05	5.91441e-05	0	0	0	0
1/sp|P46976|GLYG_HUMAN	4	0.151429	0	0	1.39473e-05	3.41872e-05	0	0	0	1.02838e-05	1.36509e-05	0	0	0	0	0	0	3.73607e-05	0	0	0	0	0	0	0	0	0	0	0	0	0	0	0	0	4.48175e-07	0	0	0	1.00547e-05	1.05009e-05	7.32393e-06	1.90937e-05	0	0	0	0	0	0	0
1/sp|P46977|STT3A_HUMAN	3	0.0382979	0	5.28599e-06	0	0	0	0	0	0	0	0	0	0	0	0	0	0	0	0	6.06699e-06	0	0	0	0	0	0	0	0	0	0	0	0	0	0	0	0	0	0	0	0	2.37169e-05	0	0	0	0	0	0	0
1/sp|P47756|CAPZB_HUMAN	12	0.483755	0	0.000141223	0.000126521	0.000105705	0	3.93292e-07	0.000155906	4.94707e-05	7.86058e-05	0	0	0	0	0	0	0.000100999	0	0	0	0	0	0	0	0	0	0	0	0	0	0	0	0	7.00981e-07	0	0	0.000102485	5.06804e-05	8.35649e-05	9.59488e-05	0.000250845	6.95722e-05	6.0023e-05	6.98588e-05	7.98176e-06	0	0	0
1/sp|P47897|SYQ_HUMAN	2	0.04	0	0	7.63919e-06	0	0	0	0	0	0	0	0	0	0	0	0	0	0	0	0	0	0	0	0	0	0	0	0	0	0	0	0	0	0	0	0	0	0	0	0	2.86224e-06	0	0	0	0	0	0	0
1/sp|P47929|LEG7_HUMAN	8	0.779412	6.0464e-05	0.000881985	1.49533e-05	1.88462e-05	0	0.000291433	0.00315625	0	0.000216381	0	0	0	0	0	0	0	0	0	0	0	0	0	0	0	0	0	0	0	0	0	0	0	0	0	0	0.00240242	1.60244e-05	7.10486e-05	0.000626014	0	0.000425461	0.00123608	0.00107817	7.08864e-05	0	0	1.76027e-05
1/sp|P48047|ATPO_HUMAN	3	0.164319	0	2.57108e-05	3.15326e-05	0	0	0	0	1.50612e-05	0	0	0	0	0	0	0	0	0	0	0	0	0	0	0	0	0	0	0	0	0	0	0	0	0	0	0	1.25646e-05	0	0	0	9.14285e-05	1.09864e-05	2.24451e-05	1.67213e-05	0	0	0	0
1/sp|P48444|COPD_HUMAN	6	0.127202	0	2.07055e-05	0	0	0	0	0	1.44099e-06	0	0	0	6.31445e-07	0	0	0	0	0	0	8.10953e-07	1.26293e-06	0	0	0	0	0	0	0	0	0	0	1.56208e-06	0	0	0	0	0	0	0	0	3.32706e-05	0	0	0	0	0	0	0
1/sp|P48594|SPB4_HUMAN	10	0.223077	0.000108824	6.80853e-05	1.96907e-06	8.80899e-06	0	0	0.00207264	0	0.00010585	0	0	5.76172e-07	0	0	0	0	0	0	0	0	0	0	0	0	0	0	0	0	0	0	0	0	0	0	0	2.71214e-06	0	0	0	0	0	2.14829e-05	0.000251608	0	0	0	0
1/sp|P48595|SPB10_HUMAN	5	0.148615	0	0	2.86941e-05	4.59965e-05	0	0	6.403e-05	3.9257e-06	0	0	0	0	0	0	0	2.23733e-05	0	0	0	0	0	0	0	0	0	0	0	0	0	0	0	0	0	0	0	5.31621e-06	3.93682e-05	8.94011e-05	7.07621e-05	1.7605e-05	0	0	0	0	0	0	0
1/sp|P48643|TCPE_HUMAN	5	0.0998152	0	0	2.58152e-05	0	0	0	3.68138e-05	4.12053e-06	0	0	0	0	0	0	0	0	0	0	0	0	0	0	0	0	0	0	0	0	0	0	0	0	0	0	0	2.17365e-05	6.93568e-06	8.59011e-06	1.92859e-05	7.37903e-05	1.46887e-05	1.66349e-05	1.34927e-05	0	0	0	0
1/sp|P48668|K2C6C_HUMAN	2	0.0283688	0	0.000735562	4.61626e-05	8.26422e-05	0	0	0.00180609	0	0	0	0	0	0	0	0	0	0	0	0	0	0	0	0	0	0	0	0	0	0	0	0	0	0	0	0	4.93919e-05	6.73172e-05	3.9797e-05	3.53175e-05	2.54502e-05	3.53481e-06	8.74918e-05	0.00011081	0	0	0	0
1/sp|P48735|IDHP_HUMAN	13	0.327434	0	9.43184e-05	5.77879e-05	1.79848e-05	0	0	4.20213e-05	0.00128845	1.14327e-05	0	0	0	0	0	0	1.82165e-05	0	0	0	0	0	0	0	0	0	0	0	0	0	0	0	0	0	0	0	2.27067e-05	3.53528e-05	7.2753e-06	6.46896e-06	0.000153139	9.64371e-05	3.4576e-05	5.49269e-05	0	0	0	0
1/sp|P48740|MASP1_HUMAN	4	0.0901288	0	0	0	0	0	0	0	0	0	3.21535e-06	4.12056e-06	0	4.98926e-06	5.97376e-06	1.73538e-06	0	6.4823e-06	3.28997e-06	3.94622e-06	3.15363e-06	6.95575e-06	3.85561e-06	3.41502e-06	3.72367e-06	3.55572e-06	2.67863e-06	4.21373e-06	4.27683e-06	3.0774e-06	3.22439e-06	5.96342e-06	2.45935e-06	3.88168e-06	3.00821e-06	3.97105e-06	0	0	0	0	0	0	0	0	0	0	5.18983e-06	6.74692e-06
1/sp|P49006|MRP_HUMAN	2	0.14359	0	0	0	0	0	0	0	0	0	0	0	0	0	0	0	0	0	0	0	0	0	0	0	0	0	0	0	0	0	0	0	0	0	0	0	1.29978e-05	1.42138e-06	0	0	9.24833e-05	0	0	0	0	0	0	0
1/sp|P49189|AL9A1_HUMAN	5	0.125506	0	0.000150688	5.85269e-05	0	0	0	0.000102137	0	0	0	0	0	0	0	0	0	0	0	0	0	0	0	0	0	0	0	0	0	0	0	0	0	0	0	0	6.00446e-05	3.1685e-06	2.79113e-05	4.11745e-05	8.47311e-05	6.39657e-05	0.000144155	7.30176e-05	3.70001e-05	0	0	0
1/sp|P49321|NASP_HUMAN	2	0.0215736	0	0	0	0	0	0	0	0	0	0	0	0	0	0	0	0	0	0	0	0	0	0	0	0	0	0	0	0	0	0	0	0	0	0	0	0	0	0	0	5.83633e-05	0	0	0	0	0	0	0
1/sp|P49327|FAS_HUMAN	12	0.0601354	0	7.4036e-05	1.99221e-05	0	0	0	0	0	0	0	0	0	4.86536e-07	0	0	0	0	0	0	0	0	0	0	0	0	0	0	4.76391e-06	0	5.07915e-05	0	0	0	0	7.129e-05	0	0	0	0	1.71291e-05	3.97818e-05	5.75827e-05	1.19206e-05	0	0	0	2.61848e-07
1/sp|P49368|TCPG_HUMAN	15	0.361468	0	5.9813e-05	4.2956e-05	8.25538e-06	0	0	4.33545e-05	2.54689e-05	0	0	0	0	0	0	0	6.20569e-06	0	0	0	0	0	0	0	0	0	0	0	0	0	0	0	0	0	0	0	4.51106e-05	7.66999e-06	0	0	9.32895e-05	0	1.59366e-05	1.41417e-05	0	0	0	0
1/sp|P49411|EFTU_HUMAN	11	0.30531	0	0	1.71251e-05	0	0	0	4.31946e-06	1.04699e-05	0	0	0	0	0	0	0	3.00474e-05	3.84337e-06	0	0	0	0	0	0	0	0	0	0	0	0	0	0	0	0	0	0	0.000136345	7.74138e-05	5.16043e-05	0.000177023	7.62214e-05	0.000257595	0.000200814	0.000193115	0	0	0	0
1/sp|P49458|SRP09_HUMAN	3	0.348837	0	0	0	0	0	0	0	3.04185e-06	0	0	0	0	0	0	0	0	0	0	0	0	0	0	0	0	0	0	0	0	0	0	0	0	0	0	0	8.75682e-06	0	0	0	6.05642e-05	0	0	0	0	0	0	0
1/sp|P49588|SYAC_HUMAN	4	0.0506198	0	0	0	0	0	0	0	0	0	0	0	0	0	0	0	0	0	0	0	0	0	0	0	0	0	0	0	0	0	0	0	0	0	0	0	0	0	0	0	2.39909e-05	0	0	0	0	0	0	0
1/sp|P49591|SYSC_HUMAN	4	0.0856031	0	1.40815e-05	0	0	2.45503e-05	0	1.58676e-05	9.61797e-07	0	9.5475e-06	0	0	0	0	0	0	1.83425e-05	0	0	0	1.36078e-05	0	0	0	0	0	1.5061e-05	0	1.99211e-05	0	9.18998e-06	0	0	0	0	6.23492e-06	0	0	0	2.34339e-05	0	5.69121e-06	0	0	0	3.04298e-05	2.8337e-05
1/sp|P49720|PSB3_HUMAN	3	0.234146	0	9.9572e-06	2.67246e-07	0	0	0	4.62e-06	0	0	0	0	0	0	0	0	0	0	0	0	0	0	0	0	0	0	4.55902e-06	0	0	0	0	0	0	0	6.43827e-06	0	0	0	0	0	6.10893e-06	0	0	0	0	0	0	0
1/sp|P49721|PSB2_HUMAN	2	0.124378	0	0	6.16325e-06	0	0	0	7.24374e-06	1.77204e-06	0	0	0	0	0	0	0	8.69819e-06	0	0	0	0	0	0	0	0	0	0	0	0	0	0	0	0	0	0	0	1.15542e-05	2.97333e-06	0	0	4.10436e-05	0	8.92594e-06	8.54521e-06	0	0	0	0
1/sp|P49736|MCM2_HUMAN	4	0.050885	0	0	0	0	0	0	0	0	0	0	0	0	0	0	0	0	0	0	0	0	0	0	0	0	0	0	0	0	0	0	0	0	0	0	0	0	0	0	0	2.70869e-05	0	0	0	0	0	0	0
1/sp|P49747|COMP_HUMAN	14	0.327609	3.08421e-06	0	0	0	0.000178774	2.43008e-05	0	0	0	0	0	0	8.60139e-06	0	0	0	1.3422e-06	0	0	1.04601e-06	0	0	8.6314e-06	0	0	2.02182e-06	5.91021e-06	5.37922e-07	1.12548e-06	7.59847e-07	1.29121e-05	8.90484e-07	0	0	1.09077e-06	0	0	0	0	4.78118e-07	0	0	0	0	0	0	0
1/sp|P49748|ACADV_HUMAN	5	0.120611	0	3.43439e-05	2.05402e-06	0	0	0	0	2.97938e-06	0	0	0	0	0	0	0	0	0	0	0	3.38516e-06	0	0	0	0	0	0	0	0	0	0	0	0	0	0	0	1.20169e-05	0	0	1.41406e-05	2.88157e-05	1.79038e-05	1.82845e-05	1.46068e-05	0	0	4.79711e-06	4.28218e-06
1/sp|P49773|HINT1_HUMAN	3	0.460317	0	0	6.41098e-06	0	0	0	0	0	0	0	8.59361e-08	0	0	0	0	0	0	0	0	0	0	0	0	0	0	0	0	0	0	0	0	0	0	0	0	0	0	0	0	3.06156e-05	0	0	0	0	0	0	0
1/sp|P49908|SEPP1_HUMAN	2	0.0839895	0	0	0	0	0	0	0	0	0	4.81509e-06	2.99183e-06	0	2.36089e-06	0	0	0	5.89955e-06	8.71063e-06	2.45139e-06	2.9421e-06	5.66874e-06	4.70859e-06	1.856e-06	3.49373e-06	0	0	1.83234e-06	1.85641e-06	4.22901e-06	0	1.94858e-06	3.03225e-06	2.76524e-06	4.0324e-06	5.50916e-06	0	0	0	0	0	0	0	0	0	0	5.48832e-06	8.71574e-06
1/sp|P49913|CAMP_HUMAN	10	0.364706	2.55927e-05	1.26385e-05	0.000191548	0.000269213	0	2.11837e-05	1.4028e-05	0.000404419	0.000389339	0	1.00877e-06	0	1.11207e-06	0	0	0.000462626	0	0	0	0	5.1861e-06	9.72774e-06	0	0	0	0	1.66624e-06	5.73987e-06	0	0	0	0	2.04074e-06	0	0	0	0.000245344	0.00109891	0.000915272	0.000882349	0.000503057	0.000247646	0.000566739	0.000611085	0	5.00936e-06	4.4722e-06
1/sp|P50213|IDH3A_HUMAN	2	0.0928962	0	0	1.15441e-05	0	0	0	0	0	0	0	0	0	0	0	0	0	0	0	0	0	0	0	0	0	0	0	0	0	0	0	0	0	0	0	0	0	0	0	0	2.60102e-05	0	0	0	0	0	0	0
1/sp|P50395|GDIB_HUMAN	15	0.366292	0	6.56721e-05	5.95497e-05	0	0	8.71635e-06	3.57641e-05	4.31574e-05	2.32931e-06	0	0	0	0	0	0	4.89127e-05	0	0	0	0	0	0	0	0	0	0	0	0	0	0	0	0	2.91351e-07	0	0	6.62925e-05	1.2329e-05	8.70151e-06	2.56134e-05	0.000168654	0	4.7071e-06	6.02554e-06	0	0	0	0
1/sp|P50453|SPB9_HUMAN	9	0.292553	0.00011834	0.000387101	0	0	0	0	0	0.000345206	8.15417e-05	0	0	0	0	0	0	0.00123329	0	0	4.90307e-05	0	0	0	7.06562e-05	0	0	0.000101277	0	0	0	0	0	0	0	5.39825e-05	4.75708e-05	7.54576e-06	0	0	0	0.000122371	0	0	0	0	0	0	0
1/sp|P50454|SERPH_HUMAN	4	0.136364	0	0	0	0	0	0	0	1.18404e-05	0	0	0	0	0	0	0	1.34133e-06	0	0	0	0	0	0	0	0	0	0	0	0	0	0	0	0	0	0	0	0	0	0	0	0	0	0	0	0	0	0	0
1/sp|P50552|VASP_HUMAN	13	0.421053	9.5743e-06	7.19499e-05	6.60792e-05	8.63651e-05	0	0	0	0.000128774	2.94236e-05	0	0	0	0	0	0	4.89692e-05	5.22318e-07	0	0	0	0	0	0	0	0	0	0	0	0	0	0	0	0	0	0	2.46509e-05	2.62979e-05	5.86492e-05	9.60666e-05	9.41532e-05	3.83892e-05	1.0459e-05	3.94022e-05	2.48208e-05	0	0	0
1/sp|P50914|RL14_HUMAN	4	0.209302	0	0.000107476	5.2402e-05	0	0	0	8.14164e-05	9.9975e-06	8.94499e-06	0	0	0	0	0	0	0	0	0	0	0	0	0	0	0	0	0	0	0	0	0	0	0	0	0	0	9.05142e-05	2.06899e-06	0	2.24013e-05	0.000112849	2.67338e-05	3.81864e-05	2.9334e-05	0	0	0	0
1/sp|P50990|TCPQ_HUMAN	12	0.251825	0	1.05027e-05	4.43972e-05	0	0	0	5.10146e-05	2.45835e-05	1.06363e-05	0	0	0	0	0	0	0	0	0	0	0	0	0	0	0	0	0	0	0	0	0	0	0	0	0	0	5.01488e-05	6.07041e-06	7.68435e-06	1.14426e-05	8.33972e-05	2.78629e-05	3.88607e-05	2.22439e-05	0	0	0	0
1/sp|P50991|TCPD_HUMAN	12	0.317254	0	5.60422e-05	9.57011e-06	0	0	0	1.71622e-05	5.70228e-06	0	0	0	0	0	0	0	0	0	0	0	0	0	0	0	0	0	0	0	0	0	0	0	0	0	0	0	4.10588e-05	0	0	1.01494e-05	0.000112348	1.24166e-05	5.72682e-05	1.21617e-05	0	0	0	0
1/sp|P50995|ANX11_HUMAN	13	0.29703	0	0	0.000142026	1.19494e-05	0	0	3.39738e-05	5.68353e-05	4.00183e-05	0	0	0	0	0	0	4.51754e-05	0	0	0	0	0	0	0	7.27474e-07	0	0	0	0	0	0	0	1.18941e-06	0	0	0	3.66821e-05	7.19223e-05	9.79766e-05	0.000125632	0.000133249	0.00010661	0.000100804	6.53574e-05	5.40734e-05	0	0	0
1/sp|P51148|RAB5C_HUMAN	3	0.175926	0	0	0	0	0	0	0	1.00693e-05	0	0	0	0	0	0	0	0	0	0	0	0	0	0	0	0	0	0	0	0	0	0	0	0	0	0	0	0	0	0	0	3.68652e-05	0	0	0	0	0	0	0
1/sp|P51149|RAB7A_HUMAN	10	0.565217	0	0.000131733	0.000141452	9.94995e-05	3.36818e-06	0	6.15608e-05	5.49233e-05	6.45431e-05	0	4.02003e-06	0	0	0	0	0.000113467	3.85898e-06	0	0	0	0	2.40527e-06	4.31607e-06	0	0	0	0	0	2.90825e-06	0	0	3.74687e-06	0	0	4.13359e-06	0.000102228	5.24998e-05	9.57574e-05	0.000127343	0.000219273	8.81071e-05	8.71683e-05	9.98606e-05	0	0	0	0
1/sp|P51159|RB27A_HUMAN	3	0.158371	0	0	3.72109e-05	3.06895e-05	0	0	1.78031e-05	5.54586e-05	3.82681e-05	0	0	0	0	0	0	2.04625e-05	0	0	0	0	0	0	0	0	0	0	0	0	0	0	0	0	0	0	0	0	5.61172e-05	2.72534e-05	3.98889e-05	5.37478e-05	6.10959e-05	0	1.35974e-05	0	0	0	0
1/sp|P51572|BAP31_HUMAN	3	0.142276	0	4.2192e-05	3.4024e-05	0	0	0	9.22621e-06	0	0	0	0	0	0	0	0	0	0	0	0	0	0	0	0	0	0	0	0	0	0	0	0	0	0	0	0	2.72715e-05	0	1.74861e-05	4.62263e-05	6.03162e-05	4.93685e-05	3.95201e-05	3.15221e-05	2.1588e-05	0	0	0
1/sp|P51659|DHB4_HUMAN	7	0.116848	0	0	0	0	0	0	0	0	4.97015e-06	0	0	0	0	0	0	0	0	0	0	0	0	0	0	0	5.86791e-07	0	0	0	0	0	0	0	0	0	0	0	0	0	0	2.72054e-05	6.08366e-06	0	0	0	0	0	0
1/sp|P51858|HDGF_HUMAN	2	0.154167	0	0	0	0	0	0	0	6.87254e-06	0	0	0	0	0	0	0	0	0	0	0	0	0	0	0	0	0	0	0	0	0	0	0	0	0	0	0	0	0	0	0	1.07724e-05	0	0	0	0	0	0	0
1/sp|P51884|LUM_HUMAN	10	0.372781	2.13706e-05	0	4.86315e-06	0	7.41862e-05	0.000201752	9.17369e-06	0.000132799	0	3.23256e-05	1.44372e-05	4.34143e-05	5.0636e-05	2.37393e-05	2.16618e-05	0	5.27086e-05	3.50911e-05	3.64932e-05	3.22898e-05	2.54362e-05	2.34642e-05	5.15245e-05	2.24402e-05	5.21525e-06	2.01233e-05	4.13196e-05	9.45112e-05	3.53583e-05	2.62484e-05	3.05309e-05	3.84877e-05	1.97538e-05	4.27014e-05	1.78796e-05	1.99753e-06	3.24515e-06	0	0	2.43544e-05	0	0	0	0	0	4.77051e-05	5.95754e-05
1/sp|P51888|PRELP_HUMAN	4	0.143979	0	0	0	0	0	0	0	4.00202e-05	0	0	0	0	0	0	0	0	0	0	0	0	0	0	0	0	0	0	0	0	0	0	0	0	0	0	0	0	0	0	0	0	0	0	0	0	0	0	0
1/sp|P51991|ROA3_HUMAN	6	0.201058	0	0	2.49152e-05	0	0	0	1.34824e-05	1.34585e-05	0	0	0	0	0	0	0	0	0	0	0	0	0	0	0	0	0	0	0	0	0	0	0	0	0	0	0	5.52181e-05	4.0971e-06	0	2.88855e-05	0.000159369	1.62087e-05	2.30625e-05	1.51016e-05	0	0	0	0
1/sp|P52209|6PGD_HUMAN	18	0.494824	2.96209e-05	0.000486312	0.000476303	0.00043254	1.42869e-05	4.49444e-06	0.000165262	0.000198714	0.000267381	0	1.41858e-07	0	0	0	0	0.000359693	0	0	0	0	0	0	0	0	0	0	0	0	0	0	0	0	0	0	0	0.000282916	0.000285451	0.000299209	0.000431385	0.000425322	0.000382552	0.000403453	0.000256226	0.000211361	0	0	0
1/sp|P52272|HNRPM_HUMAN	17	0.282192	0	3.53295e-05	5.58281e-05	0	0	0	1.67838e-06	3.77935e-05	0	0	1.0383e-05	0	0	1.87933e-05	0	4.49791e-06	0	0	0	0	0	0	0	0	0	0	0	0	0	0	0	3.78901e-07	0	0	0	7.10359e-05	1.52919e-05	0	4.24873e-05	0.000370889	0	0	0	0	0	0	0
1/sp|P52565|GDIR1_HUMAN	5	0.22549	0	6.46384e-05	9.18396e-05	0	0	1.05955e-05	6.41802e-05	4.95856e-05	2.37202e-05	0	0	0	0	0	0	2.81407e-05	0	0	0	0	0	0	0	0	0	0	0	0	0	0	0	0	0	0	0	1.7481e-05	3.08665e-05	1.82367e-05	3.45166e-05	0.000162645	2.22605e-05	4.09178e-05	2.24634e-05	1.37403e-05	0	0	0
1/sp|P52566|GDIR2_HUMAN	7	0.557214	3.93241e-05	3.00117e-05	0.00045091	0.000117978	1.3678e-05	0	2.19007e-05	0.000458707	0.000420862	0	0	0	0	0	0	0.000194219	0	0	0	0	0	0	0	0	0	0	0	0	0	0	0	0	0	0	0	0.000537056	0.000388553	0.00064715	0.000830558	0.00127506	0.000280181	0.000106829	0.0002407	0.000252289	0	0	0
1/sp|P52597|HNRPF_HUMAN	4	0.144578	0	0	0	0	0	0	9.08349e-06	0	0	0	0	0	0	0	0	0	0	0	0	0	0	0	0	0	0	0	0	0	0	0	0	0	0	0	0	0	0	0	0	9.18078e-05	0	0	0	0	0	0	0
1/sp|P52790|HXK3_HUMAN	18	0.258938	0	5.657e-05	7.81122e-05	2.59806e-05	0	0	1.04933e-05	6.52348e-05	0.000109934	0	0	0	0	0	0	9.10123e-05	1.62165e-06	0	0	0	3.03381e-06	0	0	0	0	0	2.69592e-06	0	0	0	0	3.64568e-06	0	0	0	2.67921e-05	4.17139e-05	8.8899e-05	8.89503e-05	9.0863e-05	0	0	2.4335e-05	1.20346e-05	0	0	0
1/sp|P52907|CAZA1_HUMAN	7	0.325175	0	0	7.31388e-05	5.23142e-05	0	5.12203e-06	9.66678e-05	1.83059e-05	4.72077e-05	0	0	0	0	0	0	4.12241e-05	0	0	0	0	0	0	0	0	0	0	0	0	0	0	0	0	0	0	0	3.79769e-05	1.9083e-05	3.31866e-05	4.70437e-05	8.23787e-05	3.24227e-05	2.57482e-05	3.16844e-05	0	0	0	0
1/sp|P53004|BIEA_HUMAN	5	0.216216	0	0	2.05611e-05	0	0	0	0	2.11623e-05	0	0	0	0	0	0	0	0	0	0	0	0	0	0	0	0	0	0	0	0	0	0	0	0	0	0	0	0	0	0	0	1.08025e-05	0	5.19872e-06	0	0	0	0	0
1/sp|P53396|ACLY_HUMAN	8	0.0962761	0	0	0	0	0	0	0	1.00032e-05	0	0	0	0	0	0	0	0	0	0	0	0	0	0	0	0	0	0	0	0	0	0	0	0	0	0	0	0	2.17028e-06	0	0	2.81455e-05	0	0	0	0	0	0	0
1/sp|P53618|COPB_HUMAN	2	0.0304302	0	0	0	0	0	0	0	0	0	0	0	0	0	0	0	0	0	0	0	0	0	0	0	0	0	0	0	1.49022e-06	0	0	0	0	0	0	0	0	0	0	0	6.52034e-06	0	0	0	0	0	0	0
1/sp|P53621|COPA_HUMAN	3	0.0294118	0	4.70623e-06	0	0	0	0	9.96567e-06	6.01066e-06	0	0	0	0	0	0	0	0	0	0	0	0	0	0	0	0	0	0	0	0	0	0	0	0	0	0	0	0	6.49278e-06	2.49784e-06	0	1.42726e-05	0	0	0	0	0	0	0
1/sp|P53999|TCP4_HUMAN	3	0.267717	0	0	0	0	0	0	6.10999e-05	1.46091e-05	0	0	0	0	0	0	0	0	0	0	0	0	0	0	0	0	0	0	0	0	0	0	0	0	0	0	0	2.88916e-05	9.02265e-06	1.58466e-05	2.75815e-05	9.59341e-05	1.81403e-05	1.69982e-05	1.42117e-05	1.44688e-05	0	0	0
1/sp|P54108|CRIS3_HUMAN	2	0.0693878	0	1.6121e-05	4.72166e-05	0.000146915	0	0	0	1.35414e-05	0	2.70531e-06	2.23128e-06	0	3.18975e-06	0	2.07368e-06	3.71851e-05	3.06464e-06	3.20926e-06	4.11324e-06	3.59952e-06	5.01283e-06	3.18955e-06	7.87005e-06	3.44879e-06	3.84299e-06	5.33773e-06	2.95798e-06	4.96147e-06	2.10728e-06	4.1137e-06	2.49002e-06	5.47724e-06	3.44685e-06	3.77955e-06	1.9786e-06	8.419e-05	7.60288e-05	0.000132459	0.000164851	1.55747e-05	0.000132959	0.000238357	0.000165428	0.000182543	0.000406011	2.14397e-06	1.89666e-06
1/sp|P54136|SYRC_HUMAN	3	0.0575758	0	7.30573e-06	0	0	0	0	0	0	0	0	0	0	0	0	0	0	0	0	0	0	0	0	0	0	0	0	0	0	0	0	0	0	0	0	0	0	0	0	0	1.26609e-05	0	0	0	0	0	0	0
1/sp|P54577|SYYC_HUMAN	2	0.0681818	0	0	0	0	0	0	0	4.67788e-07	0	0	0	0	0	0	0	0	0	0	0	0	0	0	0	0	0	0	0	0	0	0	0	0	0	0	0	0	0	0	0	5.66162e-06	0	0	0	0	0	0	0
1/sp|P54578|UBP14_HUMAN	2	0.048583	0	0	4.44613e-06	0	0	0	0	2.40302e-06	0	0	0	0	0	0	0	0	0	0	0	0	0	0	0	0	0	0	0	0	0	0	0	0	0	0	0	0	0	0	0	1.01743e-05	0	0	0	0	0	0	0
1/sp|P54652|HSP72_HUMAN	2	0.0453834	0	0	0	0	0	0	4.88268e-05	0	0	0	0	0	0	0	0	0	0	0	0	0	0	0	0	0	0	0	0	0	0	0	0	0	0	0	0	0	0	0	0	0	0	0	0	0	0	0	0
1/sp|P54727|RD23B_HUMAN	2	0.0562347	0	0	0	0	0	0	0	2.66334e-06	0	0	0	0	0	0	0	0	0	0	0	0	0	0	0	0	0	0	0	0	0	0	0	0	0	0	0	0	0	0	0	2.48592e-05	0	0	0	0	0	0	0
1/sp|P54819|KAD2_HUMAN	7	0.41841	0	2.67046e-05	4.27687e-05	4.13481e-05	0	0	1.60572e-05	1.56166e-05	0	0	0	0	0	0	0	0	0	0	0	0	0	0	0	0	0	0	0	0	0	0	0	0	0	0	0	5.01123e-05	7.35995e-06	2.56917e-05	6.6911e-05	0.000103272	0	0	3.61343e-05	2.01446e-05	0	0	0
1/sp|P54920|SNAA_HUMAN	5	0.19322	0	0	3.62661e-05	0	0	0	1.37092e-05	1.07996e-05	0	0	0	0	0	0	0	0	0	0	0	0	0	0	0	0	0	0	0	0	0	0	0	0	0	0	0	1.28695e-05	2.66319e-06	0	1.7192e-05	3.59693e-05	0	1.78078e-05	1.78566e-05	0	0	0	0
1/sp|P55058|PLTP_HUMAN	6	0.178499	1.74305e-05	8.6437e-06	1.55462e-05	4.68432e-05	1.66801e-05	4.84258e-05	7.48075e-06	0	0	4.4148e-06	8.44829e-07	2.17326e-05	2.99811e-05	2.00433e-06	1.48761e-06	6.96279e-06	9.12429e-06	9.85832e-06	6.04041e-06	1.14447e-05	1.0139e-05	5.79812e-06	3.34627e-05	1.99674e-06	7.81013e-06	1.23538e-05	3.58914e-05	4.26075e-06	1.51836e-05	2.4023e-05	2.1323e-05	1.5932e-05	1.49884e-05	5.21267e-06	1.35683e-05	1.26165e-05	8.30117e-06	3.34179e-05	2.57776e-05	4.52593e-06	6.04699e-05	2.48514e-05	1.49394e-05	3.48106e-05	0	7.64242e-07	2.22593e-06
1/sp|P55072|TERA_HUMAN	27	0.46402	0	0.000210879	0.000120737	2.95383e-05	0	0	0.000204223	4.92513e-05	3.68115e-05	0	0	0	0	0	0	4.90892e-05	0	0	0	0	0	0	0	0	0	0	0	0	0	0	0	0	0	0	0	0.00013186	3.83476e-05	4.97635e-05	8.09426e-05	0.000206186	7.40217e-05	0.00011031	9.74166e-05	0	0	0	0
1/sp|P55084|ECHB_HUMAN	6	0.172996	0	2.40535e-05	2.48779e-05	0	0	0	1.46134e-05	2.93142e-05	0	0	0	0	0	0	0	0	0	0	0	0	0	0	0	0	0	0	0	0	0	0	0	0	0	0	0	0	1.26499e-05	0	0	8.37216e-05	2.12717e-05	0	0	0	0	0	0
1/sp|P55209|NP1L1_HUMAN	2	0.0741688	0	0	0	0	0	0	0	0	0	0	0	0	0	0	0	0	0	0	0	0	0	0	0	0	0	0	0	0	0	0	0	0	0	0	0	0	0	0	0	4.08495e-06	0	0	0	0	0	0	0
1/sp|P55263|ADK_HUMAN	2	0.0662983	0	0	0	0	0	0	0	0	0	0	0	0	0	0	0	0	0	0	0	0	0	0	0	0	0	0	0	0	0	0	0	0	0	0	0	0	0	0	0	2.86467e-06	0	0	0	0	0	0	0
1/sp|P55769|NH2L1_HUMAN	2	0.1875	0	0	0	0	0	0	0	0	0	0	0	0	0	0	0	0	0	0	0	0	0	0	0	0	0	0	0	0	0	0	0	0	0	0	0	0	0	0	0	2.754e-05	0	0	0	0	0	0	0
1/sp|P55786|PSA_HUMAN	8	0.0990207	0	7.85599e-05	3.77714e-05	0	0	0	9.45394e-05	3.55488e-06	6.3666e-06	0	0	0	0	0	0	9.65735e-06	0	0	0	0	0	0	0	0	0	0	0	0	0	0	0	0	0	0	0	4.58502e-06	0	0	5.6699e-06	2.17891e-05	4.2368e-06	4.16335e-05	0	0	0	0	0
1/sp|P55809|SCOT1_HUMAN	2	0.0673077	0	2.67048e-06	4.05901e-06	0	0	0	0	0	0	0	0	0	0	0	0	0	0	0	0	0	0	0	0	0	0	0	0	0	0	0	0	0	0	0	0	0	0	0	0	8.02545e-06	0	0	0	0	0	0	0
1/sp|P55884|EIF3B_HUMAN	4	0.0651106	0	0	0	0	0	0	7.83102e-06	2.3039e-06	0	0	0	0	0	0	0	0	0	0	0	9.83722e-07	0	0	4.21198e-06	0	0	0	0	1.1962e-06	1.10506e-06	0	0	0	0	0	0	4.40884e-06	7.6261e-07	0	3.37902e-06	2.20934e-05	0	3.53085e-06	0	0	0	0	0
1/sp|P55957|BID_HUMAN	3	0.2	0	0	7.00865e-06	0	0	0	0	8.37511e-06	0	0	0	0	0	0	0	3.21835e-06	0	0	0	0	0	0	0	0	0	0	0	0	0	0	0	0	0	0	0	0	0	0	0	0	0	0	0	0	0	0	0
1/sp|P56134|ATPK_HUMAN	2	0.255319	0	3.67852e-05	1.82924e-05	1.18875e-05	0	0	6.58345e-06	0	0	0	0	0	0	0	0	0	0	0	0	0	0	0	0	0	0	0	0	0	0	0	0	0	0	0	0	0	0	0	0	2.27183e-05	0	0	0	0	0	0	0
1/sp|P56537|IF6_HUMAN	7	0.465306	0	4.6376e-05	2.68744e-05	0	0	0	9.7272e-05	0	0	0	0	0	0	0	0	0	0	0	0	0	0	0	0	0	0	0	0	0	0	0	0	0	0	0	0	5.67685e-05	0	1.77904e-05	0	4.55086e-05	3.52258e-05	4.11883e-05	3.60416e-05	0	0	0	0
1/sp|P57735|RAB25_HUMAN	3	0.164319	0	1.14613e-05	0	0	0	0	1.73289e-05	7.78733e-06	0	0	0	0	0	0	0	0	0	0	0	0	0	0	0	0	0	0	0	0	0	0	0	0	0	0	0	1.50415e-05	5.14524e-06	0	1.43935e-05	1.58952e-05	1.61557e-05	1.74069e-05	1.16728e-05	0	0	0	0
1/sp|P57737|CORO7_HUMAN	2	0.0389189	0	0	0	0	0	0	0	5.70988e-06	0	0	0	0	0	0	0	0	0	0	0	0	0	0	0	0	0	0	0	0	0	0	0	0	0	0	0	0	0	0	0	6.08682e-06	0	0	0	0	0	0	0
1/sp|P58107|EPIPL_HUMAN	17	0.0563851	1.0722e-05	2.61787e-05	4.15347e-05	0	0	0	0.000189545	0	0	0	0	0	0	0	0	0	0	0	6.63807e-05	0	0	0	0	0	0	0	0	0	0	0	0	0	0	0	0	6.15358e-05	0	0	0	2.49967e-06	0	0	0	0	0	0	1.06006e-06
1/sp|P58546|MTPN_HUMAN	2	0.254237	0	0	1.07631e-05	0	0	0	0	2.01437e-06	0	0	0	0	0	0	0	0	0	0	0	0	0	0	0	0	0	0	0	0	0	0	0	0	0	0	0	0	0	0	0	4.72764e-06	0	5.87725e-06	0	0	0	0	0
1/sp|P59998|ARPC4_HUMAN	4	0.315476	0	4.60844e-05	0.00018068	0.000327234	0	0	0.000188973	6.38318e-05	0.000241335	0	0	0	0	0	0	0.000143147	1.51519e-06	0	0	0	0	0	0	0	0	0	0	0	0	0	0	0	0	0	0	8.95827e-05	8.94511e-05	0.000130369	0.000123232	0.000277937	8.55557e-05	7.85342e-05	8.7514e-05	5.92035e-05	0	0	0
1/sp|P60174|TPIS_HUMAN	17	0.751748	2.15282e-05	0.000556853	0.000370017	0.000340808	0	7.5851e-05	0.00106919	0.000180736	0.000120509	0	9.085e-07	0	0	3.44391e-07	0	0.000308456	5.87324e-07	0	0	0	0	0	0	0	0	0	2.09896e-06	1.05127e-06	0	0	0	0	0	0	0	0.000584445	0.000131448	0.00022185	0.000396711	0.000496711	0.000305781	0.000268995	0.000424469	0.000210558	0	0	0
1/sp|P60468|SC61B_HUMAN	2	0.260417	0	0	2.08821e-05	0	0	0	1.22091e-05	3.99978e-06	0	0	0	0	0	0	0	0	0	0	0	0	0	0	0	0	0	0	0	0	0	0	0	0	0	0	0	1.10271e-05	0	0	0	4.08181e-05	0	6.61274e-06	1.34048e-05	0	0	0	0
1/sp|P60660|MYL6_HUMAN	5	0.317881	0	0.000114633	0.000167154	0.000209804	0	9.82117e-06	0.00037644	9.39325e-05	8.91929e-05	0.000123201	3.30268e-06	0	0	0	0	6.94198e-05	1.42667e-06	1.14815e-06	0	0	0	0	0	0	0	0	0	0	0	0	0	0	0	0	0.000144967	0.000211416	0.0001465	0.000148538	0.000253027	0.000302009	0.000179672	0.000224306	0.000207629	0.000129571	0	0	0
1/sp|P60842|IF4A1_HUMAN	5	0.150246	0	0.000133737	3.28293e-05	0	0	0	0.00011383	3.29897e-05	1.04184e-05	0	0	0	0	0	0	1.1618e-05	0	0	0	0	0	0	0	0	0	0	0	0	0	0	0	0	0	0	0	0.000103129	7.03178e-06	1.26197e-05	1.97931e-05	0.000156368	1.2625e-05	4.76041e-05	3.656e-05	0	0	0	0
1/sp|P60866|RS20_HUMAN	2	0.193277	0	2.86284e-05	8.44765e-06	0	0	0	0	0	0	0	0	0	0	0	0	0	0	0	0	0	0	0	0	0	0	0	0	0	0	0	0	0	0	0	0	5.91212e-05	0	0	3.30784e-05	9.6506e-05	0	4.55465e-05	0	0	0	0	0
1/sp|P60900|PSA6_HUMAN	5	0.227642	0	2.23438e-05	2.18969e-05	0	0	0	2.35415e-05	1.39754e-05	2.30389e-05	0	0	0	9.06871e-07	0	0	2.24459e-05	0	0	0	0	0	0	0	0	0	0	0	0	0	0	0	0	0	0	0	4.90369e-05	7.67228e-06	1.57576e-05	2.33323e-05	7.77271e-05	1.09747e-05	2.64562e-05	3.61152e-05	0	0	0	0
1/sp|P60903|S10AA_HUMAN	3	0.350515	0	0.000295964	0.000112939	0	0	0	1.31199e-05	1.74545e-05	0	0	0	0	0	0	0	0	0	0	0	0	0	0	0	0	0	0	0	0	0	0	0	0	0	0	0	0	0	0	0	2.9439e-05	0	2.57496e-05	0	0	0	0	0
1/sp|P60953|CDC42_HUMAN	6	0.366492	0	2.09853e-05	0.000156875	0.000144604	0	0	8.27274e-05	9.42444e-05	5.83077e-05	0	0	0	0	0	0	0	0	0	0	0	0	0	0	0	0	0	0	0	0	0	0	0	0	0	0	7.02115e-05	0	4.46501e-05	5.17782e-05	0.000118688	3.70511e-05	5.74462e-05	4.86605e-05	3.09667e-05	0	0	0
1/sp|P60981|DEST_HUMAN	3	0.218182	0	0	5.78276e-06	0	0	0	3.90046e-05	0	0	0	0	0	0	0	0	0	0	0	0	0	0	0	0	0	0	0	0	0	0	0	0	0	0	0	0	1.46181e-05	0	0	7.64167e-06	1.3518e-05	1.58782e-05	4.27558e-05	1.59126e-05	0	0	0	0
1/sp|P61019|RAB2A_HUMAN	3	0.207547	0	0	1.18561e-05	5.44831e-06	0	0	0	2.85116e-06	0	0	0	0	0	0	0	3.55819e-06	0	0	0	0	0	0	0	0	0	0	0	0	0	0	0	0	0	0	0	0	0	4.95784e-06	8.82357e-06	1.31731e-05	0	1.23426e-05	8.06792e-06	0	0	0	0
1/sp|P61020|RAB5B_HUMAN	2	0.12093	0	0	2.39789e-05	0	0	0	0	1.02499e-05	0	0	0	0	0	0	0	0	0	0	0	0	0	0	0	0	0	0	0	0	0	0	0	0	0	0	0	0	0	0	2.49918e-05	2.58813e-05	0	0	0	0	0	0	0
1/sp|P61026|RAB10_HUMAN	2	0.115	0	0.000128591	7.81018e-05	2.01684e-05	0	0	3.16594e-05	2.48843e-05	1.0591e-05	0	0	0	0	0	0	5.77951e-06	1.01173e-06	0	0	0	0	0	0	0	0	0	0	0	0	0	0	0	0	0	0	4.09782e-05	2.8581e-06	2.91561e-05	6.86629e-05	5.61117e-05	5.58704e-05	6.12355e-05	6.36245e-05	0	0	0	0
1/sp|P61088|UBE2N_HUMAN	2	0.230263	0	0	0	0	0	0	0	1.08895e-05	0	0	0	0	0	0	0	0	0	0	0	0	0	0	0	0	0	0	0	0	0	0	0	0	0	0	0	0	0	0	0	1.11874e-05	0	0	0	0	0	0	0
1/sp|P61106|RAB14_HUMAN	4	0.24186	0	0	0	0	0	0	0	5.56786e-06	0	0	0	0	0	0	0	1.08972e-06	0	0	0	0	0	0	0	0	0	0	0	0	0	0	0	0	0	0	0	0	0	0	2.91311e-06	4.69027e-05	0	3.06513e-05	2.175e-05	0	0	0	0
1/sp|P61158|ARP3_HUMAN	15	0.497608	0	8.59647e-05	0.000145377	0.000126991	0	0	0.000118452	5.69464e-05	7.04698e-05	0	0	0	0	0	0	7.55737e-05	0	0	0	0	0	0	0	0	0	0	0	0	0	0	0	0	0	0	0	8.23896e-05	6.31609e-05	4.33837e-05	6.17012e-05	0.000260881	3.59909e-05	3.66113e-05	6.94667e-05	1.20227e-05	0	0	2.80663e-07
1/sp|P61160|ARP2_HUMAN	9	0.271574	0	0.000154737	0.000185734	0.000241221	0	0	0.000106405	8.73192e-05	8.51738e-05	0	0	0	0	0	0	0.00016399	0	0	0	0	0	0	0	0	0	0	0	0	0	0	0	0	0	0	0	9.60971e-05	9.60618e-05	0.00010325	0.000127145	0.000320854	6.44203e-05	5.00593e-05	8.1074e-05	0	0	0	0
1/sp|P61247|RS3A_HUMAN	8	0.30303	0	2.43073e-05	5.87994e-05	2.26162e-05	0	0	0.000131969	1.18989e-05	0	0	0	0	0	0	0	0	0	0	0	0	0	0	0	0	0	0	0	0	0	0	0	0	0	0	0	0.000184754	0	2.1546e-05	8.70813e-05	0.000217781	5.99349e-05	5.75765e-05	3.53196e-05	0	0	0	0
1/sp|P61313|RL15_HUMAN	4	0.205882	0	7.78141e-05	1.27367e-05	0	0	0	2.39464e-05	1.67915e-06	0	0	0	0	0	0	0	0	0	0	0	0	0	0	0	0	0	1.00245e-07	0	0	0	0	0	0	0	0	0	0.000111392	6.83929e-06	0	0	0.000146912	7.49129e-05	0.000133442	8.12884e-05	0	0	0	0
1/sp|P61353|RL27_HUMAN	2	0.235294	0	0	2.4121e-05	0	0	0	0	0	0	0	0	0	0	0	0	0	0	0	0	0	0	0	0	0	0	0	0	0	0	0	0	0	0	0	0	4.02241e-06	0	0	0	3.88314e-05	0	4.07049e-06	0	0	0	0	0
1/sp|P61513|RL37A_HUMAN	2	0.326087	0	0	0	0	0	0	0	0	0	0	0	0	0	0	0	0	0	0	0	0	0	0	0	0	0	0	0	0	0	0	0	0	0	0	0	0	0	0	0	5.40534e-06	0	0	0	0	0	0	0
1/sp|P61586|RHOA_HUMAN	4	0.248705	0	0	2.17428e-05	0	0	0	1.44794e-05	2.01645e-05	6.89011e-06	0	0	0	1.73434e-06	0	0	2.49159e-05	0	0	0	0	0	0	0	0	0	0	0	0	0	0	0	0	0	0	0	3.57789e-05	9.02555e-06	9.86302e-06	1.10345e-05	0.000109536	8.88928e-06	9.46632e-06	2.48099e-05	0	0	0	0
1/sp|P61604|CH10_HUMAN	3	0.352941	0	0	0	0	0	0	0	9.81657e-06	0	0	0	0	0	0	0	0	0	0	0	0	0	0	0	0	0	0	0	0	0	0	0	0	0	0	0	0	0	1.51181e-05	1.85991e-05	0.000175563	1.43375e-05	1.76148e-05	2.54155e-05	2.27399e-05	0	0	0
1/sp|P61626|LYSC_HUMAN	8	0.506757	0.00031803	0.00076522	0.00342452	0.00404321	0.000184951	0.000203753	0.000658525	0.000996253	0.00127796	6.03325e-06	8.27778e-06	2.33622e-05	1.15483e-05	1.7386e-05	9.2625e-06	0.00163454	1.28274e-05	2.14394e-05	2.68844e-05	1.50004e-05	1.80583e-05	1.58218e-05	2.01448e-05	4.81647e-06	4.93685e-05	1.81991e-05	2.25424e-05	3.06613e-05	2.84365e-05	2.78108e-05	2.59538e-05	3.98867e-05	3.01216e-05	1.70744e-05	7.63011e-05	0.0023784	0.00169828	0.00407802	0.0054033	0.00117701	0.0100819	0.0155232	0.004487	0.0110062	0.0131117	2.26582e-05	1.71604e-05
1/sp|P61769|B2MG_HUMAN	4	0.378151	0	0	0	0	1.17066e-05	0	0	1.03181e-05	0	3.91744e-06	0	3.23987e-05	4.5943e-05	8.10356e-06	2.52416e-06	0	0	0	0	0	0	0	9.31486e-05	0	0	0	3.77681e-05	6.14486e-06	3.34135e-05	1.47762e-05	8.66705e-06	0	6.74629e-06	9.3705e-06	0	2.37033e-05	0	2.81695e-05	2.93189e-05	7.23323e-05	2.26906e-05	5.24825e-05	1.77344e-05	4.19539e-05	0	0	0
1/sp|P61803|DAD1_HUMAN	2	0.19469	0	0	0	0	0	0	8.11941e-06	0	0	0	0	0	0	0	0	0	0	0	0	0	0	0	0	0	0	0	0	0	0	0	0	0	0	0	0	0	0	0	0	1.75802e-05	0	0	0	0	0	0	0
1/sp|P61916|NPC2_HUMAN	2	0.258278	0	0	6.90452e-06	1.28901e-05	2.13349e-06	2.74343e-06	0	1.53915e-05	0	0	0	0	0	0	0	1.21278e-05	0	0	0	0	0	0	0	0	0	0	0	0	0	0	0	0	0	0	0	2.12738e-06	1.91485e-06	6.31603e-06	0	1.09002e-05	5.14239e-06	4.62629e-06	0	0	0	0	0
1/sp|P61970|NTF2_HUMAN	3	0.299213	0	0	0	0	0	0	4.59855e-06	1.82693e-06	0	0	0	0	0	0	0	0	0	0	0	0	0	0	0	0	0	0	0	0	0	0	0	0	0	0	0	0	0	0	0	5.54966e-05	0	0	0	0	0	0	0
1/sp|P61978|HNRPK_HUMAN	14	0.365011	0	0.000148858	9.90341e-05	5.61675e-05	0	2.47586e-05	9.8416e-05	5.97828e-05	1.66255e-05	0	0	0	0	0	0	3.82141e-05	0	0	0	0	0	0	0	0	0	0	0	0	0	0	0	0	0	0	0	0.000127443	3.41458e-05	4.76821e-05	9.90363e-05	0.000404138	6.35203e-05	6.09664e-05	5.05457e-05	0	0	0	0
1/sp|P61981|1433G_HUMAN	4	0.178138	0	6.58957e-05	7.02301e-05	2.25578e-05	0	1.60614e-05	9.28621e-05	7.02322e-06	0	0	0	0	0	0	0	4.90772e-06	0	0	0	0	0	0	0	0	0	1.76058e-06	1.74361e-06	0	0	0	0	0	0	0	0	2.28636e-05	6.08212e-06	1.40383e-05	7.62494e-05	8.51086e-05	7.86653e-05	6.87099e-05	0.000595763	2.1989e-05	0	0	0
1/sp|P62081|RS7_HUMAN	3	0.216495	0	5.97713e-05	1.1165e-05	0	0	0	8.58999e-05	1.50843e-05	0	0	0	0	0	0	0	0	0	0	0	0	0	0	0	0	0	0	0	0	0	0	0	0	0	0	0	0	1.10764e-06	0	0	9.13256e-05	0	4.08352e-05	0	0	0	0	0
1/sp|P62158|CALM_HUMAN	7	0.469799	0	0.000347863	0.000181909	0.000190854	0	1.54651e-05	0.000179266	5.72262e-05	2.15443e-06	0	0	0	0	0	0	0.000201156	0	0	0	0	0	0	0	0	0	0	0	0	0	0	0	0	0	0	0	0.00026176	0.000148888	8.91203e-05	4.74876e-05	0.000194879	4.7743e-05	0.000157701	7.33886e-05	2.88157e-05	0	0	0
1/sp|P62191|PRS4_HUMAN	3	0.0931818	0	0.000178061	0	0	0	0	0	0	0	0	0	0	0	0	0	0	0	0	0	0	0	0	0	0	0	0	0	0	0	0	0	0	0	0	0	1.08136e-05	0	0	0	1.28705e-05	0	0	0	0	0	0	0
1/sp|P62195|PRS8_HUMAN	4	0.155172	0	4.1704e-05	0	0	0	0	9.98026e-06	3.27352e-06	0	0	0	0	0	0	0	0	0	0	0	0	0	0	0	0	0	0	0	0	0	0	0	0	0	0	0	5.18855e-06	1.70936e-06	0	5.52101e-06	1.08443e-05	5.26184e-06	5.25743e-06	4.65873e-06	0	0	0	0
1/sp|P62241|RS8_HUMAN	7	0.447115	0	8.65117e-05	5.40852e-05	1.49287e-05	0	0	0.000110885	3.43228e-06	0	0	0	0	0	0	0	0	0	0	0	0	0	0	0	0	0	0	0	0	0	0	0	0	0	0	0	0.000120939	2.96948e-06	3.77499e-06	3.95755e-05	7.93216e-05	3.89257e-05	5.15572e-05	5.7855e-05	9.81734e-06	0	0	0
1/sp|P62244|RS15A_HUMAN	4	0.3	0	1.74414e-05	5.88993e-05	0	0	8.61466e-06	9.61746e-05	0	0	0	0	0	0	0	0	0	0	0	0	0	0	0	0	0	0	0	0	0	0	0	0	0	0	0	0	8.72028e-05	4.56476e-06	0	1.06472e-05	0.000139441	0	6.49862e-06	0	0	0	0	0
1/sp|P62249|RS16_HUMAN	3	0.232877	0	0	2.87813e-05	0	0	0	4.16424e-05	9.4257e-06	0	0	0	0	0	0	0	0	0	0	0	0	0	0	0	0	0	0	0	0	0	0	0	0	0	0	0	0	0	0	1.11358e-05	2.83568e-05	1.26981e-05	3.34718e-05	1.41881e-05	0	0	0	0
1/sp|P62258|1433E_HUMAN	8	0.294118	0	0.000127609	6.10398e-05	8.99985e-06	0	8.04559e-06	0.000145337	2.64445e-05	0	0	0	0	0	0	0	0	0	0	0	0	0	0	0	0	0	0	0	0	0	0	0	0	0	0	0	4.83566e-05	2.66213e-05	4.31124e-05	8.17935e-05	0.00012722	8.76884e-05	0.000155341	2.4097e-05	3.13285e-05	0	0	0
1/sp|P62263|RS14_HUMAN	6	0.377483	0	3.57661e-05	9.28081e-05	0	0	0	0.00018087	1.94396e-05	0	0	0	0	0	0	0	0	0	0	0	0	0	0	0	0	0	0	0	0	0	0	0	0	0	0	0	0.000154529	1.3882e-05	3.90737e-05	0.000112925	0.000227559	9.33177e-05	0.000115505	8.59373e-05	4.27964e-05	0	0	0
1/sp|P62269|RS18_HUMAN	6	0.328947	0	8.61151e-05	2.26527e-05	1.72183e-05	0	2.31204e-06	0.000179101	2.1649e-05	0	0	0	0	0	0	0	0	0	0	0	0	0	0	0	0	0	0	0	0	0	0	0	1.78244e-06	0	3.13196e-07	0	0.000187537	5.88945e-06	4.55784e-06	4.99497e-05	0.000277443	8.12985e-06	0.000161341	3.16902e-05	0	0	0	0
1/sp|P62277|RS13_HUMAN	4	0.298013	0	3.81501e-05	7.02877e-05	0	0	0	0.00011857	1.59388e-05	0	0	0	0	0	0	0	0	0	0	0	0	0	0	0	0	0	0	0	0	0	0	0	0	0	0	0	0.000435204	1.46126e-05	3.79967e-05	7.61476e-05	0.000172835	9.34893e-05	0.000171891	9.39306e-05	0	0	0	0
1/sp|P62280|RS11_HUMAN	2	0.139241	0	0	0	0	0	0	0	0	0	0	0	0	0	0	0	0	0	0	0	0	0	0	0	0	0	0	0	0	0	0	0	0	0	0	0	6.64239e-06	0	0	0	3.12791e-05	0	0	0	0	0	0	0
1/sp|P62306|RUXF_HUMAN	2	0.244186	0	0	0	0	0	0	0	0	0	0	0	0	0	0	0	0	0	0	0	0	0	0	0	0	0	0	0	0	0	0	0	0	0	0	0	0	0	0	0	4.51676e-05	0	0	0	0	0	0	0
1/sp|P62314|SMD1_HUMAN	2	0.201681	0	0	0	0	0	0	0	0	0	0	0	0	0	0	0	0	0	0	0	0	0	0	0	0	0	0	0	0	0	0	0	0	0	0	0	0	0	0	0	6.74066e-05	0	0	0	0	0	0	0
1/sp|P62316|SMD2_HUMAN	4	0.415254	0	0	0	0	0	0	1.10352e-05	0	0	0	0	0	0	0	0	0	0	0	0	0	0	0	0	0	0	0	0	0	0	0	0	0	0	0	0	2.45154e-05	2.35208e-06	0	0	7.85566e-05	0	0	0	0	0	0	0
1/sp|P62318|SMD3_HUMAN	3	0.31746	0	2.24826e-05	2.69334e-05	0	0	0	2.41456e-05	1.67313e-05	1.09884e-05	0	0	0	0	0	0	1.09319e-05	0	0	0	0	0	0	0	0	0	0	0	0	0	0	0	0	0	0	0	2.93309e-05	9.45024e-06	1.3307e-05	1.70467e-05	0.000110792	1.24231e-05	1.25197e-05	1.35051e-05	0	0	0	0
1/sp|P62328|TYB4_HUMAN	4	0.454545	0	0	0.000140052	8.55981e-05	0	5.07593e-05	1.26168e-05	9.68111e-05	0.000168495	0	0	0	0	0	0	0.000452027	3.66489e-06	0	0	0	4.44016e-06	0	0	0	0	0	0	0	0	0	0	0	0	0	0	0.00090358	0.000420047	0.000100287	9.66389e-05	0.000836057	5.34048e-05	2.17786e-05	0.000114263	3.22184e-05	0	0	0
1/sp|P62330|ARF6_HUMAN	2	0.125714	0	0	0	0	0	0	0	0	0	0	0	0	0	0	0	0	0	0	0	0	0	0	0	0	0	0	0	0	0	0	0	0	0	0	0	0	0	0	0	2.60119e-05	0	1.27479e-05	1.14446e-05	0	0	0	0
1/sp|P62333|PRS10_HUMAN	3	0.0976864	0	3.03684e-05	0	0	0	0	0	1.36128e-06	0	0	0	0	0	0	0	0	0	0	0	0	0	0	0	0	0	0	0	0	0	0	0	0	0	0	0	0	0	0	0	1.53163e-05	0	0	0	0	0	0	0
1/sp|P62424|RL7A_HUMAN	8	0.263158	0	4.73063e-05	3.08745e-05	0	0	0	5.91357e-05	4.00201e-06	0	0	0	0	0	0	0	0	0	0	0	0	0	0	0	0	0	0	0	0	0	0	0	0	0	0	0	0.000533407	0	0	2.72952e-05	0.000105669	4.74064e-05	6.78049e-05	5.43123e-05	0	0	0	0
1/sp|P62701|RS4X_HUMAN	5	0.209125	0	5.02885e-05	2.7508e-05	4.55349e-06	0	0	4.78416e-05	5.02757e-06	0	0	0	0	0	0	0	0	0	0	0	0	0	0	0	0	0	0	0	0	0	0	0	0	0	0	0	2.91451e-05	0	0	8.92765e-06	4.11536e-05	1.16269e-05	1.82373e-05	0	0	0	0	0
1/sp|P62750|RL23A_HUMAN	3	0.198718	0	2.66702e-05	2.77544e-05	0	0	0	4.15031e-05	0	0	0	0	0	0	0	0	0	0	0	0	0	0	0	0	0	0	0	0	0	0	0	0	0	0	0	0	2.26521e-05	0	0	0	5.86714e-05	0	2.72271e-05	0	0	0	0	0
1/sp|P62753|RS6_HUMAN	2	0.108434	0	0.000104273	4.39214e-05	0	0	0	7.60599e-05	9.39913e-06	0	0	0	0	0	0	0	0	0	0	0	0	0	0	0	0	0	0	0	0	0	0	0	0	0	0	0	6.02409e-05	1.02634e-05	1.91502e-05	3.60656e-05	0.000121499	4.02367e-05	4.38605e-05	4.19753e-05	1.57021e-05	0	0	0
1/sp|P62805|H4_HUMAN	10	0.524272	0.00221952	0.00804848	0.0152696	0.0207312	0.00032755	0.00036687	0.00479008	0.0106295	0.00728776	0	0	0	0	0	0	0.00686041	0	0	0	0	0	0	0	0	0	0	0	0	0	0	0	0	0	0	3.57645e-07	0.0130822	0.00914945	0.0082752	0.00876919	0.0331451	0.00557996	0.00398152	0.00561781	0.0045332	0.000253972	0	0
1/sp|P62820|RAB1A_HUMAN	3	0.180488	0	0	0	0	0	0	0	0	0	0	0	0	0	0	0	0	0	0	0	0	0	0	0	0	0	0	0	0	0	0	0	0	0	0	0	2.25202e-05	4.63928e-06	0	2.05646e-05	2.29948e-05	0	8.77134e-06	7.7768e-06	0	0	0	0
1/sp|P62826|RAN_HUMAN	7	0.342593	0	0.000171426	0.000139712	1.98312e-05	3.81418e-06	6.83204e-06	5.53603e-05	0.000101394	9.20458e-05	0	0	0	0	0.000230901	0	8.73341e-05	0	0	0	0	0	0	0	0	0	0	5.61469e-05	0	0	0	0	0	0	0	0	0.000380998	5.46948e-05	0.000105065	0.000185333	0.000425979	0.000143453	0.000136664	0.000162078	0	0	0	0
1/sp|P62829|RL23_HUMAN	3	0.321429	0	2.48001e-05	0	0	0	0	3.45127e-05	4.82967e-06	0	0	0	0	0	0	0	0	0	0	0	0	0	0	0	0	0	0	0	0	0	0	0	0	0	0	0	5.14859e-05	0	0	2.25658e-05	6.4625e-05	0	3.61938e-05	2.96605e-05	0	0	0	0
1/sp|P62847|RS24_HUMAN	3	0.285714	0	2.88692e-05	3.91315e-06	0	0	0	8.70412e-06	1.66275e-06	0	0	0	0	0	0	0	0	0	0	0	0	0	0	0	0	0	0	0	0	0	0	0	0	0	0	0	3.30835e-06	0	0	0	4.64786e-05	0	0	0	0	0	0	0
1/sp|P62851|RS25_HUMAN	2	0.152	0	1.90117e-05	1.17124e-05	0	0	0	0.000142781	0	0	0	0	0	0	0	0	0	0	0	0	0	0	0	0	0	0	0	0	0	0	0	0	0	0	0	0	0.000144347	0	4.22583e-05	7.00945e-05	0.000220676	0.000122221	0.000139938	0.000126948	4.93961e-05	0	0	0
1/sp|P62857|RS28_HUMAN	2	0.304348	0	0.000108775	3.46688e-05	0	0	0	5.63957e-05	0	0	0	0	0	0	0	0	0	0	0	0	0	0	0	0	0	0	0	0	0	0	0	0	0	0	0	0	1.27817e-05	1.38257e-06	0	1.57521e-05	5.11063e-05	1.80284e-05	1.94727e-05	1.1458e-05	0	0	0	0
1/sp|P62873|GBB1_HUMAN	4	0.185294	0	0	4.19851e-05	0	0	0	0	1.78084e-06	0	0	0	0	0	0	0	0	0	0	0	0	0	0	0	0	0	0	0	0	0	0	0	0	0	0	0	9.09051e-06	7.90368e-06	0	1.02218e-05	8.39984e-05	0	0	0	0	0	0	0
1/sp|P62879|GBB2_HUMAN	4	0.164706	0	0	2.15536e-05	0	0	0	0	1.17318e-05	0	0	0	0	0	0	0	1.20958e-05	0	0	0	0	0	0	0	0	0	0	0	0	0	0	0	0	0	0	0	7.32302e-06	0	7.55711e-06	7.57418e-06	3.35765e-05	6.23186e-06	7.10926e-06	0	0	0	0	0
1/sp|P62888|RL30_HUMAN	5	0.513043	0	5.39338e-05	1.64134e-05	0	0	0	8.29647e-05	2.34189e-06	0	0	0	0	0	0	0	0	0	0	0	0	0	0	0	0	0	0	0	0	0	0	0	0	0	0	0	7.8915e-05	5.28155e-06	6.27108e-06	4.02758e-06	9.04098e-05	8.0491e-06	1.91341e-05	1.39001e-05	0	0	0	0
1/sp|P62906|RL10A_HUMAN	3	0.170507	0	6.61511e-05	1.17547e-05	0	0	0	1.60034e-05	8.84094e-06	0	0	0	0	0	0	0	0	0	0	0	0	0	0	0	0	0	0	0	0	0	0	0	0	0	0	0	3.44546e-06	0	0	0	0.000113048	0	1.19883e-05	1.0121e-05	0	0	0	0
1/sp|P62910|RL32_HUMAN	2	0.17037	0	3.7426e-05	0	0	0	0	0	0	0	0	0	0	0	0	0	0	0	0	0	0	0	0	0	0	0	0	0	0	0	0	0	0	0	0	0	1.51721e-05	0	0	0	6.43359e-06	0	0	0	0	0	0	0
1/sp|P62913|RL11_HUMAN	2	0.129213	0	0	0	0	0	0	6.00468e-05	6.73742e-06	0	0	0	0	0	0	0	0	0	0	0	0	0	0	0	0	0	0	0	0	0	0	0	0	0	0	0	2.3179e-05	0	4.94665e-06	0	2.34502e-05	1.10136e-05	1.44017e-05	1.29815e-05	0	0	0	0
1/sp|P62937|PPIA_HUMAN	9	0.581818	4.30755e-06	0.000493273	0.000109233	0.000111886	0	8.17543e-05	0.000181845	9.39195e-05	4.64019e-05	0	0	0	0	0	0	0.000161012	2.23184e-06	0	0	0	0	0	6.9548e-07	0	0	0	0	0	0	0	0	3.51862e-07	0	0	0	0.000250829	8.7559e-05	8.66345e-05	0.000119959	0.000687044	0.000147829	0.00017281	0.000124593	7.05301e-05	0	0	1.27366e-05
1/sp|P62942|FKB1A_HUMAN	2	0.25	0	4.67815e-05	9.78391e-05	0.000128594	0	0	8.05896e-05	7.09197e-05	3.61784e-05	0	0	0	0	0	0	0.000121192	0	0	0	0	0	0	0	0	0	0	0	0	0	0	0	0	0	0	0	3.35304e-05	3.24758e-05	7.10311e-05	8.89704e-05	0.000161053	8.81672e-05	6.12005e-05	0.000101927	7.1434e-05	0	0	0
1/sp|P62979|RS27A_HUMAN	2	0.205128	0	2.83723e-05	4.55629e-06	0	0	0	7.95584e-06	0	0	0	0	0	0	0	0	0	0	0	0	0	0	0	0	0	0	0	0	0	0	0	0	0	0	0	0	5.35421e-06	0	0	0	1.28331e-05	0	1.70825e-06	0	0	0	0	0
1/sp|P62993|GRB2_HUMAN	5	0.276498	0	0	2.89202e-05	0	0	0	0	1.73645e-05	0	0	0	0	0	0	0	1.13006e-05	0	0	0	0	0	0	0	0	0	0	0	0	0	0	0	0	0	0	0	0	4.33684e-06	0	0	4.58062e-05	0	0	0	0	0	0	0
1/sp|P63104|1433Z_HUMAN	10	0.42449	2.73628e-05	0.0008359	0.000553756	0.000224994	1.0673e-06	0.000101196	0.000873916	7.47416e-05	9.03774e-05	0	4.37226e-06	0	0	1.67929e-06	0	0.00022881	7.29813e-06	4.5811e-06	1.01792e-06	2.4378e-06	6.66707e-06	1.70592e-06	1.39983e-06	7.60506e-07	0	7.23424e-07	6.576e-06	3.9123e-06	1.55987e-06	1.59937e-06	1.97055e-06	4.43167e-06	3.42274e-06	2.77961e-06	1.1525e-05	0.000620181	0.00017591	0.000299379	0.000475733	0.000815848	0.000518594	0.00125909	0.000485322	0.000366489	0.000323036	0	0
1/sp|P63208|SKP1_HUMAN	2	0.153374	0	0	9.75345e-06	0	0	0	1.47011e-05	5.00446e-06	0	0	0	0	0	0	0	4.13216e-06	0	0	0	0	0	0	0	0	0	0	0	0	0	0	0	0	0	0	0	6.69273e-06	0	0	0	3.37079e-06	0	0	0	0	0	0	0
1/sp|P63220|RS21_HUMAN	3	0.240964	0	0	4.43797e-05	0	0	0	4.38293e-05	1.00513e-05	0	0	0	0	0	0	0	0	0	0	0	0	0	0	0	0	0	6.50166e-07	0	4.56471e-07	0	0	0	0	0	0	0	5.9692e-05	0	1.41774e-05	6.59235e-05	8.79078e-05	5.12457e-05	9.30365e-05	5.07721e-05	1.24181e-05	0	0	0
1/sp|P63241|IF5A1_HUMAN	3	0.266234	0	0	7.90998e-06	0	0	0	0	6.12055e-06	0	0	0	0	3.49119e-06	0	0	0	0	0	0	0	0	0	0	0	0	0	0	0	0	0	0	0	0	4.42754e-06	0	0	0	0	0	3.6053e-05	0	0	0	0	0	0	0
1/sp|P63244|GBLP_HUMAN	14	0.643533	0	0.000179469	9.95727e-05	0	0	0	0.000206995	9.06192e-06	0	0	0	0	0	0	0	0	2.68916e-06	0	0	2.51745e-06	0	1.70108e-06	0	0	0	0	0	0	0	0	1.51266e-06	2.10069e-06	0	0	0	0.000150089	1.51438e-05	2.84187e-05	4.81443e-05	0.000246952	4.90383e-05	5.55494e-05	7.37039e-05	0	0	0	0
1/sp|P67809|YBOX1_HUMAN	4	0.222222	0	1.59092e-06	3.61551e-05	0	0	0	1.13785e-05	8.27257e-07	0	0	0	0	0	0	0	0	0	0	0	0	0	0	0	0	0	0	0	0	0	0	0	0	0	0	0	9.25807e-06	0	0	7.76256e-06	3.39809e-05	0	7.74861e-06	1.12371e-05	0	0	0	0
1/sp|P67936|TPM4_HUMAN	5	0.217742	0	8.4216e-05	1.42507e-05	0	0	1.85247e-05	8.13152e-06	1.57926e-05	0	0	3.64532e-06	0	0	0	0	1.31029e-06	5.72782e-06	1.37675e-06	0	1.81525e-06	8.16149e-06	8.5477e-07	0	0	0	0	0	1.05258e-06	0	0	0	4.23226e-06	1.89899e-06	7.63767e-07	9.25991e-07	1.90964e-05	0	0	1.21946e-05	5.72274e-05	0	0	0	0	0	0	0
1/sp|P68036|UB2L3_HUMAN	3	0.298701	0	4.078e-05	6.57429e-06	6.75388e-06	0	2.93723e-06	4.37815e-06	2.79007e-06	0	0	0	0	0	0	0	0	0	0	0	0	0	0	0	0	0	0	0	0	0	0	0	0	0	0	0	0	0	0	0	2.22348e-05	0	0	0	0	0	0	0
1/sp|P68366|TBA4A_HUMAN	5	0.194196	0	0.000217733	7.95155e-05	6.7535e-05	0	0	0.000198272	4.56045e-05	2.59947e-05	0	2.12291e-06	0	0	0	0	3.80766e-05	3.4774e-06	0	0	0	0	0	0	0	0	0	0	0	0	0	0	0	0	0	1.6255e-06	0.000159446	3.93404e-05	5.6103e-05	8.24954e-05	0.000108054	8.29615e-05	8.94497e-05	0.000108872	5.46371e-05	0	0	0
1/sp|P68402|PA1B2_HUMAN	2	0.122271	0	3.97592e-05	0	0	0	0	1.64913e-05	0	0	0	0	0	0	0	0	0	0	0	0	0	0	0	0	0	0	0	0	0	0	0	0	0	0	0	0	0	0	0	0	1.64136e-05	0	0	0	0	0	0	0
1/sp|P68871|HBB_HUMAN	9	0.727891	0.0212248	0.0206061	0.00235024	0.00425814	0.00307584	0.00415763	0.00715432	0.0831421	0.0515592	6.54711e-05	0.000114583	0.000137685	7.20765e-05	5.54881e-05	7.50226e-05	0.138143	1.06043e-05	0.000132339	0.000795303	2.02355e-05	7.63838e-05	6.88417e-05	9.32568e-05	0.000217366	5.60653e-05	0.000137391	0.000209937	0.00197729	0.00012494	0.000116604	0.000793476	5.50175e-05	3.53127e-05	0.00011983	0.000224248	0.00157673	0.000902226	0.00378554	0.000270861	0.00465593	0.00485041	0.000400995	0.000154739	0.000638356	0	0.000165439	0.000211373
1/sp|P69905|HBA_HUMAN	12	0.887324	0.0215361	0.0180456	0.00196977	0.00367441	0.00123184	0.00317416	0.00550793	0.11431	0.0450672	7.65052e-05	0.000152144	0.000144355	7.69244e-05	8.36315e-05	4.55926e-05	0.100149	4.93189e-05	9.12104e-05	0.000725832	5.76646e-05	8.75678e-05	6.11176e-05	8.65698e-05	0.00010057	5.07881e-05	0.000138876	0.000179839	0.00176905	0.000120792	5.04647e-05	0.000848426	5.98313e-05	4.12991e-05	5.8961e-05	0.000192961	0.00198421	0.00111463	0.00491707	0.000339303	0.00780573	0.00701574	0.000743478	0.000243861	0.000960148	0	0.000128816	0.000237673
1/sp|P78371|TCPB_HUMAN	6	0.198131	0	2.74397e-06	3.33805e-05	3.21219e-06	0	0	5.26099e-05	1.85312e-05	0	0	0	0	0	0	0	0	0	0	0	0	0	0	0	0	0	0	0	0	0	0	0	0	0	0	0	2.41716e-05	0	0	9.79198e-06	4.74348e-05	0	1.39242e-05	8.90506e-06	0	0	0	0
1/sp|P78386|KRT85_HUMAN	2	0.0493097	0	0	0	0	0	0	0	0	0	0	0	0	0	0	0	0	0	0	0	7.66396e-06	1.23241e-07	0	0	9.48436e-06	0	0	9.38946e-06	0	0	0	1.325e-05	0	1.13199e-05	0	0	1.403e-05	0	0	0	0	0	0	0	0	0	0	0
1/sp|P78417|GSTO1_HUMAN	6	0.244813	0	8.28981e-05	0.000111144	0	0	0	2.16749e-05	3.67558e-05	9.50312e-05	0	6.88484e-08	0	0	0	0	4.78592e-05	0	0	0	0	0	0	0	0	1.94815e-07	0	1.68051e-05	0	0	0	0	0	0	0	0	0.000106441	6.02387e-05	5.34246e-05	7.61934e-05	0.000172419	4.70141e-05	3.69877e-05	4.73698e-05	3.38022e-05	0	0	0
1/sp|P78527|PRKDC_HUMAN	22	0.0632267	0	0	1.25453e-05	3.50075e-06	0	0	0	9.89705e-06	0	0	0	0	0	0	0	4.94349e-06	0	0	0	0	0	0	0	0	0	0	0	0	0	0	0	0	0	0	0	0	0	5.70968e-06	0	8.80441e-05	0	5.98189e-06	0	0	0	0	0
1/sp|P80108|PHLD_HUMAN	5	0.075	0	0	0	0	0	0	0	0	0	7.7801e-06	0	3.05315e-06	2.81168e-06	2.89911e-06	6.22792e-06	0	8.55347e-06	4.76128e-06	6.13295e-06	8.1972e-06	8.343e-06	1.07457e-05	6.55657e-06	0	4.30185e-06	6.61806e-07	4.9957e-06	1.95141e-05	2.31445e-05	1.02932e-05	0	7.32829e-06	7.37189e-06	5.49013e-06	0	0	0	0	0	0	0	0	8.97485e-07	0	0	8.13308e-06	9.04461e-06
1/sp|P80188|NGAL_HUMAN	11	0.631313	4.9833e-05	0.000645542	0.000523678	0.00144298	2.04482e-05	0.000195812	0.000139633	0.000272949	0.000546996	0	2.86576e-07	3.48758e-06	2.02859e-05	0	0	0.00102814	0	0	0	0	0	0	1.62161e-05	0	0	0	1.76403e-05	0	2.75797e-06	0	0	0	0	0	4.97118e-06	7.37252e-05	0.000133947	0.000276862	0.000155121	0.000363741	0.000157218	0.000153558	0.000134089	2.66561e-05	0	0	0
1/sp|P80303|NUCB2_HUMAN	4	0.0880952	0	0	4.22179e-06	0	0	0	0	0	0	0	0	0	0	0	0	0	0	0	0	0	0	0	0	0	0	0	0	0	0	0	0	0	0	0	0	0	0	1.15891e-05	0	1.21378e-06	4.73825e-05	2.84926e-05	0	4.82959e-05	0	0	0
1/sp|P80511|S10AC_HUMAN	5	0.358696	0	0.00045683	0.000419388	0.000737892	0	0	9.2545e-05	0.00114175	0.000993115	0	0	0	0	0	0	0.0016074	0	0	0	0	0	0	0	0	0	0	0	0	0	0	0	0	0	0	5.75237e-06	2.59452e-05	8.23547e-05	0.000126294	0.000190067	7.1263e-05	6.63684e-05	0	8.96942e-05	7.36859e-05	0	0	0
1/sp|P80723|BASP1_HUMAN	10	0.770925	1.83623e-05	0	0.000165768	0.000226317	0	1.14955e-05	4.54339e-05	0.000118129	8.839e-05	0	0	0	0	0	0	0.000179557	0	0	0	0	0	0	0	0	0	0	0	0	0	0	0	0	0	0	3.77328e-07	0.000199097	0.000229571	0.000194908	0.000183031	0.000286181	7.59497e-05	1.84111e-05	8.95031e-05	3.36286e-05	0	0	0
1/sp|P80748|LV302_HUMAN	4	0.459459	6.8918e-05	0	6.16235e-05	0	8.82698e-05	3.37261e-05	0.000169369	7.37582e-06	1.14018e-05	0.000131997	7.54654e-05	0.000116054	0.000271099	0.000322164	0.000190809	4.99311e-05	0.00020249	0.000103749	0.000315974	0.000346963	0.00026539	0.000220748	0.000488069	0.000295539	0.000249522	0.000276657	0.000369598	0.000280708	0.000257413	0.000165579	0.00036664	0.000167712	0.000283336	7.81019e-05	0.000409531	0.00021746	5.29595e-05	0.000149959	1.71951e-05	0.000253083	3.3589e-06	0.000239364	0	0	0	0.000253449	0.00036124
1/sp|P81605|DCD_HUMAN	3	0.227273	0	0	0	0.000181122	0	5.20625e-05	0	0	0.000381748	0	0	0	2.77296e-06	0	0	0	0	0	1.60583e-06	0	0	0	0	0	0	0	0	0	0	0	0	0	0	0	0	0.000709037	0.000630196	0.00078239	0.000350329	4.39007e-05	0.000575492	0.000313622	0.00142275	0.00392155	0	6.84926e-06	6.49226e-06
1/sp|P83731|RL24_HUMAN	5	0.267516	0	0	2.30018e-05	0	0	0	5.01277e-05	0	0	0	0	0	0	0	0	0	0	0	0	0	0	0	0	0	0	0	0	0	0	0	0	0	0	0	0	2.11902e-05	0	0	0	3.77791e-05	0	3.14115e-05	1.72325e-05	0	0	0	0
1/sp|P84090|ERH_HUMAN	2	0.269231	0	0	0	0	0	0	0	0	0	0	0	0	0	0	0	0	0	0	0	0	0	0	0	0	0	0	0	0	0	0	0	0	0	0	0	0	0	0	0	2.24461e-05	0	0	0	0	0	0	0
1/sp|P84095|RHOG_HUMAN	5	0.356021	0	0	8.2836e-06	0	0	0	3.26744e-06	2.00126e-05	1.96075e-06	0	0	0	0	0	0	0	0	0	0	0	0	0	0	0	0	0	0	0	0	0	0	0	0	0	0	0	2.90649e-06	1.48215e-06	0	2.59715e-05	0	0	0	0	0	0	0
1/sp|P84098|RL19_HUMAN	2	0.132653	0	7.75486e-05	0	0	0	0	0.00012947	0	0	0	0	0	0	0	0	0	0	0	0	0	0	0	0	0	0	0	0	0	0	0	0	0	0	0	0	0.000107072	0	0	8.82953e-05	0.000107764	7.02832e-05	0.000113206	9.09865e-05	4.31446e-05	0	0	0
1/sp|P84103|SRSF3_HUMAN	3	0.176829	0	0	3.12768e-05	3.73717e-05	0	0	3.07333e-05	2.15134e-05	0	0	0	0	0	0	0	0	0	0	0	0	0	0	0	0	0	0	0	0	0	0	0	0	0	0	0	4.51494e-05	0	0	3.3581e-05	0.000195157	0	0	0	0	0	0	0
1/sp|P98095|FBLN2_HUMAN	2	0.0194257	0	0	0	0	0	0	0	3.30996e-06	0	0	0	0	0	0	0	0	0	0	0	0	0	0	0	0	0	0	0	0	0	0	0	0	0	0	0	0	0	0	0	0	0	0	0	0	0	0	0
1/sp|P98160|PGBM_HUMAN	2	0.00523799	0	0	0	0	0	0	0	0	0	0	0	0	0	0	0	0	0	0	0	0	0	0	1.39938e-06	0	0	7.05292e-07	1.84151e-06	0	0	0	0	0	0	0	0	0	0	0	0	0	0	0	0	0	0	0	0
1/sp|P99999|CYC_HUMAN	4	0.380952	0	3.29631e-05	1.34215e-05	0	0	0	1.79771e-05	2.63426e-06	0	0	0	0	0	0	0	7.18045e-07	0	0	0	0	0	0	0	0	0	0	0	0	0	0	0	0	0	0	0	7.67927e-06	0	9.14444e-06	8.84702e-06	8.65398e-06	1.20974e-05	1.34303e-05	1.33525e-05	0	0	0	0
1/sp|Q00325|MPCP_HUMAN	3	0.0939227	0	0	7.93622e-05	0	0	0	4.5898e-05	1.90492e-05	1.62434e-05	0	0	0	0	0	0	1.66497e-05	0	0	0	0	0	0	0	0	0	0	0	0	0	0	0	0	0	0	0	2.91657e-05	1.43501e-05	2.62792e-05	5.26694e-05	0.00012134	5.62894e-05	5.15186e-05	3.68783e-05	0	0	0	0
1/sp|Q00610|CLH1_HUMAN	29	0.231045	0	0.000126475	7.86425e-05	5.21775e-05	0	0	0.000102159	4.06483e-05	2.0506e-05	0	0	0	0	0	0	3.31044e-05	0	0	0	0	0	0	0	0	0	0	0	0	0	0	0	0	0	0	0	7.44723e-05	0.000387869	0.000217435	0.000148308	0.000124068	6.6407e-05	5.70048e-05	5.48495e-05	0	0	0	0
1/sp|Q00839|HNRPU_HUMAN	10	0.155152	0	0	4.73151e-05	1.66302e-05	0	0	3.05317e-05	2.13194e-05	4.26272e-06	0	0	0	0	0	0	5.44379e-06	0	0	0	0	0	0	0	0	0	0	0	0	0	0	0	0	0	0	0	7.59343e-05	4.37517e-06	9.09805e-06	0	0.000222339	0	0	0	0	0	0	0
1/sp|Q01082|SPTB2_HUMAN	6	0.0291878	0	0	4.13523e-06	0	0	0	0	2.42338e-06	0	0	0	0	0	0	0	0	0	0	0	0	0	0	0	0	0	0	0	0	0	0	0	0	0	0	0	0	0	0	0	1.77779e-05	0	0	0	0	0	0	0
1/sp|Q01469|FABP5_HUMAN	7	0.533333	0	0.00126452	7.06001e-05	1.73781e-05	0	7.94291e-05	0.000768092	8.09392e-06	0	0	2.63671e-05	0	0	4.93319e-05	5.62582e-05	0	4.85652e-05	8.90669e-05	5.72779e-05	6.94878e-05	6.6806e-05	7.26517e-05	4.13882e-05	0	0	0.000123008	1.56537e-05	0	0	3.87559e-05	1.83914e-05	4.02274e-05	2.31108e-05	2.40618e-05	3.9086e-05	0.000602556	3.8697e-05	0.000129005	0.000240486	5.49863e-05	0.000256242	0.000469635	0.00108623	0.000170458	0.000607942	9.51259e-05	4.19187e-05
1/sp|Q01518|CAP1_HUMAN	19	0.494737	9.0388e-06	6.93355e-05	0.000127236	0.000185297	0	9.62704e-06	0.000113138	8.29397e-05	7.12118e-05	2.59354e-06	5.42747e-07	0	0	0	0	0.000133219	2.56177e-07	0	0	0	0	1.20073e-06	0	0	0	0	0	0	0	0	0	0	0	0	0	8.81011e-05	6.1407e-05	9.1608e-05	0.000129033	0.000197978	0.00011368	6.289e-05	9.51662e-05	3.75796e-05	0	0	0
1/sp|Q01546|K22O_HUMAN	16	0.311912	0	0.00139802	0.00124434	0.00015734	0	0	0.00100352	0	1.46545e-05	0	0	0	0	0	0	0	0	0	0	0	0	0	0	0	0	0	0	0	0	0	0	0	0	0	0	0.000217493	0.000402491	0.000844452	0.00176048	0.000263554	0.00342074	0.00340871	0.00211142	0.00133099	0.00512515	0	0
1/sp|Q01813|PFKAP_HUMAN	3	0.0535714	0	0	0	0	0	0	0	0	0	0	0	0	0	0	0	0	0	0	0	0	0	0	0	0	0	0	0	0	0	0	0	0	0	0	0	0	0	0	0	2.88876e-06	0	0	0	0	0	0	0
1/sp|Q01844|EWS_HUMAN	2	0.0503049	0	0	1.9757e-05	0	0	0	0	0	0	0	0	0	0	0	0	0	0	0	0	0	0	0	0	0	0	0	0	0	0	0	0	0	0	0	0	1.85905e-05	0	0	0	3.77031e-05	0	0	0	0	0	0	0
1/sp|Q01995|TAGL_HUMAN	4	0.129353	0	0	0	0	0	3.52398e-05	6.46679e-06	0	0	0	0	0	0	0	0	0	0	0	0	0	0	0	0	0	0	0	0	0	0	0	0	0	0	0	0	0	0	0	0	0	0	0	0	0	0	0	0
1/sp|Q02413|DSG1_HUMAN	16	0.231649	0	6.57946e-05	0	1.17734e-05	0	0	0.000322999	0	8.90301e-05	0	0	0	0	0	0	0	0	0	0	0	0	0	0	0	0	0	0	0	0	0	0	0	0	0	0	0.000373153	4.10849e-05	7.36266e-05	4.68948e-05	0	8.72352e-05	0.000105402	0.000256278	0.000293807	0.000603886	0	0
1/sp|Q02487|DSC2_HUMAN	7	0.0976693	0	0.000143863	6.97831e-06	0	0	0	6.95127e-05	0	8.08926e-07	0	0	0	0	0	0	0	0	0	0	0	0	0	0	0	0	0	0	0	0	0	0	0	0	0	0	0	1.33557e-05	0.000131604	4.29228e-05	6.82536e-06	0	0.0002725	0.000137368	0	0	0	0
1/sp|Q02543|RL18A_HUMAN	4	0.255682	0	0	4.11388e-05	0	0	0	5.86025e-05	0	0	0	0	0	0	0	0	0	0	0	0	0	0	0	0	0	0	0	0	0	0	0	0	0	0	0	0	9.68954e-05	3.91669e-06	0	9.35652e-06	0.000108441	1.20854e-05	2.05979e-05	0	0	0	0	0
1/sp|Q02818|NUCB1_HUMAN	3	0.0845987	0	0	0	0	0	1.95469e-06	1.10192e-05	3.15639e-06	0	0	0	0	0	0	0	0	0	0	0	0	0	0	0	0	0	0	0	0	8.49264e-06	0	0	0	0	0	6.07232e-06	0	0	0	0	5.01571e-07	1.34672e-05	1.26933e-05	0	0	0	0	0
1/sp|Q02878|RL6_HUMAN	8	0.3125	0	0.000159369	0.00010576	0	0	0	0.000149795	3.03535e-05	8.26113e-06	0	0	0	0	0	0	0	0	0	0	0	0	0	0	0	0	0	0	0	0	0	0	0	0	0	0	0.000172631	8.5432e-06	3.15909e-05	9.97569e-05	0.0002373	8.52057e-05	0.00012121	6.80946e-05	0	0	0	0
1/sp|Q03252|LMNB2_HUMAN	3	0.065	0	0	0	0	0	0	0	2.35124e-06	0	0	0	0	0	4.11313e-07	0	0	0	0	0	0	0	0	0	0	0	0	0	0	0	0	0	0	0	0	0	4.08295e-06	4.01256e-07	0	2.44953e-06	3.14638e-05	0	0	3.51696e-06	0	0	0	0
1/sp|Q03518|TAP1_HUMAN	2	0.0334158	0	0	0	0	0	0	0	0	0	0	0	0	0	0	0	0	0	0	0	0	0	0	0	0	0	0	0	0	0	0	0	0	0	0	0	0	0	0	0	2.29397e-06	0	0	3.54352e-06	0	0	0	0
1/sp|Q04637|IF4G1_HUMAN	4	0.0337711	0	0	5.16115e-06	0	0	0	9.90604e-06	0	0	0	0	0	0	0	0	0	0	0	0	0	0	0	0	0	0	0	0	0	0	0	0	0	0	0	0	0	0	0	0	1.73697e-05	0	3.55946e-06	0	0	0	0	0
1/sp|Q04695|K1C17_HUMAN	18	0.451389	0	0.000610194	7.14891e-05	0.000107528	0	2.79435e-06	0.00687342	4.25624e-07	0.000208767	0	0	0	0	0	0	0	0	0	8.7818e-07	0	0	0	0	0	0	0	0	0	0	0	0	0	1.01502e-06	0	0	0.00139495	7.26956e-05	0.000146921	0.00033627	7.55457e-05	0.000334348	0.000200955	0.0024654	0.000964572	0.0010532	0	0
1/sp|Q04756|HGFA_HUMAN	4	0.10229	0	0	0	0	0	0	0	0	0	1.23585e-06	0	0	4.19382e-06	0	0	0	1.08555e-05	3.1812e-06	3.01409e-06	2.90056e-06	2.10859e-06	3.61749e-06	0	8.39559e-07	0	1.04168e-06	2.32351e-06	5.36499e-06	3.61733e-06	1.4067e-06	6.84091e-07	4.10545e-06	2.93285e-06	5.8175e-06	5.37225e-07	0	0	0	0	0	0	0	0	0	0	4.78936e-06	4.18775e-06
1/sp|Q04760|LGUL_HUMAN	2	0.201087	0	6.10701e-06	0	0	0	0	0	2.61017e-06	0	0	0	0	0	0	0	0	0	0	0	0	0	0	0	0	0	0	0	0	0	0	0	0	0	0	0	0	0	0	0	0	0	0	0	0	0	0	0
1/sp|Q04917|1433F_HUMAN	6	0.288618	0	0	3.65384e-05	0	0	0	5.98128e-05	2.61539e-05	9.10804e-06	0	0	0	0	0	0	1.43171e-05	0	0	0	0	0	0	0	0	0	0	0	0	0	0	0	0	0	0	0	1.30691e-05	2.20643e-05	1.63423e-05	5.5806e-05	8.3361e-05	9.97334e-06	5.90088e-06	2.69291e-05	0	0	0	0
1/sp|Q06033|ITIH3_HUMAN	17	0.289888	0	0	0	0	2.35486e-05	4.90249e-05	0	1.69516e-05	0	2.97702e-05	0.000117821	9.00836e-05	0.000114104	0.000139327	6.97901e-05	3.12496e-05	0.000110728	0.000109573	0.000105104	0.0001182	0.000177067	0.000202855	0.00012552	6.95025e-05	0.000112873	0.000100146	0.000137745	6.26891e-05	9.89239e-05	0.000129335	0.000220755	0.000161796	0.000242678	8.76882e-05	0.000109362	0	0	0	8.49636e-06	0	0	7.42077e-07	0	0	0	2.00829e-05	2.88983e-05
1/sp|Q06323|PSME1_HUMAN	9	0.369478	0	3.5138e-05	5.76908e-05	4.09183e-05	0	0	0	1.59611e-05	0	0	0	0	0	0	0	0	7.75637e-08	0	0	0	0	0	0	0	0	0	0	0	0	0	0	0	0	0	0	5.00568e-05	6.66259e-06	1.41934e-05	1.41459e-05	0.000128296	8.16483e-06	0	3.70746e-05	0	0	0	0
1/sp|Q06830|PRDX1_HUMAN	10	0.562814	0	0.000651536	0.000417995	0.000117189	0	2.34067e-05	0.00033874	6.6059e-05	2.43611e-05	0	0	0	0	0	0	0	0	0	0	0	0	0	0	0	0	0	0	0	0	0	0	0	0	0	0	0.000622295	0.0001518	0.000383371	0.000523197	0.000754703	0.000643695	0.000948789	0.000649629	0.00047616	0	0	0
1/sp|Q07020|RL18_HUMAN	4	0.255319	0	5.55351e-05	4.2428e-05	0	0	0	7.63595e-05	1.2585e-05	0	0	0	0	0	0	0	0	0	0	0	0	0	0	0	0	0	0	0	0	0	0	0	0	0	0	1.12632e-06	0.000110329	2.09402e-06	1.92983e-06	2.29486e-05	0.000116786	3.15694e-05	4.81639e-05	5.77057e-05	0	0	0	0
1/sp|Q07021|C1QBP_HUMAN	4	0.262411	0	3.81687e-05	9.60603e-06	0	0	0	0	2.44348e-06	0	0	0	0	0	0	0	0	0	0	0	0	0	0	0	0	0	0	0	0	0	0	0	0	0	0	0	0	0	0	0	2.29232e-05	0	0	0	0	0	0	0
1/sp|Q07065|CKAP4_HUMAN	3	0.0697674	0	2.89945e-05	0	0	0	0	0	4.02144e-06	0	0	0	0	0	0	0	0	0	0	0	0	0	0	0	0	0	0	0	0	0	0	0	0	0	0	0	3.9355e-06	0	0	0	1.56586e-06	0	0	0	0	0	0	0
1/sp|Q07283|TRHY_HUMAN	14	0.0797735	0	0	0	0	0	0	0	0	0	0	0	0	0	0	0	0	0	0	0	0	0	0	0	0	0	0	0	0	0	0	0	0	0	0	0	0.000254614	7.87521e-06	0	0	0	6.64249e-05	0	0	0	0	0	0
1/sp|Q07666|KHDR1_HUMAN	2	0.0541761	0	0	0	0	0	0	0	0	0	0	0	0	0	0	0	0	0	0	0	0	0	0	0	0	0	0	0	0	0	0	0	0	0	0	0	0	0	0	0	7.2165e-05	0	0	0	0	0	0	0
1/sp|Q07812|BAX_HUMAN	2	0.125	0	0	0	0	0	0	0	0	0	0	0	0	0	0	0	0	0	0	0	0	0	0	0	0	0	0	0	0	0	0	0	0	0	0	0	0	0	0	0	2.46801e-05	0	0	0	0	0	0	0
1/sp|Q07955|SRSF1_HUMAN	3	0.125	0	0	1.5747e-05	1.28626e-05	0	0	1.93031e-05	8.50854e-06	0	0	0	0	0	0	0	0	0	0	0	0	0	0	0	0	0	0	0	0	0	0	0	0	0	0	0	5.04951e-05	8.20424e-06	1.02192e-05	2.67545e-05	6.57151e-05	2.10033e-05	1.8928e-05	0	0	0	0	0
1/sp|Q07960|RHG01_HUMAN	6	0.223235	0	0	2.58152e-05	0	0	0	1.11724e-05	6.1857e-06	0	0	0	0	0	0	0	0	0	0	0	0	0	0	0	0	0	0	0	0	0	0	0	0	0	0	0	1.39743e-05	0	0	7.01133e-06	5.26185e-05	0	0	0	0	0	0	0
1/sp|Q08188|TGM3_HUMAN	28	0.473304	0	0.00209877	0.00130864	0.000415341	0	0	0.000123162	0	4.15084e-05	0	0	0	0	0	0	0	0	0	0	0	1.27613e-05	0	0	0	0	0	8.63517e-06	0	0	0	0	0	0	0	0	0.00146524	0.000678933	0.00174887	0.00234465	0.000361299	0.0025112	0.00501081	0.00364259	0.00211681	0.000574026	0	0
1/sp|Q08211|DHX9_HUMAN	9	0.103937	0	0	0	0	0	0	0	1.51934e-06	0	0	0	0	0	0	0	0	0	0	0	0	0	0	0	0	0	0	0	0	0	0	0	0	0	0	0	7.45799e-06	0	0	0	0.000119629	0	0	0	0	0	0	0
1/sp|Q08380|LG3BP_HUMAN	13	0.295726	0	7.47556e-05	1.07924e-05	0	0	5.74775e-05	1.12063e-05	0	0	5.99368e-06	1.53801e-06	7.48209e-06	1.63104e-05	2.11495e-06	0	0	1.79111e-05	2.04265e-06	3.0005e-06	7.89424e-07	2.06782e-05	1.55402e-06	2.5046e-05	4.81082e-06	1.40452e-05	6.18734e-06	1.03571e-05	1.71707e-05	5.82287e-06	6.11423e-06	2.14808e-05	1.37245e-05	1.29655e-05	5.22668e-06	4.47037e-05	1.03017e-05	2.81319e-05	5.23353e-05	5.16302e-05	1.19055e-07	5.31663e-05	8.08782e-05	5.43263e-05	8.05452e-06	0	2.56303e-06	2.27194e-06
1/sp|Q08554|DSC1_HUMAN	3	0.0380313	0	0	0	0	0	2.64543e-05	0	1.97716e-06	5.23128e-05	0	0	0	0	0	0	0	0	0	0	0	0	0	0	0	0	0	0	0	1.72841e-06	0	0	0	0	0	0	2.81155e-05	2.04883e-05	2.72451e-05	1.0866e-05	0	2.66048e-05	1.64005e-05	4.38185e-05	0.000165367	0	0	0
1/sp|Q08830|FGL1_HUMAN	3	0.160256	0	0	0	0	0	0	0	0	4.56019e-06	0	0	0	0	3.06687e-06	3.12586e-06	0	0	0	0	3.15292e-06	0	0	0	3.17525e-06	3.11713e-05	2.85358e-06	0	0	0	1.31001e-05	4.94809e-06	0	1.96086e-05	0	2.37586e-05	6.27388e-06	0	0	0	0	0	0	0	0	0	0	0
1/sp|Q08AI8|CB054_HUMAN	2	0.049217	0	0	5.82138e-05	0	0	0	0	1.54165e-07	0	0	0	0	0	0	0	0	0	0	0	0	0	0	0	0	0	0	0	0	0	0	0	0	0	0	0	1.28373e-05	2.47596e-06	0	2.48778e-05	0	2.65672e-05	2.78134e-05	1.60376e-05	0	0	0	0
1/sp|Q09028|RBBP4_HUMAN	2	0.0917647	0	0	0	0	0	0	0	0	0	0	0	0	0	0	0	0	0	0	0	0	0	0	0	0	0	0	0	0	0	0	0	0	0	0	0	0	0	9.86439e-06	0	1.40764e-05	0	0	0	0	0	0	0
1/sp|Q09666|AHNK_HUMAN	76	0.188625	0	0.000948896	0.000432105	3.43821e-05	0	6.58754e-05	0.000426967	4.03037e-05	2.66458e-06	0	4.95915e-07	0	5.53336e-06	0	3.04067e-06	0	1.95713e-05	1.3797e-07	0	1.13925e-05	0	0	0	0	0	0	6.63976e-06	0	0	0	2.24521e-05	0	1.69482e-05	0	1.74022e-06	0.000128944	0.000131972	0.000212512	0.000378847	0.000211711	0.00069697	0.000978069	0.000476278	0.000428069	0	0	1.66003e-05
1/sp|Q0VD83|APOBR_HUMAN	4	0.0441176	0	0	0	0	0	0	0	2.02883e-06	0	0	0	0	0	0	0	0	0	0	0	0	0	0	0	0	0	0	0	0	0	0	0	0	0	0	0	0	6.35757e-06	0	0	1.15115e-05	0	0	0	0	0	0	0
1/sp|Q10567|AP1B1_HUMAN	2	0.0263435	0	0	0	0	0	0	0	0	0	0	0	0	0	0	0	1.75219e-06	0	0	0	0	0	0	0	0	0	0	0	0	0	0	0	0	0	0	0	0	0	0	0	1.25111e-05	0	0	0	0	0	0	0
1/sp|Q10588|BST1_HUMAN	4	0.128931	0	0	1.7474e-05	1.93857e-05	0	0	0	0.000240967	8.24549e-06	0	0	0	0	0	0	6.56803e-05	0	0	0	0	0	0	0	6.77918e-07	0	0	0	8.71779e-07	0	0	0	0	0	0	0	0	7.82603e-06	0	0	5.99188e-06	0	0	0	0	0	0	0
1/sp|Q12805|FBLN3_HUMAN	9	0.255578	5.85007e-07	0	1.8706e-05	0	1.12939e-05	5.08677e-05	0	9.64375e-06	0	1.14577e-06	5.73837e-06	1.27942e-05	1.52269e-05	9.24792e-06	6.6279e-06	0	7.80597e-06	5.62085e-06	5.65816e-06	9.36947e-06	9.86958e-06	8.42575e-06	2.36364e-05	5.00149e-06	3.73301e-06	1.02797e-05	2.10025e-05	8.16413e-06	1.60689e-05	2.93453e-06	9.31184e-06	1.08439e-05	1.07797e-05	6.73451e-06	9.16909e-06	0	0	0	0	0	0	0	0	0	0	8.71178e-07	2.13466e-06
1/sp|Q12905|ILF2_HUMAN	5	0.169231	0	0	5.14545e-06	0	0	0	4.42704e-06	8.5594e-06	7.23809e-06	0	0	0	0	0	0	0	0	0	0	0	0	0	0	0	0	0	0	0	3.81404e-06	0	0	0	0	0	0	2.57854e-05	0	0	0	8.21745e-05	0	0	0	0	0	0	0
1/sp|Q12906|ILF3_HUMAN	11	0.162192	0	0	1.37691e-06	0	0	0	0	1.07144e-06	0	0	0	0	0	0	0	0	0	0	0	0	0	0	0	0	0	0	0	0	0	0	0	0	0	0	0	0	0	0	0	0.000108124	0	0	0	0	0	0	0
1/sp|Q12907|LMAN2_HUMAN	3	0.0926966	0	0	6.81896e-06	0	0	0	0	1.38655e-06	0	0	0	0	0	0	0	0	0	0	0	0	0	0	0	0	0	0	0	0	6.54796e-06	0	0	0	0	0	0	0	1.57435e-06	0	0	5.04762e-05	0	0	0	0	0	0	0
1/sp|Q13011|ECH1_HUMAN	3	0.125	0	0	0	0	0	0	0	2.88004e-06	0	0	0	0	0	0	0	0	0	0	0	0	0	0	0	0	0	0	0	0	0	0	0	0	0	0	0	0	0	0	0	3.57431e-05	0	0	0	0	0	0	0
1/sp|Q13045|FLII_HUMAN	3	0.0299448	0	0	0	0	0	0	0	6.09692e-07	0	0	0	0	0	0	0	0	0	0	0	0	0	0	0	0	0	0	0	0	0	0	0	0	0	0	0	0	0	0	0	7.92987e-06	0	0	0	0	0	0	0
1/sp|Q13148|TADBP_HUMAN	2	0.057971	0	0	0	0	0	0	0	2.35788e-06	0	0	0	0	0	0	0	0	0	0	0	0	0	0	0	0	0	0	0	0	0	0	0	0	0	0	0	0	0	0	0	6.74421e-06	0	0	0	0	0	0	0
1/sp|Q13151|ROA0_HUMAN	2	0.095082	0	0	0	0	0	0	0	1.70469e-06	0	0	0	0	0	0	0	0	0	0	0	0	0	0	0	0	0	0	0	0	0	0	0	0	0	0	0	0	0	0	0	2.5125e-05	0	0	0	0	0	0	0
1/sp|Q13155|AIMP2_HUMAN	3	0.159375	0	0	0	0	0	0	0	0	0	0	0	0	0	0	0	0	0	0	0	0	0	0	0	0	0	0	0	0	0	0	0	0	0	0	0	0	0	0	0	5.98688e-06	0	0	0	0	0	0	0
1/sp|Q13185|CBX3_HUMAN	4	0.213115	0	0	0	0	0	0	0	2.00661e-06	0	0	0	0	0	0	0	0	0	0	0	0	0	0	0	0	0	0	0	0	0	0	0	0	0	0	0	0	0	0	0	3.3563e-05	0	0	0	0	0	0	0
1/sp|Q13200|PSMD2_HUMAN	5	0.0859031	0	9.50105e-06	1.19596e-05	0	0	0	0	1.40421e-07	0	0	0	0	0	0	0	0	0	0	0	0	0	0	0	0	0	0	0	0	0	0	0	0	0	0	0	0	0	0	5.56846e-06	2.29596e-05	0	1.3513e-05	7.18469e-06	0	0	0	0
1/sp|Q13228|SBP1_HUMAN	3	0.133475	0	0	0	0	0	0	0	8.48932e-06	0	0	0	0	0	0	0	8.39137e-06	0	0	0	0	0	0	0	0	0	0	0	0	0	0	0	0	0	0	0	0	0	0	0	0	0	0	0	0	0	0	0
1/sp|Q13231|CHIT1_HUMAN	3	0.103004	0	0	0	0	0	0	0	0	1.41801e-05	0	0	0	0	0	0	0	0	0	0	0	0	0	1.99978e-06	0	0	0	0	0	0	0	7.52544e-05	0	0	0	0	0	9.88555e-06	0	0	1.67329e-05	0	0	0	0	0	0	0
1/sp|Q13263|TIF1B_HUMAN	2	0.0299401	0	0	0	0	0	0	0	0	0	0	0	0	0	0	0	0	0	0	0	0	0	0	0	0	0	0	0	0	0	0	0	0	0	0	0	0	0	0	0	1.80973e-05	0	0	0	0	0	0	0
1/sp|Q13347|EIF3I_HUMAN	2	0.0676923	0	0	1.16737e-05	0	0	0	1.56851e-05	2.05406e-06	0	0	0	0	0	0	0	0	0	0	0	0	0	0	0	0	0	0	0	0	0	0	0	0	0	0	0	0	0	0	0	1.56742e-05	0	6.78826e-06	0	0	0	0	0
1/sp|Q13451|FKBP5_HUMAN	2	0.0568928	0	0	0	0	0	0	2.40116e-05	0	0	0	0	0	0	0	0	0	0	0	0	0	0	0	0	0	0	0	0	0	0	0	0	0	0	0	0	0	0	0	0	8.9136e-06	0	0	0	0	0	0	0
1/sp|Q13510|ASAH1_HUMAN	5	0.162025	0	3.70969e-05	1.9618e-05	0	0	0	0	5.98355e-06	1.97104e-05	0	0	0	0	0	0	0	0	0	0	0	0	0	0	0	0	0	0	0	0	0	0	0	0	0	0	6.37586e-06	4.96576e-06	8.5198e-06	1.84195e-05	7.14956e-06	1.06788e-05	1.53207e-05	1.0031e-05	1.67215e-05	0	0	0
1/sp|Q13561|DCTN2_HUMAN	2	0.0598504	0	0	1.63478e-05	0	0	0	0	0	0	0	0	0	0	0	0	0	0	0	0	0	0	0	0	0	0	0	0	0	0	0	0	0	0	0	0	0	1.5224e-05	0	0	3.47363e-05	0	2.46159e-05	0	0	0	0	0
1/sp|Q13630|FCL_HUMAN	3	0.102804	0	0	2.02379e-05	0	0	0	0.000107943	0	0	0	0	0	0	0	0	0	0	0	0	0	0	0	0	0	0	0	0	0	0	0	0	0	0	0	0	9.22008e-06	0	0	0	2.13064e-05	6.71614e-06	1.37006e-05	9.89725e-06	0	0	0	0
1/sp|Q13790|APOF_HUMAN	2	0.0766871	0	0	0	0	1.12256e-05	0	0	0	0	2.96008e-06	6.35759e-06	0	2.78335e-06	1.39072e-05	3.47443e-06	0	4.72193e-06	0	0	6.51611e-06	1.07521e-05	6.65231e-06	0	0	0	0	0	0	8.07535e-06	0	1.0399e-05	0	1.44599e-05	0	0	0	0	0	0	0	0	0	0	0	0	0	1.84907e-05
1/sp|Q13813|SPTN1_HUMAN	16	0.0829288	0	6.78778e-05	2.8846e-05	8.2566e-06	0	0	4.55928e-05	9.12328e-06	0	0	0	0	0	0	0	2.33235e-05	0	0	0	0	6.42184e-06	0	0	0	0	0	0	0	0	0	0	0	0	0	3.74564e-06	7.09525e-06	1.74478e-05	0	3.41475e-05	2.63616e-05	2.90446e-05	2.72664e-05	2.21943e-05	0	0	0	0
1/sp|Q13835|PKP1_HUMAN	26	0.455154	0	0.000341174	0.00012708	2.11072e-05	0	0	0.000639252	1.00641e-07	0	0	0	0	0	1.70238e-05	0	0	0.000234295	0	0	0.000223798	0	0	0	0	0	0	0	0	0	0	0	0	0	0	2.23603e-05	0.000158906	4.01791e-05	7.95004e-05	0.000193709	2.2958e-05	0.000232875	0.000223177	0.000293596	0.000140692	0	0	0
1/sp|Q13838|DX39B_HUMAN	2	0.0654206	0	0	0	0	0	0	0	1.47797e-05	0	0	0	0	0	0	0	0	0	0	0	0	0	0	0	0	0	0	0	0	0	0	0	0	0	0	0	0	0	0	0	1.75969e-05	0	0	0	0	0	0	0
1/sp|Q13867|BLMH_HUMAN	2	0.0549451	0	0	0	0	0	0	2.02404e-05	0	5.28128e-05	0	0	0	0	0	0	0	0	0	0	0	0	0	0	0	0	0	0	0	0	0	0	0	0	0	0	3.89211e-05	6.26441e-06	0	0	1.24822e-06	0	0	4.15483e-05	0	0	0	0
1/sp|Q14005|IL16_HUMAN	2	0.0195195	0	0	0	0	0	0	0	5.21487e-06	0	0	0	0	0	0	0	0	0	0	0	0	0	0	0	0	0	0	0	0	0	0	0	0	0	0	0	0	0	0	0	6.03697e-06	0	0	0	0	0	0	0
1/sp|Q14019|COTL1_HUMAN	6	0.535211	1.05155e-06	0	9.27722e-05	6.44515e-05	0	0	1.15291e-05	3.52673e-05	3.09464e-05	0	0	0	0	0	0	4.80052e-05	0	0	0	0	0	0	0	0	1.66648e-07	0	0	0	0	0	0	0	0	0	0	0.000217136	5.65748e-05	0.000109984	0.000117835	0.000494394	2.49865e-05	9.31086e-06	1.93989e-05	1.43041e-05	0	0	0
1/sp|Q14103|HNRPD_HUMAN	3	0.123944	0	5.23867e-05	4.06173e-05	0	0	0	3.19333e-05	1.04456e-05	0	0	0	0	0	0	0	2.36166e-05	0	0	2.49331e-06	0	0	0	0	0	0	0	0	0	0	0	0	0	0	0	0	4.40031e-05	1.34168e-05	1.67426e-05	3.94085e-05	0.000171582	2.74569e-05	1.93728e-05	2.60652e-05	1.77276e-05	0	0	0
1/sp|Q14134|TRI29_HUMAN	9	0.164966	0	0.000203069	0.000103593	0	0	0	0.00022298	1.55676e-05	0	0	0	0	0	0	0	0	0	0	0	0	0	0	0	0	0	2.3643e-07	0	0	8.51487e-07	0	0	0	0	0	0	7.60435e-05	1.93738e-05	3.40732e-05	0.00014952	1.6388e-05	0.00016626	0.000256898	0.00016568	3.05802e-05	0	0	0
1/sp|Q14152|EIF3A_HUMAN	3	0.0296671	0	0	3.87032e-06	0	0	0	5.59077e-06	8.65267e-07	0	0	0	0	0	0	0	0	0	0	0	0	0	0	0	0	0	0	0	0	0	0	0	0	0	0	0	0	0	0	0	3.58956e-05	0	0	0	0	0	0	0
1/sp|Q14204|DYHC1_HUMAN	12	0.0385278	0	1.04809e-05	0	0	0	0	1.27277e-05	1.80881e-06	0	0	0	0	0	0	0	0	0	0	0	0	0	0	0	0	0	0	0	0	0	0	0	0	0	0	0	5.89079e-06	0	0	0	3.371e-05	0	0	0	0	0	0	0
1/sp|Q14247|SRC8_HUMAN	2	0.04	0	0	1.01447e-05	0	0	0	0	0	0	0	0	0	0	0	0	0	0	0	0	0	0	0	0	0	0	0	0	0	0	0	0	0	0	0	0	0	0	0	0	0	0	0	1.21115e-05	0	0	0	0
1/sp|Q14254|FLOT2_HUMAN	6	0.168224	0	0	0	0	0	0	0	1.52061e-05	0	0	0	0	0	0	0	0	0	0	0	0	0	0	0	0	0	0	0	0	0	0	0	0	0	0	0	0	0	0	2.09167e-05	5.71393e-05	6.08153e-06	0	0	0	0	0	0
1/sp|Q14344|GNA13_HUMAN	4	0.140584	0	0	0	0	0	0	0	2.5918e-06	0	0	0	0	0	0	0	0	0	0	0	0	0	0	0	0	0	0	0	0	0	0	0	0	0	0	0	0	0	0	0	2.39637e-05	0	0	0	0	0	0	0
1/sp|Q14498|RBM39_HUMAN	2	0.0509434	0	0	0	0	0	0	0	0	0	0	0	0	1.84283e-06	0	0	1.48251e-06	0	0	0	0	0	0	0	0	0	0	0	0	0	0	0	0	0	0	0	0	0	0	0	3.64656e-06	0	0	0	0	0	0	0
1/sp|Q14508|WFDC2_HUMAN	2	0.241935	0	0.000418737	1.94563e-05	0	0	0	0	0	0	0	0	3.59278e-06	2.85125e-06	0	0	0	0	0	0	0	0	0	3.70954e-06	0	0	0	2.03601e-06	0	0	0	0	0	0	0	0	4.7635e-05	8.04852e-06	8.79219e-06	1.16363e-05	3.26598e-06	5.01219e-05	3.61172e-05	2.08615e-05	3.83994e-05	0	0	0
1/sp|Q14520|HABP2_HUMAN	10	0.235714	3.21511e-06	0	4.2029e-06	0	7.68167e-06	1.89961e-05	0	0	0	1.38415e-05	2.47277e-05	0	7.64339e-06	4.4145e-05	1.97411e-05	0	4.00192e-05	5.01041e-05	2.68067e-05	3.6528e-05	5.74339e-05	6.39642e-05	1.20869e-05	2.92194e-05	3.17896e-05	3.70777e-05	4.01236e-06	2.81176e-05	4.50659e-05	1.97429e-05	5.37778e-05	3.08809e-05	6.60629e-05	1.81223e-05	5.99412e-05	0	0	0	0	8.94671e-07	0	0	0	0	0	2.67703e-05	4.60141e-05
1/sp|Q14566|MCM6_HUMAN	3	0.046285	0	0	0	0	0	0	0	0	0	0	0	0	0	0	0	0	0	0	0	0	0	0	0	0	0	0	0	0	0	0	0	0	0	0	0	0	0	0	0	1.99289e-05	0	0	0	0	0	0	0
1/sp|Q14574|DSC3_HUMAN	5	0.0758929	0	0	0	0	0	0	8.85651e-05	0	0	0	0	0	0	0	0	0	0	0	0	0	0	0	0	0	0	0	0	0	0	0	0	0	0	0	0	0	0	0	0	0	0	0	1.44742e-05	0	0	0	0
1/sp|Q14624|ITIH4_HUMAN	43	0.573118	7.4763e-05	0	0.000136238	7.15234e-05	0.000346836	0.000240417	6.26566e-05	4.19896e-05	2.53296e-05	0.000144831	0.000367436	0.000226239	0.000225684	0.000471827	0.00027439	0.000163464	0.000318784	0.000402246	0.000307565	0.000236401	0.000389427	0.000303946	0.000259178	0.000233885	0.000429355	0.000269509	0.0003098	0.000234065	0.000276501	0.000297593	0.000374234	0.000333015	0.000505833	0.000293427	0.000792649	3.69062e-05	0.00012843	9.01528e-05	0.000144036	7.58341e-05	0	0	0	1.06804e-05	0	0.000342892	0.000389891
1/sp|Q14697|GANAB_HUMAN	11	0.1875	0	2.05626e-05	4.09406e-05	4.14677e-05	0	0	2.30339e-06	2.59496e-05	1.51954e-05	0	0	0	0	0	0	4.11738e-06	0	0	0	0	0	0	5.61459e-07	0	0	0	1.40491e-06	0	0	0	0	0	0	0	0	0	2.88161e-06	0	0	0.000101657	0	5.05597e-06	0	0	0	0	0
1/sp|Q14699|RFTN1_HUMAN	4	0.122837	0	0	0	0	0	0	0	0	0	0	0	0	0	0	0	0	0	0	0	0	0	0	0	0	0	0	0	0	0	0	0	0	0	0	0	0	0	0	0	3.22079e-05	0	0	0	0	0	0	0
1/sp|Q14739|LBR_HUMAN	4	0.0780488	0	0	8.75329e-06	9.27316e-06	0	0	0	9.40993e-06	0	0	0	0	0	0	0	1.00887e-05	0	0	0	0	0	0	0	0	0	0	0	0	0	0	0	0	0	0	0	0	0	2.18989e-05	4.06834e-05	9.8916e-05	0	0	0	0	0	0	0
1/sp|Q14764|MVP_HUMAN	13	0.209406	0	1.63908e-06	3.61966e-05	0	0	8.35228e-07	2.69592e-05	5.78179e-06	0	0	0	0	0	0	0	0	0	0	0	0	0	0	0	0	0	0	0	0	0	0	0	0	0	0	2.54544e-06	1.13736e-05	6.37031e-06	8.03831e-06	2.2775e-05	3.77419e-05	6.52107e-06	1.42306e-05	2.02463e-05	0	0	0	0
1/sp|Q14847|LASP1_HUMAN	6	0.237548	0	0	1.44614e-05	0	0	0	0	2.30496e-05	0	0.000167256	0	0	0.000132364	0.000129553	0.000134879	0	0	0	0	0	0	0	0	0	0	0	0	0	0	0	0	0	0	0	0	0	0.000164111	0	2.1938e-05	0.000124957	6.10439e-06	0	2.83313e-05	0	0	0	0
1/sp|Q14974|IMB1_HUMAN	10	0.167808	0	3.44747e-05	3.18225e-05	0	0	0	2.70622e-05	2.75255e-05	0	0	0	0	5.04652e-05	0	0	0	0	0	0	0	0	0	0	0	0	0	0	0	0	0	0	0	0	0	0	2.19765e-05	8.09842e-06	0	2.82934e-05	8.82052e-05	1.85549e-05	2.15511e-05	1.77655e-05	0	0	0	4.74716e-05
1/sp|Q14CN2|CLCA4_HUMAN	5	0.0674646	0	0	1.62122e-05	0	0	0	0	0	0	0	0	4.23999e-07	0	0	0	0	0	0	0	0	0	0	0	0	0	0	0	0	0	0	0	0	0	0	0	0	4.91106e-06	1.78486e-05	2.96665e-05	0	4.21051e-05	3.75486e-06	0	0	0	0	0
1/sp|Q15008|PSMD6_HUMAN	4	0.115681	0	3.11013e-05	3.90419e-06	0	0	0	0	0	0	0	0	0	0	0	0	0	0	0	0	0	0	0	0	0	0	0	0	0	0	0	0	0	0	0	0	0	0	0	0	2.40989e-05	0	0	0	0	0	0	0
1/sp|Q15019|SEPT2_HUMAN	5	0.207756	0	0	0	0	0	0	0	0	0	0	0	0	0	0	0	0	0	0	0	0	0	0	0	0	0	0	0	0	0	0	0	0	0	0	0	3.73127e-06	0	0	0	1.93159e-05	0	0	0	0	0	0	0
1/sp|Q15046|SYK_HUMAN	3	0.0636516	0	0	0	0	0	0	0	0	0	0	4.32971e-08	0	4.32986e-05	0	0	0	0	0	0	0	0	0	0	0	0	0	0	0	0	0	0	0	0	0	0	0	0	0	0	5.33756e-06	0	0	0	0	0	0	0
1/sp|Q15056|IF4H_HUMAN	2	0.108871	0	0	0	0	0	0	0	0	0	0	0	0	0	0	0	0	0	0	0	0	0	0	0	0	0	0	0	0	0	0	0	0	0	0	0	0	0	0	0	2.49973e-05	0	0	0	0	0	0	0
1/sp|Q15057|ACAP2_HUMAN	3	0.0539846	0	0	0	0	0	0	0	0	0	0	0	0	0	0	0	0	0	0	0	0	0	0	0	0	0	0	0	0	0	0	0	0	0	0	0	0	0	0	0	1.9795e-06	0	0	0	0	0	0	0
1/sp|Q15080|NCF4_HUMAN	8	0.277286	0	0	1.14038e-05	3.48962e-05	0	0	0	4.26637e-05	1.94825e-05	0	0	0	0	0	0	2.23775e-05	0	0	0	0	4.8193e-06	0	0	0	0	0	0	0	0	0	0	0	0	0	0	0	2.32925e-05	6.83465e-06	9.05404e-06	0.000153391	0	0	0	0	0	0	0
1/sp|Q15084|PDIA6_HUMAN	6	0.190909	0	0.000107519	5.78342e-05	5.69703e-05	0	0	5.44273e-05	3.35652e-05	8.29827e-06	0	0	0	0	0	0	1.36903e-05	0	0	0	0	0	0	0	0	0	0	0	0	0	0	0	0	0	0	0	9.578e-06	2.47752e-06	3.76013e-05	1.21008e-05	0.00011739	1.25927e-05	3.84566e-05	4.31955e-05	0	0	0	0
1/sp|Q15121|PEA15_HUMAN	2	0.207692	0	5.86986e-05	0	0	0	0	0	0	0	0	0	0	0	0	0	0	0	0	0	0	0	0	0	0	0	0	0	0	0	0	0	0	0	0	0	4.9379e-06	0	0	0	8.49108e-06	0	0	0	0	0	0	0
1/sp|Q15149|PLEC_HUMAN	22	0.0527327	0	0	0.000136469	0.000244708	0	0	8.82436e-05	1.62503e-05	0	0	1.67863e-06	0	0	0	0	0	0	0	0	0	0	0	0	0	0	0	0	1.58105e-06	0	0	0	0	0	0	0	5.47512e-06	0	2.00567e-06	1.27814e-05	3.9842e-05	1.04134e-05	1.43253e-05	1.09479e-05	0	0	0	0
1/sp|Q15181|IPYR_HUMAN	2	0.0795848	0	2.37726e-05	0	0	0	0	0	0	0	0	0	0	0	0	0	0	0	0	0	0	0	0	0	0	0	0	0	0	0	0	0	0	0	0	0	0	0	0	1.68464e-05	0	0	0	0	0	0	0	0
1/sp|Q15233|NONO_HUMAN	5	0.129512	0	3.58457e-05	0	0	0	0	0	7.01951e-06	0	0	0	0	0	0	0	4.231e-06	0	0	0	0	0	0	0	0	0	0	0	0	0	0	0	0	0	0	0	3.02588e-05	0	0	0	0.000113801	0	0	0	0	0	0	0
1/sp|Q15365|PCBP1_HUMAN	7	0.311798	0	0	7.91375e-05	1.64413e-05	0	0	7.65023e-05	4.5007e-05	0	0	0	0	0	0	0	1.86599e-05	0	0	0	0	0	0	0	0	0	0	0	0	0	0	0	0	0	0	0	8.93677e-05	1.1169e-05	3.21032e-05	7.55135e-05	0.000211162	8.97542e-05	0.00010687	8.9463e-05	0	0	0	0
1/sp|Q15366|PCBP2_HUMAN	2	0.115068	0	0	0	0	0	0	4.50218e-05	1.46473e-05	0	0	0	0	0	0	0	0	0	0	0	0	0	0	0	0	0	0	0	0	0	0	0	0	0	0	0	2.93097e-05	0	0	2.61301e-05	6.16055e-05	0	2.19226e-05	1.56446e-05	0	0	0	0
1/sp|Q15393|SF3B3_HUMAN	3	0.0353328	0	0	0	0	0	0	0	0	0	0	0	0	0	0	0	0	0	0	0	0	0	0	0	0	0	0	0	0	0	0	0	3.05226e-06	0	0	0	0	0	0	3.54406e-06	3.51987e-05	0	0	0	0	0	0	0
1/sp|Q15435|PP1R7_HUMAN	2	0.0833333	0	0	0	0	0	0	0	2.94885e-07	0	0	0	0	0	0	0	0	0	0	0	0	0	0	0	0	0	0	0	0	0	0	0	0	0	0	0	0	0	0	0	1.16848e-06	0	0	0	0	0	0	0
1/sp|Q15582|BGH3_HUMAN	8	0.18448	0	0	0	0	0	0	0	2.69362e-05	0	9.7385e-07	0	0	3.08974e-06	0	0	3.34433e-05	2.88294e-06	0	0	1.48377e-06	8.92564e-07	6.89427e-07	0	0	0	0	0	0	1.54763e-05	0	6.91631e-06	2.4299e-06	2.98598e-06	0	3.65289e-06	0	0	0	0	0	0	1.42326e-06	0	0	0	0	0
1/sp|Q15637|SF01_HUMAN	3	0.057903	0	0	0	0	0	0	0	1.35732e-06	0	0	0	0	0	0	0	0	0	0	0	0	0	0	0	0	0	0	0	0	0	0	0	0	0	0	0	3.29171e-05	0	0	0	2.55183e-05	0	0	0	0	0	0	0
1/sp|Q15717|ELAV1_HUMAN	2	0.0674847	0	0	0	0	0	0	0	4.07092e-06	0	0	0	0	0	0	0	0	0	0	0	0	0	0	0	0	0	0	0	0	0	0	0	0	0	0	0	0	0	0	0	3.06021e-05	0	0	0	0	0	0	0
1/sp|Q15833|STXB2_HUMAN	3	0.0674536	0	5.95124e-06	0	0	0	0	0	9.48827e-06	0	0	0	0	0	0	0	7.41358e-06	0	0	0	0	5.73799e-07	0	0	0	0	0	0	0	0	0	0	0	0	0	0	0	0	0	9.24661e-06	1.93557e-05	0	0	0	0	0	0	0
1/sp|Q15848|ADIPO_HUMAN	2	0.122951	0	0	0	0	0	0	0	0	0	0	0	0	0	0	0	0	2.28434e-06	8.15085e-06	2.37741e-06	6.54102e-06	7.2243e-06	5.76692e-06	0	0	3.58258e-06	2.93887e-06	2.04435e-06	1.37889e-06	8.39541e-06	1.40003e-06	9.38692e-06	7.01605e-06	7.57856e-06	1.23152e-06	0	0	0	0	0	0	0	0	0	0	0	0	0
1/sp|Q15942|ZYX_HUMAN	5	0.113636	0	0	4.87575e-06	0	0	0	0	6.24924e-05	3.9326e-05	0	0	0	0	1.97495e-07	0	2.87213e-05	1.02684e-06	0	0	0	0	0	0	0	0	0	0	0	0	0	0	0	0	0	6.43569e-07	0	6.06125e-06	0	3.995e-05	6.82783e-05	0	0	1.37422e-05	0	0	0	0
1/sp|Q16181|SEPT7_HUMAN	6	0.203661	0	0	7.6258e-06	0	0	0	0	0	0	0	0	0	0	0	0	0	0	0	0	0	0	0	0	0	0	0	0	0	0	0	0	0	0	0	0	0	0	0	0	3.15907e-05	0	0	0	0	0	0	0
1/sp|Q16378|PROL4_HUMAN	2	0.171642	0	0	0	0	0	0	0	0	0	0	0	0	0	0	0	0	0	0	0	0	0	0	0	0	0	0	0	0	0	0	0	0	0	0	0	0	1.02817e-05	0	0	0	0.000340146	0	0.000457207	0.000624696	0	0	0
1/sp|Q16543|CDC37_HUMAN	2	0.0820106	0	0	4.13922e-06	0	0	0	0	0	0	0	0	0	0	0	0	0	0	0	0	0	0	0	0	0	0	0	0	0	0	0	0	0	0	0	0	0	0	0	0	6.74807e-06	0	0	0	0	0	0	0
1/sp|Q16555|DPYL2_HUMAN	3	0.0909091	0	0	0	0	0	0	0	2.60076e-07	0	0	0	0	0	0	0	0	0	0	0	0	0	0	0	0	0	0	0	0	0	0	0	0	0	0	0	0	0	0	0	2.74166e-05	0	0	0	0	0	0	0
1/sp|Q16610|ECM1_HUMAN	16	0.418519	0	0.000146988	0.000574225	0	0	6.84695e-06	0	3.673e-05	0	2.30863e-05	4.60841e-06	4.47763e-06	1.18924e-05	1.22767e-05	1.86542e-05	0	3.65483e-05	3.31502e-05	1.75221e-05	1.84131e-05	2.90289e-05	2.54202e-05	2.47664e-05	2.08059e-05	1.81258e-05	3.33965e-05	3.94231e-05	3.7629e-05	1.18948e-05	1.29605e-05	1.23896e-05	1.13636e-05	1.31672e-05	2.20462e-05	1.77936e-05	7.10151e-05	0.000150726	0.00010119	0.000250187	6.71187e-05	0.000372395	0.000619474	0.000476573	0.000292526	0	4.39302e-05	2.8839e-05
1/sp|Q16629|SRSF7_HUMAN	2	0.0882353	0	0	0	0	0	0	0	5.33457e-06	0	0	0	0	0	0	0	0	0	0	0	0	0	0	0	0	0	0	0	0	0	0	0	0	0	0	0	0	0	0	0	0.000114712	0	0	0	0	0	0	0
1/sp|Q16658|FSCN1_HUMAN	5	0.119675	0	0	0	0	0	1.69282e-05	0.000129419	2.16444e-06	0	0	0	0	0	0	0	0	0	0	0	0	0	0	0	0	0	0	0	0	0	0	0	1.07644e-06	0	0	0	1.83347e-05	0	0	0	2.38813e-05	0	0	2.77072e-05	0	0	0	0
1/sp|Q16666|IF16_HUMAN	6	0.0968153	0	0	0	0	0	0	0	3.59863e-06	0	0	0	0	0	0	0	0	0	0	0	0	0	0	0	0	0	0	0	0	0	0	0	0	0	0	0	6.64473e-06	0	0	0	3.70738e-05	0	0	0	0	0	0	0
1/sp|Q16698|DECR_HUMAN	4	0.176119	0	0	3.79272e-06	0	0	0	0	2.35661e-06	0	0	0	0	0	0	0	0	0	0	0	0	0	0	0	0	0	0	0	0	0	0	0	0	0	0	0	0	0	0	0	4.05031e-05	0	0	0	0	0	0	0
1/sp|Q16762|THTR_HUMAN	2	0.104377	0	0	2.76743e-05	0	0	0	0	0	0	0	0	0	0	0	0	0	0	0	0	0	0	0	0	0	0	0	0	0	0	0	0	0	0	0	0	0	0	0	0	0	0	0	0	0	0	0	0
1/sp|Q16795|NDUA9_HUMAN	2	0.066313	0	0	0	0	0	0	0	0	0	0	0	0	0	0	0	0	0	0	0	0	0	0	0	0	0	0	0	0	0	0	0	0	0	0	0	0	0	0	0	5.77571e-06	0	0	0	0	0	0	0
1/sp|Q16836|HCDH_HUMAN	2	0.066879	0	0	3.76937e-06	0	0	0	0	9.45538e-05	0	0	0	0	0	0	0	0	0	0	0	0	0	0	0	0	0	0	0	4.11861e-07	0	0	0	0	0	0	0	0	0	0	0	3.01476e-06	0	0	0	0	0	0	0
1/sp|Q16851|UGPA_HUMAN	5	0.114173	0.000324314	0	1.74631e-05	3.1251e-05	0	0	5.65225e-05	2.00003e-05	2.54277e-05	0	0	0	0	0	0	2.57426e-05	5.44991e-06	0	0	0	0	0	0	0	0	0	1.92444e-05	4.64696e-06	0	0	0	0	0	0	7.66752e-07	1.38909e-05	1.99156e-05	1.58648e-05	2.28292e-05	5.54391e-05	2.16845e-05	2.19288e-05	1.97178e-05	0	0	0	0
1/sp|Q1KMD3|HNRL2_HUMAN	5	0.0870147	0	0	3.06309e-06	0	0	0	0	1.17542e-06	0	0	0	0	0	0	0	0	0	0	0	0	0	0	0	0	0	0	0	0	0	0	0	0	0	0	0	1.05424e-06	0	0	0	3.80953e-05	0	0	0	0	0	0	0
1/sp|Q2M2I5|K1C24_HUMAN	6	0.140952	0	0.00799175	0.00424518	0.00120528	0	0	0.000418834	1.62811e-06	0.00015058	0	1.21125e-05	0	0	0	0	0	0	0	0	0	0	0	0	0	0	0	0	0	0	0	0	0	0	0	0	0.000142774	0.000196139	0.00217749	0.00086338	0.000821124	0.00775717	0.0084334	0.00561685	0.0029469	0	0	0
1/sp|Q32MZ4|LRRF1_HUMAN	5	0.0816832	0	0	7.88974e-06	0	0	0	0	7.91579e-06	0	0	0	0	0	0	0	2.34025e-06	0	0	0	0	0	0	0	0	0	0	0	0	0	0	0	0	0	0	0	5.48981e-06	8.41081e-06	0	7.26038e-06	3.13113e-05	2.90463e-06	3.05273e-06	0	0	0	0	0
1/sp|Q52LG2|KR132_HUMAN	4	0.308571	0	0	0	0	0	0	0	0	0	0	0	0	0	0	0	0	0	0	0	0	0	0	0	0	0	0	0	0	0	0	0	0	0	0	0	0.000521711	0	0	0	0	6.89335e-06	0	0	0	0	0	0
1/sp|Q562R1|ACTBL_HUMAN	3	0.138298	0.000229171	0.000928514	0.00101786	0.00130686	7.33483e-05	7.59139e-05	0.000810452	0.000267222	0.000307798	0	1.13546e-05	2.23371e-06	0	1.50642e-06	0	0.000396985	2.54315e-05	1.65988e-05	2.1635e-06	7.27756e-06	1.73598e-05	3.22211e-06	2.4946e-06	0	0	2.5503e-06	2.08227e-05	8.14965e-06	3.08267e-06	3.58738e-06	2.88178e-06	1.53314e-05	1.07916e-05	8.09555e-06	2.1839e-05	0.000127108	0.000141688	2.60556e-05	0	0.000386666	0	0	0	0	0	0	0
1/sp|Q5D862|FILA2_HUMAN	9	0.0598076	0	0	0	0	0	0	3.80948e-06	0	0.000137594	0	0	0	0	0	0	0	0	0	0	0	0	0	0	0	0	0	0	0	0	0	0	0	0	0	0	3.03047e-05	1.44039e-05	1.23406e-05	0	0	1.84389e-05	4.99497e-06	0.000142208	0.000203422	0	0	0
1/sp|Q5JTV8|TOIP1_HUMAN	2	0.0428816	0	0	1.19533e-05	1.52946e-05	0	0	0	1.06115e-05	7.75776e-06	0	0	0	0	0	0	2.54776e-06	0	0	0	0	0	0	0	0	0	0	0	0	0	0	0	0	0	0	0	0	2.76734e-06	0	6.56886e-06	1.47695e-05	0	0	3.43815e-06	0	0	0	0
1/sp|Q5K651|SAMD9_HUMAN	3	0.0251731	0	0	4.18363e-06	0	0	0	0	0	0	0	0	0	0	0	0	0	0	0	0	0	0	0	8.86719e-07	0	0	0	0	0	0	0	0	0	0	0	0	0	0	0	0	0	0	0	0	0	0	0	0
1/sp|Q5SSG8|MUC21_HUMAN	2	0.0371025	0	0.000191423	0.000145468	0	0	0	0	5.05036e-05	0	0	0	0	0	0	0	0	0	0	0	0	0	0	0	0	0	0	0	0	0	0	0	0	0	0	0	0	2.6517e-06	0	0	0	0	0	0	0	0	0	0
1/sp|Q5SSJ5|HP1B3_HUMAN	4	0.0723327	0	0	0	0	0	0	0	9.01824e-06	0	0	0	0	0	0	0	0	0	0	0	0	0	0	0	0	0	0	0	0	0	0	0	0	0	0	0	0	0	0	0	6.89414e-05	0	0	0	0	0	0	0
1/sp|Q5T749|KPRP_HUMAN	9	0.17962	0	0	0	3.882e-06	0	0	2.8259e-05	0	3.65929e-05	0	0	0	0	0	0	0	0	0	0	0	0	1.71239e-06	0	0	0	0	0	0	0	0	0	0	0	0	0	0.000392108	5.85309e-05	3.96127e-05	0	0	0.000231482	1.91742e-05	0.00053964	0.00112086	0	0	0
1/sp|Q5T750|XP32_HUMAN	2	0.08	0	0	0	0	0	0	0	0	0	0	0	0	0	0	0	0	0	0	0	0	0	0	0	0	0	0	0	0	0	0	0	0	0	0	0	0	0	0	0	0.00160114	8.82123e-06	0	0.000128259	2.28844e-05	0	0	0
1/sp|Q5VYY1|ANR22_HUMAN	2	0.109948	0	5.13405e-06	0	0	0	0	0	1.99223e-06	0	0	0	0	0	0	0	0	0	0	0	0	0	0	0	0	0	0	0	0	0	0	0	0	0	0	0	0	0	0	0	1.92104e-06	0	0	0	0	0	0	0
1/sp|Q6EMK4|VASN_HUMAN	2	0.0460624	0	0	0	0	0	0	0	0	0	0	0	0	2.50786e-06	0	0	0	0	1.62483e-06	0	0	0	1.22222e-06	0	0	0	1.68306e-06	0	1.79359e-06	3.42453e-06	0	1.35048e-06	0	0	0	5.2468e-06	0	0	0	0	0	0	0	0	0	0	0	1.83608e-06
1/sp|Q6IAA8|LTOR1_HUMAN	2	0.161491	0	0	0	0	0	0	0	1.89917e-06	0	0	0	0	0	0	0	0	0	0	0	0	0	0	0	0	0	0	0	0	0	0	0	0	0	0	0	0	0	0	0	0	0	0	0	0	0	0	0
1/sp|Q6IBS0|TWF2_HUMAN	3	0.148997	0	0	5.8741e-06	0	0	0	0	5.76671e-06	0	0	0	0	0	0	0	0	0	0	0	0	0	0	0	0	0	0	0	0	0	0	0	0	0	0	0	4.11707e-06	0	0	0	3.48766e-05	0	0	0	0	0	0	0
1/sp|Q6KB66|K2C80_HUMAN	9	0.227876	0	0	0	0	0	0	2.97266e-05	0	4.24435e-05	0	0	0	0	0	0	0	0	0	1.1506e-06	1.28888e-06	1.49471e-06	0	0	0	0	0	0	0	3.36618e-06	0	0	0	0	0	0	0.000257388	2.20757e-05	4.1679e-05	0.000128601	9.58803e-06	6.62064e-05	7.48747e-05	0.000165701	0.000121831	0	0	0
1/sp|Q6MZM9|PRR27_HUMAN	2	0.114155	0	0	7.07898e-05	0.000562711	0	0	0	0	0	0	0	0	0	0	0	0	0	0	0	0	0	0	0	0	0	0	0	0	0	0	0	0	0	0	0	3.51154e-05	6.29041e-05	0.000419718	0.00016149	0	0.000685359	0.000312019	0.000287471	0.00228112	0	0	0
1/sp|Q6P2Q9|PRP8_HUMAN	2	0.00985011	0	0	0	0	0	0	0	1.07884e-06	0	0	0	0	0	0	0	0	0	0	0	0	0	0	0	0	0	0	0	0	0	0	0	0	0	0	0	0	0	0	0	1.03223e-05	0	0	0	0	0	0	0
1/sp|Q6P4A8|PLBL1_HUMAN	6	0.130199	0	1.18308e-05	4.65477e-05	6.31661e-05	1.86355e-06	0	2.22576e-06	3.44104e-05	3.75373e-05	0	0	0	0	0	0	6.6876e-05	0	0	0	0	0	0	0	0	0	0	0	0	0	0	0	0	0	0	0	1.65649e-06	4.2638e-06	6.05135e-06	5.89896e-06	2.43485e-05	0	4.8284e-06	8.58347e-06	0	0	0	0
1/sp|Q6P5S2|LEG1H_HUMAN	8	0.260606	0	0	9.24622e-05	8.40888e-05	0	0	0	0	0	0	5.32338e-07	0	1.02964e-06	0	0	0	0	0	0	0	0	0	0	5.74481e-06	0	7.1902e-06	0	0	0	0	0	0	0	0	0	0.000219741	3.3179e-05	0.000166466	0.000567105	3.10658e-05	0.000321427	0.00236123	0.000130736	0.000492852	0.00152107	0	0
1/sp|Q6UWP8|SBSN_HUMAN	13	0.342373	0	0	0	0	0	1.49999e-05	7.53066e-05	0	2.98143e-05	0	0	0	0	0	0	0	0	0	0	0	0	0	1.3318e-06	0	0	0	0	0	0	0	3.73868e-07	0	0	0	0	4.80228e-05	4.36945e-05	5.13441e-05	2.28031e-05	3.42206e-06	7.30765e-05	0.000150196	0.00018251	8.90649e-05	0	0	0
1/sp|Q6UX06|OLFM4_HUMAN	8	0.22549	0	7.97062e-05	3.8393e-05	0.000214191	0	0	0	4.40506e-05	1.74086e-05	0	0	0	0	0	0	9.53826e-05	0	0	0	0	0	0	0	0	0	0	0	0	0	0	0	0	0	0	1.78797e-07	0	2.32721e-05	6.12634e-05	3.54145e-05	2.58146e-05	0	0	0	0	0	0	0
1/sp|Q6XPR3|RPTN_HUMAN	19	0.321429	0	0	0	6.85061e-07	0	0	5.73262e-06	0	0	0	2.4732e-07	0	0	0	0	0	8.88036e-06	0	1.95245e-05	0	0	1.18051e-05	0	3.15721e-07	0	0	0	0	0	0	0	0	0	0	0	0.000322418	4.7322e-06	0	0	0.000110122	6.61089e-05	1.83459e-05	0.000176048	0	0	0	0
1/sp|Q6XQN6|PNCB_HUMAN	5	0.137546	0	6.02928e-06	1.88192e-06	0	0	0	1.52049e-05	1.24343e-05	2.71463e-05	0	0	0	0	0	0	0	0	0	0	0	0	0	0	0	0	0	9.04497e-07	0	0	0	0	0	0	0	0	6.81652e-06	9.46676e-06	9.66857e-06	8.58104e-06	2.12058e-05	0	7.80411e-06	6.55671e-06	0	0	0	0
1/sp|Q6ZN66|GBP6_HUMAN	22	0.489731	0	0.00066041	0.000140274	0.000133249	0	0	0	2.33024e-07	0	2.02261e-07	0	0	0	0	0	0	0	0	0	0	0	0	0	0	0	0	0	0	0	0	0	0	0	0	0	0	0	0.000176807	4.4313e-05	1.80608e-05	0.00015849	9.27196e-05	0.000308674	0	0	0	0
1/sp|Q6ZVX7|FBX50_HUMAN	4	0.189091	0	2.85592e-05	0.000106284	3.30383e-06	0	0	6.33753e-06	0	0	0	0	0	0	0	0	0	0	0	0	0	0	0	0	0	0	0	0	0	0	0	0	0	0	0	0	7.94276e-05	2.50342e-05	3.77714e-05	4.64294e-05	2.77578e-05	9.50409e-05	0.000133493	0.000151071	0.000107301	0	0	0
1/sp|Q70J99|UN13D_HUMAN	3	0.0385321	0	0	0	0	0	0	0	0	0	0	0	0	0	0	0	0	0	0	0	0	0	0	0	0	0	0	0	0	0	0	0	0	0	0	0	0	0	0	0	1.22614e-05	0	0	0	0	0	0	0
1/sp|Q7KZF4|SND1_HUMAN	12	0.171429	0	1.40099e-05	5.68414e-06	0	0	0	0	4.3965e-06	0	0	0	0	0	0	0	0	0	0	0	0	0	0	0	0	0	0	0	0	0	0	0	0	0	0	0	2.79723e-05	1.93726e-06	0	1.15537e-05	6.7676e-05	0	2.31325e-05	3.48772e-05	0	0	0	0
1/sp|Q7L1Q6|BZW1_HUMAN	2	0.0501193	0	0	0	0	0	0	2.78862e-05	0	0	0	0	0	0	0	0	0	0	0	0	0	0	0	0	0	0	0	0	0	0	0	0	0	0	0	0	0	0	0	0	8.80614e-06	0	0	0	0	0	0	0
1/sp|Q7L576|CYFP1_HUMAN	3	0.0295291	0	7.28687e-06	5.63782e-06	0	0	0	0	0	0	0	0	0	0	0	0	0	0	0	0	0	0	0	0	0	0	0	0	0	0	0	0	0	0	0	0	0	0	0	0	1.03429e-06	0	0	0	0	0	0	0
1/sp|Q7Z406|MYH14_HUMAN	9	0.0621554	0	7.2104e-06	0	0	0.000151891	0	0	0	9.41453e-06	0	0	0	0	0	0	0	0	0	0	0	0	0	0	9.77291e-06	0	0	0	0	0	0	0	0	0	2.05281e-05	0	3.09442e-05	2.29348e-05	5.88573e-06	2.1395e-05	0.000200505	1.62448e-05	0.000162299	4.70548e-05	0	0	0	0
1/sp|Q7Z794|K2C1B_HUMAN	9	0.157439	0	0	0.000187445	0.000603038	0	0	0.00461243	0.000290287	0.00349061	0	1.64732e-05	1.38079e-05	8.44641e-06	2.0224e-06	3.8663e-06	0	0	0	0	0	0	0	0	0	4.75739e-06	0	5.28818e-06	0	3.62207e-05	0	3.28283e-06	0	0	0	6.76238e-06	0.00408095	0.0013336	0.00178869	0.00123767	0.000709782	0.0019581	0.00154084	0.00017532	0.000456547	0	0	0
1/sp|Q86T26|TM11B_HUMAN	4	0.129808	0	2.69801e-05	9.10202e-05	0	0	0	0	0	0	0	0	0	0	0	0	0	0	0	0	0	0	0	0	0	0	0	0	0	0	0	0	0	0	0	0	2.87594e-06	1.91122e-05	2.83431e-05	4.14858e-05	1.11543e-05	8.14829e-05	6.69455e-05	4.36412e-05	5.28758e-05	0	0	0
1/sp|Q86UX7|URP2_HUMAN	15	0.325337	0	0	7.07079e-05	0.000119165	0	0	0	4.67032e-05	4.26033e-05	0	1.02352e-05	0	0	1.74923e-06	0	3.47394e-05	2.11705e-05	5.48544e-06	0	1.00826e-06	8.30748e-06	1.12487e-06	0	0	0	0	1.20875e-06	4.16169e-06	0	0	0	5.22815e-06	5.13873e-06	3.35655e-06	5.83032e-06	1.24985e-05	1.76604e-05	7.56342e-06	4.15604e-05	0.000125969	0	0	2.28741e-06	0	0	0	0
1/sp|Q86V81|THOC4_HUMAN	2	0.0817121	0	0	0	0	0	0	0	8.10623e-06	0	0	0	0	0	0	0	0	0	0	0	0	0	0	0	0	0	0	0	0	0	0	0	0	0	0	0	0	0	0	0	6.55398e-05	0	0	0	0	0	0	0
1/sp|Q86VB7|C163A_HUMAN	11	0.139273	0	0	0	0	8.36748e-06	5.64369e-05	0	9.06807e-06	0	0	6.91012e-07	0	1.17651e-05	0	0	0	0	0	0	0	0	0	7.64572e-06	0	0	0	0	0	1.28378e-05	0	0	6.19082e-07	0	0	1.75042e-05	0	0	0	0	0	0	0	0	0	0	0	0
1/sp|Q86VP6|CAND1_HUMAN	5	0.0544715	0	0	0	0	0	0	5.22784e-06	9.24709e-06	0	0	0	0	0	0	0	0	0	0	0	0	0	0	0	0	0	0	0	0	0	0	0	0	0	0	0	0	0	0	2.6478e-06	1.74694e-05	0	0	0	0	0	0	0
1/sp|Q86YZ3|HORN_HUMAN	7	0.0484211	9.38112e-07	0	0	5.44487e-05	0	0	3.05587e-06	0	2.23613e-05	0	0	0	0	0	0	0	0	0	1.77457e-06	0	0	0	0	7.29246e-07	5.20528e-07	0	0	0	1.74377e-07	0	8.44397e-07	0	4.32269e-07	5.81327e-07	9.9487e-07	8.26848e-05	7.90676e-05	6.43136e-05	3.04435e-05	1.64013e-05	2.78543e-05	8.3181e-05	0.000144212	0.000235698	0	3.46165e-07	0
1/sp|Q8N163|CCAR2_HUMAN	2	0.0314193	0	0	0	0	0	0	0	0	0	0	0	0	0	0	0	0	0	0	0	0	0	0	0	0	0	0	0	0	0	0	0	0	0	0	0	0	0	0	0	6.87089e-06	0	0	0	0	0	0	0
1/sp|Q8N1N4|K2C78_HUMAN	24	0.498077	0	0.00084018	0.00154135	0.000155469	0	0	2.95681e-05	0	0.00424703	0	0	0	0	0	0	0	0	0	0	0	0	0	0	0	0	0	0	0	0	0	0	0	0	0	0	0.00222786	0.00112388	0.00116551	0.000705742	0.000355411	0.00168345	0.00164091	0.00332969	0.00289361	0	0	0
1/sp|Q8N4F0|BPIB2_HUMAN	6	0.168122	0	1.71129e-05	0.000147318	9.81222e-05	0	0	0	0	0	0	0	0	0	0	0	0	0	1.18046e-06	0	0	3.87223e-07	0	0	1.12647e-06	2.41566e-06	0	0	0	0	0	0	0	0	0	0	0.00012053	0.000145587	0.000474143	9.47104e-05	5.63657e-05	0.000622312	0.000645352	0.000184727	0.000544466	0	0	0
1/sp|Q8N6C8|LIRA3_HUMAN	3	0.0911162	0	0	0	0	0	0	0	0	0	0	5.28217e-07	0	3.6844e-06	1.85202e-06	3.20364e-06	0	0	0	0	0	3.55028e-07	4.8091e-07	3.65223e-06	0	2.75031e-06	0	2.1525e-06	6.62304e-07	1.12791e-06	0	8.27289e-07	1.25796e-06	0	0	0	0	0	0	0	0	0	0	0	0	0	0	0
1/sp|Q8N6Q3|CD177_HUMAN	3	0.0915332	0	0	5.07964e-05	0	0	0	0	2.8054e-05	0	0	0	0	0	0	0	5.76902e-06	0	0	0	0	0	0	0	0	0	0	0	0	0	0	0	0	0	0	0	0	0	0	5.52774e-05	0	0	0	0	0	0	0	0
1/sp|Q8NBJ4|GOLM1_HUMAN	3	0.0822943	0	0	8.79044e-06	0	0	0	0	0	0	0	0	0	6.85117e-07	0	0	0	0	0	0	0	0	0	0	0	0	0	0	0	0	0	0	0	0	0	0	2.14428e-05	0	2.46791e-05	0	0	0.000100419	9.4329e-05	0	8.76767e-05	0	0	0
1/sp|Q8NBQ5|DHB11_HUMAN	3	0.163333	0	0	0	0	0	0	0	4.0865e-06	0	0	0	0	0	0	0	0	0	0	0	0	0	0	0	0	0	0	0	0	0	0	0	0	0	0	0	0	0	0	0	5.39426e-06	0	0	0	0	0	0	0
1/sp|Q8NBS9|TXND5_HUMAN	7	0.206019	0	0	2.14885e-06	0	0	0	0	5.74716e-06	0	0	0	0	0	0	0	0	0	0	0	0	0	0	4.05344e-07	0	0	0	9.28271e-07	0	0	0	0	0	0	0	4.43934e-07	8.87255e-06	0	0	4.64895e-06	5.37548e-05	6.82722e-06	6.06585e-06	6.16483e-06	0	0	0	0
1/sp|Q8NC51|PAIRB_HUMAN	4	0.142157	0	0	3.70944e-06	0	0	3.17046e-06	0	3.73871e-06	0	0	0	0	0	0	0	0	0	0	0	0	0	0	0	0	0	0	0	0	0	0	0	0	0	0	0	2.37697e-05	0	0	1.66293e-05	7.71532e-05	6.92016e-06	1.79262e-05	4.95902e-05	0	0	0	0
1/sp|Q8NE71|ABCF1_HUMAN	2	0.0343195	0	0	0	0	0	0	0	0	0	0	0	0	0	0	0	0	0	0	0	0	0	0	0	0	0	0	0	0	0	0	0	0	0	0	0	0	0	0	0	8.04308e-06	0	0	0	0	0	0	0
1/sp|Q8TCT9|HM13_HUMAN	2	0.0583554	0	0	3.33037e-05	0	0	0	0	4.65596e-06	0	0	0	0	0	0	0	0	0	0	0	0	0	0	0	0	0	0	0	0	0	0	0	0	0	0	0	0	0	0	0	1.832e-05	1.02883e-05	9.96984e-06	9.75172e-06	0	0	0	0
1/sp|Q8TDL5|BPIB1_HUMAN	17	0.469008	0	0.000308024	0.000517032	0.000522996	0	0	0	0	0	0	0	0	0	0	0	0	0	0	0	0	0	0	0	0	0	0	0	0	0	0	0	0	0	0	5.24248e-06	0.000608777	0.000853751	0.00587636	0.000256824	0.000184522	0.00814273	0.0021013	0.00779221	0.0101573	0.000385448	0	0
1/sp|Q8TE68|ES8L1_HUMAN	10	0.196404	0	3.26561e-05	7.56284e-05	0	0	0	0	0	0	0	0	0	0	0	0	0	0	0	0	0	0	0	0	0	0	0	6.40959e-06	0	0	0	0	0	0	0	0	5.28441e-06	0	0	5.59628e-05	3.85032e-06	5.44787e-05	8.1244e-05	8.31534e-05	0	0	0	0
1/sp|Q8WU39|MZB1_HUMAN	2	0.185185	0	0	0	0	0	0	0	0	0	0	0	0	0	0	0	0	0	0	0	0	0	0	0	0	0	0	0	0	0	0	0	0	0	0	0	0	0	0	0	1.60331e-05	0	0	0	0	0	0	0
1/sp|Q8WU79|SMAP2_HUMAN	2	0.0559441	0	0	0	0	0	0	0	0	0	0	0	0	0	0	0	0	0	0	0	0	0	0	0	0	0	0	0	0	0	0	0	0	0	0	0	0	0	0	0	2.20652e-05	0	0	0	0	0	0	0
1/sp|Q8WUM4|PDC6I_HUMAN	16	0.232719	0	1.50526e-05	7.22254e-05	4.08419e-05	0	0	5.35166e-05	8.66665e-06	0	0	0	1.77318e-07	0	0	0	0	0	0	0	0	0	0	0	0	0	0	0	0	0	0	0	0	0	0	0	0	6.93065e-06	7.89722e-06	2.88549e-05	4.92682e-05	3.5007e-05	6.23953e-05	6.83994e-05	2.78384e-05	0	0	0
1/sp|Q8WVV4|POF1B_HUMAN	6	0.123939	0	7.53259e-05	4.10157e-05	0	0	0	2.0721e-05	0	0	0	0	0	0	0	0	0	0	0	0	0	0	0	0	0	0	0	0	0	0	0	0	0	0	0	0	0.000191448	8.14645e-06	1.38844e-05	0	0	2.00008e-05	2.28878e-05	9.829e-05	0	0	0	0
1/sp|Q8WWI1|LMO7_HUMAN	4	0.0314914	0	0	2.65119e-05	0	0	0	0	0	0	0	0	0	0	0	0	0	0	0	0	0	0	0	0	0	3.21632e-06	0	0	0	0	0	0	0	0	0	0	0	0	0	8.42558e-06	0	0	7.6168e-06	4.24435e-05	0	0	0	0
1/sp|Q92522|H1X_HUMAN	2	0.117371	0	0	9.1573e-06	1.23366e-05	0	0	0	0	0	0	0	0	0	0	0	0	0	0	0	0	0	0	0	0	0	0	0	0	0	0	0	0	0	0	0	1.04356e-05	8.53963e-06	6.42901e-06	1.15832e-05	1.79325e-05	0	0	1.00462e-05	0	0	0	0
1/sp|Q92597|NDRG1_HUMAN	5	0.200508	0	1.08636e-05	2.32117e-05	1.62029e-06	0	4.78701e-06	0.000353431	1.6111e-06	4.73275e-05	0	0	0	0	0	0	0	0	0	0	0	0	0	0	0	0	0	0	0	0	0	0	0	0	0	0	7.73576e-06	0	6.78673e-06	3.45528e-05	5.76778e-06	1.78921e-05	2.04208e-05	1.83871e-05	1.41785e-05	0	0	0
1/sp|Q92598|HS105_HUMAN	2	0.0314685	0	0	0	0	0	0	0	0	0	0	0	0	0	0	0	0	0	0	0	0	0	0	0	0	0	0	0	0	0	5.57704e-07	0	0	0	0	0	0	0	0	0	4.58383e-06	0	0	0	0	0	0	0
1/sp|Q92608|DOCK2_HUMAN	4	0.026776	0	0	0	0	0	0	0	6.0503e-07	0	0	0	0	0	0	0	0	0	0	0	0	0	0	0	0	0	0	0	0	0	0	0	0	0	0	0	0	0	0	0	1.40255e-05	0	0	0	0	0	0	0
1/sp|Q92688|AN32B_HUMAN	2	0.0956175	0	0	0	0	0	0	0	3.02364e-06	0	0	0	0	0	0	0	0	0	0	0	0	0	0	0	0	0	0	0	0	0	0	0	0	0	0	0	0	0	0	0	2.41337e-05	0	0	0	0	0	0	0
1/sp|Q92747|ARC1A_HUMAN	2	0.0675676	0	0	0	0	0	0	8.37392e-07	0	0	7.03965e-07	0	0	0	0	0	0	0	0	0	0	0	0	0	0	0	0	0	0	0	0	0	0	0	0	0	0	0	0	0	0	0	1.53475e-05	0	0	0	0	0
1/sp|Q92817|EVPL_HUMAN	49	0.301525	0.000206838	0.000317082	0.000195146	1.32578e-05	0.000111201	0	3.91017e-05	1.12954e-05	0	0	2.36944e-07	0	0	7.61618e-06	1.36433e-05	0	0	0	0	0	0	0	0	3.73722e-06	0	0	0	0	0	0	0	0	0	0	0	8.59543e-05	3.29003e-05	4.89369e-05	0.000307749	0.000276685	0.000246255	0.000320016	0.000217614	0.000153507	0	0	0
1/sp|Q92835|SHIP1_HUMAN	2	0.0218671	0	0	0	0	0	0	0	0	0	0	0	0	0	0	0	0	0	0	0	0	0	0	0	0	0	0	0	0	0	0	0	0	0	0	0	0	0	0	0	4.61453e-06	0	0	0	0	0	0	0
1/sp|Q92841|DDX17_HUMAN	4	0.0603567	0	0	0	0	0	0	0	4.54261e-06	0	0	0	0	0	0	0	0	0	0	0	0	0	0	0	0	0	0	0	0	0	0	0	2.89068e-05	0	0	0	0	0	0	0	4.74278e-05	0	0	0	0	0	0	0
1/sp|Q92882|OSTF1_HUMAN	2	0.11215	0	0	1.27967e-06	0	0	0	0	6.1479e-06	0	0	0	0	0	0	0	0	0	0	0	0	0	0	0	0	0	0	0	0	0	0	0	0	0	0	0	0	0	0	0	5.44938e-06	0	0	0	0	0	0	0
1/sp|Q92888|ARHG1_HUMAN	2	0.0252193	0	0	0	0	0	0	0	0	0	0	0	0	0	0	0	0	0	0	0	0	0	0	0	0	0	0	0	0	0	0	0	0	0	0	0	0	0	0	0	7.2096e-05	0	0	0	0	0	0	0
1/sp|Q92930|RAB8B_HUMAN	2	0.135266	0	0	0	0	0	0	0	3.13601e-06	0	0	0	0	0	0	0	4.04093e-06	0	0	0	0	0	0	0	0	0	0	0	0	0	0	0	0	0	0	0	0	0	0	0	1.11665e-05	0	0	0	0	0	0	0
1/sp|Q92945|FUBP2_HUMAN	3	0.0492264	0	0	0	0	0	0	0	0	0	0	0	0	0	0	0	0	0	0	0	0	0	0	0	0	0	0	0	0	0	0	0	0	0	0	0	0	0	0	0	5.72829e-05	0	0	0	0	0	0	0
1/sp|Q92954|PRG4_HUMAN	2	0.0178063	0	0	0	0	0	0	0	0	0	2.61821e-06	1.05085e-05	7.60478e-06	5.49528e-06	1.06129e-05	3.58979e-06	0	1.33283e-05	1.56026e-05	6.66252e-06	6.53506e-06	1.70587e-05	1.09014e-05	1.28667e-05	4.65932e-06	8.79209e-06	2.9932e-06	6.46573e-06	7.49146e-06	1.19423e-05	5.18647e-06	5.05014e-06	9.25699e-06	1.07479e-05	3.92912e-06	8.3899e-06	0	0	0	0	0	0	0	0	0	0	5.3081e-06	5.19381e-06
1/sp|Q93084|AT2A3_HUMAN	3	0.0325983	0	0	0	0	0	0	0	0	6.83135e-07	0	0	0	0	0	0	0	0	0	0	0	0	0	0	0	0	0	0	0	0	0	0	0	0	0	0	0	0	0	0	1.71114e-05	0	0	0	0	0	0	0
1/sp|Q96AE4|FUBP1_HUMAN	4	0.0776398	0	0	0	0	0	0	8.8191e-06	1.22041e-06	0	0	0	0	0	0	0	0	0	0	0	0	0	0	0	0	0	0	0	0	0	0	0	0	0	0	0	0	0	0	9.01417e-06	8.54014e-05	0	0	0	0	0	0	0
1/sp|Q96C19|EFHD2_HUMAN	4	0.1875	0	0	2.01971e-05	0	0	0	0	1.67707e-05	1.23313e-05	0	0	0	0	0	0	1.7582e-05	0	0	0	0	0	0	0	0	0	0	0	0	0	0	0	0	0	0	0	8.29508e-06	0	1.93691e-05	5.67612e-05	6.32585e-05	3.28847e-05	1.10579e-05	1.7513e-05	0	0	0	0
1/sp|Q96CX2|KCD12_HUMAN	3	0.113846	0	0	0	0	0	0	0	3.04717e-06	0	0	0	0	0	0	0	4.54014e-06	0	0	0	0	0	0	0	0	0	0	0	0	0	0	0	0	0	0	0	0	0	0	0	2.71836e-05	0	0	0	0	0	0	0
1/sp|Q96DA0|ZG16B_HUMAN	7	0.490385	0	0.00104106	0.00216791	0.00928973	0	0	0	0	0	0	0	0	0	0	0	0	0	0	0	0	0	0	0	0	0	0	0	0	0	0	0	0	0	0	0	0.0016288	0.000921574	0.00220872	0.00613182	0.00017823	0.00352351	0.00624162	0.00168641	0.00522237	0.00327866	0	0
1/sp|Q96DR5|BPIA2_HUMAN	6	0.228916	0	4.45822e-05	0.000104581	0.00185312	0	0	0	0	0	0	0	0	0	0	0	0	0	0	0	0	0	0	0	0	0	0	0	0	0	0	0	0	0	0	0	0.000151364	9.01593e-05	0.00105947	0.000498106	1.50252e-05	0.00127494	0.000906693	0.000830063	0.00105677	0	0	0
1/sp|Q96FQ6|S10AG_HUMAN	6	0.572816	0	0.000193382	7.58699e-05	0	0	0	2.7267e-05	0	0	0	0	0	0	0	0	0	0	0	0	0	0	0	0	0	0	0	0	0	0	0	0	0	0	0	0	0	4.31543e-05	0	6.79498e-05	4.79183e-05	1.73032e-05	0.000154845	0.000102732	0	0	0	0
1/sp|Q96G03|PGM2_HUMAN	5	0.120915	0	2.38724e-05	3.57114e-05	0	0	0	0.000136714	0	0	0	0	0	0	0	0	0	0	0	0	0	0	0	0	0	0	0	0	0	0	0	0	0	0	0	0	2.47212e-05	5.23419e-06	2.52099e-05	2.32607e-05	3.93577e-05	1.87563e-05	3.63478e-05	3.78929e-05	0	0	0	0
1/sp|Q96HC4|PDLI5_HUMAN	2	0.0285235	0	0	4.10143e-06	0	0	0	0	0	0	0	0	0	0	0	0	0	0	0	3.24515e-07	0	0	0	0	0	0	0	0	0	0	0	0	0	0	0	0	0	4.41864e-06	0	2.05919e-06	0	0	7.44023e-06	4.09429e-06	0	0	0	0
1/sp|Q96HE7|ERO1A_HUMAN	7	0.175214	1.06598e-06	0.000120407	0.000119791	6.01992e-05	0	0	0.000167644	8.91831e-06	0	0	0	0	0	0	0	0	0	0	0	0	0	0	0	0	0	0	0	0	0	0	0	0	0	0	0	4.16057e-05	1.20006e-05	8.01891e-05	0.000136744	3.80191e-05	0.000160036	0.000129889	0.000146999	8.07542e-05	0	0	0
1/sp|Q96I99|SUCB2_HUMAN	2	0.0486111	0	0	0	0	0	0	0	0	0	0	0	0	0	0	0	0	0	0	0	0	0	0	0	0	0	0	0	0	0	0	0	0	0	0	0	0	0	0	0	9.2026e-06	0	0	0	0	0	0	0
1/sp|Q96IX5|USMG5_HUMAN	2	0.431034	0	0	1.16115e-05	0	0	0	0	0	0	0	0	0	0	0	0	0	0	0	0	0	0	0	0	0	0	0	0	0	0	0	0	0	0	0	0	0	0	0	0	2.33333e-05	5.56829e-06	0	4.4266e-06	0	0	0	0
1/sp|Q96IY4|CBPB2_HUMAN	5	0.205674	0	0	9.99739e-06	0	0	0	0	1.35921e-05	0	0	0	0	1.26928e-05	1.10257e-05	0	0	4.26928e-05	3.27461e-05	6.04183e-06	1.01521e-05	2.45182e-05	8.31449e-06	1.55757e-05	2.07441e-05	6.23215e-06	8.12202e-06	1.74377e-05	2.81316e-05	3.32576e-05	1.95638e-05	3.82885e-05	2.54205e-05	1.95905e-05	2.62194e-05	5.00177e-05	0	7.00887e-06	0	0	5.99344e-06	0	0	0	0	0	8.15193e-06	7.82561e-06
1/sp|Q96KN2|CNDP1_HUMAN	8	0.18146	8.57342e-06	2.53556e-05	4.7225e-05	0	0	0	0	0	0	1.65891e-05	6.43653e-07	0	1.7974e-05	2.84244e-06	0	0	9.9882e-06	0	0	7.83388e-07	4.39161e-06	6.78277e-06	2.60049e-06	0	0	0	3.06477e-06	0	1.45199e-05	0	2.29072e-06	8.3168e-07	1.16967e-06	8.90801e-06	0	0	0	0	0	0	0	0	0	0	0	7.28853e-06	1.16922e-05
1/sp|Q96KP4|CNDP2_HUMAN	10	0.284211	0	2.25798e-05	0	0	0	0	1.81593e-05	1.66963e-06	0	0	0	0	0	0	0	0	0	0	0	0	0	0	0	0	0	0	0	0	0	0	0	0	0	0	5.74514e-07	7.01387e-05	0	0	1.85584e-05	0.000101698	0	1.38394e-05	0	0	0	0	0
1/sp|Q96LJ7|DHRS1_HUMAN	3	0.185304	0	8.3357e-06	6.36157e-06	0	0	0	3.37168e-06	0	0	0	0	0	0	0	0	0	0	0	0	0	0	0	0	0	0	0	0	0	0	0	0	0	0	0	0	0	0	0	0	0	0	1.04555e-05	0	0	0	0	0
1/sp|Q96N66|MBOA7_HUMAN	2	0.0614407	0	0	0	0	0	0	0	5.34237e-06	0	0	0	0	0	0	0	0	0	0	0	0	0	0	0	0	0	0	0	0	0	0	0	0	0	0	0	0	0	0	0	5.81e-06	0	0	0	0	0	0	0
1/sp|Q96P63|SPB12_HUMAN	2	0.0617284	0	0	0	0	0	0	0.00016149	0	0	0	0	0	0	0	0	0	0	0	0	0	0	0	0	0	0	0	0	0	0	0	0	0	0	0	0	0	0	0	7.02528e-05	0	0	0	1.8205e-05	0	0	0	0
1/sp|Q96PD5|PGRP2_HUMAN	14	0.381944	1.94879e-05	0	3.59233e-06	0	4.12811e-05	4.0106e-05	0	1.80492e-06	0	7.03807e-05	1.76558e-05	3.90848e-05	3.03334e-05	4.7493e-05	3.44613e-05	2.32977e-05	0.000102781	9.96242e-05	4.71984e-05	5.99085e-05	7.69676e-05	7.84915e-05	2.94003e-05	3.56438e-05	9.31977e-06	4.77355e-05	4.40709e-05	6.47141e-05	4.91682e-05	3.38254e-05	3.4122e-05	6.66047e-05	5.08401e-05	6.04431e-05	5.13962e-05	0	7.75957e-06	0	0	3.09617e-05	0	0	0	0	0	4.53313e-05	5.17871e-05
1/sp|Q96PK6|RBM14_HUMAN	2	0.0403587	0	0	0	0	0	0	0	0	0	0	0	0	0	0	0	0	0	0	0	0	0	0	0	0	0	0	0	0	0	0	0	0	0	0	0	0	0	0	0	2.58126e-05	0	0	0	0	0	0	0
1/sp|Q96QK1|VPS35_HUMAN	5	0.0753769	0	4.63849e-05	4.00504e-05	0	0	0	0	5.57515e-06	0	0	0	0	0	0	0	3.67517e-06	0	0	0	0	0	0	0	0	0	0	0	0	0	0	0	0	0	0	0	3.11302e-05	3.86422e-06	0	0	2.64027e-05	0	4.99282e-06	0	0	0	0	0
1/sp|Q96RM1|SPR2F_HUMAN	2	0.361111	0	0.000187386	0	0	0	0	7.66243e-06	0	0	0	0	0	0	0	0	0	0	0	0	0	0	0	0	0	0	0	0	0	0	0	0	0	0	0	0	2.81335e-05	0	0	0	1.48063e-05	0	6.63143e-05	0.000115249	0	0	0	0
1/sp|Q96TA1|NIBL1_HUMAN	10	0.171582	0	2.40148e-05	0.0001079	0	0	0	3.92078e-05	0	0	0	0	0	0	0	0	0	0	0	0	0	0	0	0	0	0	0	0	0	0	0	0	0	0	0	0	3.5687e-05	2.8354e-05	1.99535e-05	7.69799e-05	2.61484e-05	0.000125827	0.000147157	9.95401e-05	3.10653e-05	0	0	0
1/sp|Q99439|CNN2_HUMAN	3	0.152104	0	0	9.33034e-06	1.26025e-05	0	0	0	1.14256e-05	0	0	0	0	0	0	0	1.13607e-05	0	0	0	0	0	0	0	0	0	0	0	0	0	0	0	0	0	0	0	0	0	0	0	7.87206e-06	0	0	0	0	0	0	0
1/sp|Q99497|PARK7_HUMAN	7	0.449735	2.99364e-06	0	1.0054e-05	0	0	1.16222e-05	2.01273e-05	1.58119e-05	7.5618e-06	0	0	0	0	0	0	1.97398e-05	0	0	0	0	0	0	0	0	0	0	0	0	0	0	0	0	0	0	0	1.76436e-05	4.63453e-06	1.63739e-05	0	0.000158833	0	0	4.37334e-06	0	0	0	0
1/sp|Q99536|VAT1_HUMAN	10	0.427481	0	4.38511e-05	5.45432e-05	7.50995e-05	0	4.04337e-06	1.18278e-05	3.48804e-05	4.52097e-05	0	0	0	0	0	0	7.83352e-05	0	0	0	0	0	0	0	0	0	0	0	0	0	0	0	0	0	0	0	0	2.23836e-05	3.38441e-05	2.24152e-05	4.77654e-05	1.14868e-05	1.0745e-05	2.10078e-05	0	0	0	0
1/sp|Q99623|PHB2_HUMAN	5	0.230769	0	0	1.96091e-05	0	0	0	0	0	0	0	0	0	0	0	0	0	0	0	0	0	0	0	0	0	0	0	3.1478e-05	0	0	0	0	0	0	0	0	3.61842e-05	0	0	2.31818e-05	8.13658e-05	1.58226e-05	1.35208e-05	1.08832e-05	0	0	0	0
1/sp|Q99714|HCD2_HUMAN	6	0.375479	0	3.12055e-05	1.75767e-05	0	0	0	0	5.46936e-06	0	0	0	0	0	0	0	0	0	0	0	0	0	0	0	0	0	0	0	0	0	0	0	0	0	0	0	3.62406e-06	0	0	0	4.95154e-05	0	7.87917e-06	0	0	0	0	0
1/sp|Q99733|NP1L4_HUMAN	2	0.0773333	0	0	0	0	0	0	0	0	0	0	0	0	0	0	0	0	0	0	0	0	0	0	0	0	0	0	0	0	0	0	0	0	0	0	0	0	0	0	0	5.69753e-06	0	0	0	0	0	0	0
1/sp|Q99798|ACON_HUMAN	8	0.153846	0	0	1.3695e-05	0	0	0	0	6.15168e-06	0	0	0	0	0	1.12133e-07	0	0	0	0	0	0	0	0	0	0	0	0	0	0	0	0	0	0	0	0	0	4.63837e-06	0	0	1.23494e-05	5.60336e-05	0	0	0	0	0	0	0
1/sp|Q99832|TCPH_HUMAN	9	0.219153	0	0	0	0	0	0	3.48462e-05	1.08826e-05	0	0	0	0	0	0	0	0	0	0	0	0	0	0	0	0	0	0	0	0	0	0	0	0	3.85965e-07	0	0	2.77385e-05	1.24964e-06	0	0	6.37328e-05	0	2.50024e-06	0	0	0	0	0
1/sp|Q99873|ANM1_HUMAN	3	0.0747922	0	0	0	0	0	0	0	0	0	0	0	0	0	0	0	0	4.47576e-06	0	0	0	5.83806e-06	0	0	0	0	0	4.89474e-06	4.48236e-06	0	0	0	0	0	0	0	0	0	0	0	9.70447e-06	0	0	0	0	0	0	0
1/sp|Q99972|MYOC_HUMAN	2	0.0634921	0	0	0	0	1.1008e-05	0	0	9.99613e-06	0	0	0	0	0	0	0	0	0	0	0	0	0	0	0	0	0	0	0	0	0	0	0	0	0	0	0	0	0	0	0	0	0	5.36097e-08	0	0	0	0	0
1/sp|Q9BQE3|TBA1C_HUMAN	2	0.091314	0	1.27118e-05	0	0	0	0	3.48662e-05	0	0	0	0	0	0	0	0	0	0	0	0	0	0	0	0	0	0	0	0	0	0	0	0	0	0	0	0	0	0	0	0	7.82067e-06	0	0	0	0	0	0	0
1/sp|Q9BQR3|PRS27_HUMAN	2	0.0655172	0	1.74783e-05	8.10283e-06	0	0	0	0	0	0	0	0	0	0	0	0	0	0	0	0	0	0	0	0	0	0	0	0	0	0	0	0	0	0	0	0	0	0	0	0	0	0	0	0	0	0	0	0
1/sp|Q9BRA2|TXD17_HUMAN	3	0.268293	0	8.57875e-05	3.37546e-05	0	0	5.90122e-06	4.03719e-05	5.51185e-06	0	0	0	0	0	0	0	0	0	0	0	0	0	0	0	0	0	0	0	0	0	0	0	0	0	0	0	1.89613e-05	7.39295e-06	0	3.72926e-05	1.9053e-05	0	0.00013439	1.54532e-05	0	0	0	0
1/sp|Q9BRF8|CPPED_HUMAN	4	0.181529	0	0	0	0	0	0	0	4.53562e-06	0	0	0	0	0	0	0	8.05892e-06	0	0	0	0	0	0	0	0	0	0	0	0	0	0	0	0	0	0	0	0	0	0	0	1.08004e-06	0	0	7.487e-07	0	0	0	0
1/sp|Q9BRR9|RHG09_HUMAN	2	0.0373333	0	0	2.66532e-06	0	0	0	0	3.25597e-06	0	0	0	0	0	0	0	5.08162e-06	0	0	0	0	0	0	0	0	0	0	0	0	0	0	0	0	0	0	1.38878e-06	0	0	0	0	0	0	0	0	0	0	0	0
1/sp|Q9BS26|ERP44_HUMAN	2	0.0640394	0	0	8.66328e-06	0	0	0	0	5.65871e-06	0	0	0	0	0	0	0	0	0	0	0	0	0	0	0	0	0	0	0	0	0	0	0	0	1.56029e-06	0	5.95007e-07	0	0	0	0	2.51049e-05	0	0	0	0	0	0	0
1/sp|Q9BSJ8|ESYT1_HUMAN	2	0.0226449	0	0	0	1.17563e-06	0	0	0	0	0	0	0	0	0	0	0	0	0	0	0	0	0	0	0	0	0	0	0	0	0	0	0	0	0	0	0	0	0	0	0	7.57638e-06	0	0	0	0	0	0	0
1/sp|Q9BTT0|AN32E_HUMAN	4	0.182836	0	0	3.82744e-06	0	0	0	0	5.79249e-06	0	0	0	0	0	0	0	0	0	0	0	0	0	0	0	3.5244e-07	0	0	0	0	0	0	0	0	0	0	0	0	0	0	0	0	0	0	0	0	0	0	0
1/sp|Q9BUF5|TBB6_HUMAN	3	0.0941704	0	0	0	0	0	0	4.81246e-05	0	0	0	0	0	0	0	0	0	0	0	0	0	0	0	0	0	0	0	0	0	0	0	0	0	0	0	0	0	0	0	0	7.14636e-06	0	5.75357e-06	0	0	0	0	0
1/sp|Q9BUJ2|HNRL1_HUMAN	2	0.0303738	0	0	0	0	0	0	0	0	0	0	0	0	0	0	0	0	0	0	0	0	0	0	0	0	0	0	0	0	0	0	0	0	0	0	0	0	0	0	0	1.09675e-05	0	0	0	0	0	0	0
1/sp|Q9BW04|SARG_HUMAN	2	0.0432612	0	0	1.79702e-05	0	0	0	0	0	0	0	0	0	0	0	0	0	0	0	0	0	0	0	0	0	0	0	0	0	0	0	0	0	0	0	0	7.19924e-06	0	0	8.8338e-06	1.89656e-06	0	1.35961e-05	9.15362e-06	0	0	0	0
1/sp|Q9BXR6|FHR5_HUMAN	3	0.0790861	0	0	0	0	0	0	0	0	0	0	3.95737e-06	0	0	0	0	0	0	4.77494e-06	2.23168e-06	4.72453e-06	0	2.76039e-06	0	3.24971e-06	0	0	0	0	0	3.60661e-06	1.51007e-06	2.67606e-06	2.24847e-06	0	0	0	0	0	0	0	0	0	0	0	0	0	0
1/sp|Q9BYE4|SPR2G_HUMAN	2	0.493151	0	4.10339e-05	0	0	0	0	4.64332e-05	0	0	0	0	0	0	0	0	0	0	0	0	0	0	0	0	0	0	0	0	0	0	0	0	0	1.16037e-06	0	0	0	0	0	0	0	0	0	0	0	0	0	0
1/sp|Q9BZQ8|NIBAN_HUMAN	2	0.0258621	0	0	0	0	0	0	0	7.55033e-05	0	0	0	0	0	0	0	0	0	0	0	0	0	0	0	0	0	0	0	0	0	0	0	0	0	0	0	0	0	0	0	6.65762e-06	0	0	0	0	0	0	0
1/sp|Q9C075|K1C23_HUMAN	2	0.0545024	0	0	0	0	0	0	0	0	0	0	0	0	0	0	0	0	0	0	0	0	0	0	0	0	0	0	0	0	0	0	0	0	0	0	0	6.11066e-05	0	0	0	0	0	0	0	0	0	0	0
1/sp|Q9GZZ8|LACRT_HUMAN	2	0.166667	0	0	0	0	0	1.31771e-05	0	0	0	0	0	0	0	2.70121e-07	0	0	0	0	0	0	0	0	0	0	4.33704e-06	0	0	0	0	0	0	0	0	0	0	0	9.71524e-06	0	0	0	0.000215506	1.94694e-05	7.14793e-06	0	0	0	0
1/sp|Q9H223|EHD4_HUMAN	2	0.0480591	0	0	0	0	0	0	0	0	0	0	0	0	0	0	0	0	0	0	0	0	0	0	0	0	0	0	0	0	0	0	0	0	0	0	0	0	0	0	0	9.35498e-06	0	0	0	0	0	0	0
1/sp|Q9H299|SH3L3_HUMAN	3	0.311828	9.40203e-06	5.84409e-05	0.00010543	0	0	2.38688e-05	6.50567e-05	3.46648e-05	0	0	0	0	0	0	0	5.24205e-05	0	4.7779e-06	0	0	0	0	0	0	0	0	3.07401e-06	3.60412e-06	0	0	0	2.06661e-06	0	0	0	0.000128083	3.80265e-05	9.4667e-05	0.000159439	9.11612e-05	0.000166408	0.000188755	0.000172463	0.000169003	0	0	0
1/sp|Q9H444|CHM4B_HUMAN	2	0.111607	0	0	3.49637e-06	0	0	0	0	0	0	0	0	0	0	0	0	7.89197e-07	0	0	0	0	0	0	0	0	0	0	0	0	0	0	0	0	0	0	0	0	1.84601e-06	0	4.61788e-06	4.63405e-05	0	4.31312e-05	0	0	0	0	0
1/sp|Q9H4A4|AMPB_HUMAN	5	0.101538	0	2.51352e-05	1.09162e-05	8.31596e-06	0	0	0	1.52823e-05	0	0	0	0	0	0	0	3.91713e-06	0	0	0	0	0	0	0	0	0	0	0	0	0	0	0	0	0	0	0	0	0	0	0	2.76714e-05	0	0	0	0	0	0	0
1/sp|Q9H4B7|TBB1_HUMAN	2	0.0665188	0	0	0	0	0	0	0	0	0	0	3.66801e-06	0	0	0	0	0	7.49484e-06	2.88566e-06	0	1.62138e-06	2.99889e-06	0	0	0	0	0	0	0	0	0	0	2.07688e-06	2.25813e-06	0	0	0	0	0	0	0	0	0	0	0	0	0	0
1/sp|Q9H4G4|GAPR1_HUMAN	3	0.279221	0	0	3.11523e-05	4.19943e-05	0	0	0	2.07248e-05	0	0	0	0	0	0	0	1.79192e-05	0	0	0	0	0	0	0	0	0	0	0	0	0	0	0	0	0	0	0	2.3639e-06	1.12041e-05	2.44327e-05	3.35823e-05	3.35897e-05	1.53371e-05	5.39202e-06	2.07627e-05	0	0	5.13839e-07	5.86554e-07
1/sp|Q9H4M9|EHD1_HUMAN	9	0.230337	0	0	3.30187e-05	0	0	0	0	6.01215e-06	0	0	0	0	0	0	0	0	0	0	0	0	0	0	0	0	0	0	0	0	0	0	0	0	0	0	0	1.4538e-06	0	0	0	0.00022659	0	0	1.59703e-05	0	0	0	0
1/sp|Q9H6S3|ES8L2_HUMAN	3	0.0559441	0	5.08691e-06	0	0	0	0	0	0	0	0	0	0	0	0	0	0	0	0	0	0	0	0	0	0	0	0	0	0	0	0	0	0	0	0	0	8.56695e-06	0	0	0	0	2.41997e-05	3.30204e-05	1.59895e-05	0	0	0	0
1/sp|Q9H773|DCTP1_HUMAN	2	0.152941	0	0	0	0	0	0	0	2.12424e-05	0	0	0	0	0	0	0	0	0	0	0	0	0	0	0	0	0	0	0	0	0	0	0	0	0	0	0	0	0	0	0	4.67751e-06	0	0	0	0	0	0	0
1/sp|Q9H8H3|MET7A_HUMAN	2	0.110656	0	0	5.86904e-06	0	0	0	0	1.46178e-06	0	0	0	0	0	0	0	0	0	0	0	0	0	0	0	0	0	0	0	0	0	0	0	0	0	0	0	0	0	0	0	2.29841e-05	0	0	0	0	0	0	0
1/sp|Q9HC38|GLOD4_HUMAN	2	0.0670927	0	0	0	0	0	0	0	3.76001e-06	0	0	0	0	0	0	0	0	0	0	0	0	0	0	0	0	0	0	0	0	0	0	0	0	0	0	0	0	0	0	0	2.29307e-05	0	0	0	0	0	0	0
1/sp|Q9HC84|MUC5B_HUMAN	49	0.115758	0	0.000289495	0.00293502	0.000727968	0	0	0	0	0	0	0	1.52259e-07	0	0	0	0	0	0	0	0	0	0	0	0	0	0	0	0	0	0	0	0	0	0	0	0.00251088	0.000583553	0.00647207	0.0013488	0.000575454	0.00825339	0.0114732	0.00360301	0.0106115	0.00142026	0	0
1/sp|Q9HCY8|S10AE_HUMAN	6	0.740385	0	0.000319236	0.000281482	0	0	0	0.000186568	0	0	0	0	0	0	0	0	0	0	0	0	0	0	0	0	0	0	0	0	0	0	0	0	0	0	0	0	3.62012e-05	4.78209e-05	5.83802e-05	2.13033e-05	4.03068e-05	5.08105e-05	0.000185953	6.56152e-05	2.2198e-05	0	0	0
1/sp|Q9HD89|RETN_HUMAN	4	0.518519	0	6.93939e-05	4.01009e-05	0.000328622	0	1.84194e-05	1.16814e-05	9.38022e-05	0.000141427	0	0	0	0	0	0	0	0	0	0	0	0	0	0	0	0	0	3.07468e-06	0	0	0	0	0	0	0	0	3.11987e-05	3.75654e-05	4.95346e-05	5.52258e-05	4.88377e-05	0	0	9.80226e-06	7.84255e-06	0	0	0
1/sp|Q9HDC9|APMAP_HUMAN	9	0.262019	0	0	2.91373e-05	0.000164092	0	0	0	6.58187e-05	6.91013e-05	0	0	0	0	0	0	0.000116075	0	2.06264e-06	0	0	0	0	0	0	0	0	0	3.61408e-06	0	0	5.06381e-06	0	0	0	0	0	4.39858e-05	1.82185e-05	6.82472e-05	9.25462e-05	0	0	3.79788e-05	0	0	0	0
1/sp|Q9NP55|BPIA1_HUMAN	5	0.269531	0	1.14274e-05	0.000393482	0.000264685	0	0	0	0	0	0	0	0	0	0	0	0	0	0	0	0	0	0	0	0	0	0	0	0	0	0	0	0	0	0	0	0	5.59106e-05	4.94686e-05	0	2.55708e-05	5.25398e-05	4.74153e-05	0.000108651	0	0	0	0
1/sp|Q9NP72|RAB18_HUMAN	3	0.174757	0	0	3.33089e-05	0	0	0	0	1.97128e-05	0	0	0	0	0	0	0	2.40716e-05	0	0	0	0	0	0	0	0	0	0	0	0	0	0	0	0	0	0	0	1.87805e-05	0	2.20439e-05	1.15162e-05	2.81064e-05	8.95343e-06	4.02009e-05	4.00995e-05	0	0	0	0
1/sp|Q9NQ38|ISK5_HUMAN	5	0.049812	0	1.0143e-05	4.18332e-05	0	0	0	0	0	0	0	0	0	0	0	0	0	0	0	0	0	0	0	0	0	0	0	0	0	0	0	0	0	0	0	0	2.83909e-05	2.71801e-05	4.18053e-05	1.94035e-05	0	6.98364e-05	0.000110983	2.85723e-05	2.91078e-05	0	0	0
1/sp|Q9NQC3|RTN4_HUMAN	3	0.034396	0	0	3.7515e-05	0	0	0	5.81663e-05	3.45236e-05	2.07648e-05	0	0	0	0	0	0	3.38195e-05	0	0	0	0	0	0	0	0	0	0	0	0	0	0	0	0	0	0	0	0	0	2.45987e-05	3.10001e-05	7.69744e-05	0	0	3.09016e-05	0	0	0	0
1/sp|Q9NQW7|XPP1_HUMAN	2	0.0481541	0	0	0	0	0	0	0	0	0	0	0	0	0	0	0	0	0	0	0	0	0	0	0	0	0	0	0	0	0	0	0	0	0	0	0	0	0	0	0	5.81004e-06	0	0	0	0	0	0	0
1/sp|Q9NR45|SIAS_HUMAN	3	0.116992	0	0	0	0	0	0	0	0	0	0	0	0	0	0	0	0	0	0	0	0	0	0	0	0	0	0	0	0	0	0	0	0	0	0	0	0	0	0	0	4.29901e-05	0	9.63385e-07	0	0	0	0	0
1/sp|Q9NSB2|KRT84_HUMAN	36	0.646667	0	0.000233781	8.22482e-06	0	0	0	0	0	0	5.16042e-07	0	0	0	0	0	0	0	0	0	0	0	0	0	1.41751e-07	0	0	0	0	0	0	0	0	0	0	0	0.0235931	3.33457e-05	0	4.39684e-05	7.20248e-06	0.00098583	8.27678e-05	0.000213901	0	0	0	0
1/sp|Q9NTK5|OLA1_HUMAN	2	0.0606061	0	0	0	0	0	0	0	1.31426e-06	0	0	0	0	0	0	0	0	0	0	0	0	0	0	0	0	0	0	0	0	0	0	0	0	0	0	0	0	0	0	0	2.59047e-05	0	0	0	0	0	0	0
1/sp|Q9NUQ9|FA49B_HUMAN	6	0.256173	0	7.70017e-06	3.72252e-05	2.29358e-05	0	6.64903e-06	1.08015e-05	1.77528e-05	2.82424e-05	0	0	0	0	0	0	2.41775e-05	0	0	0	0	0	0	0	0	0	0	0	0	0	0	0	0	0	0	0	3.28168e-06	5.64346e-06	0	0	4.26361e-05	0	0	0	0	0	0	0
1/sp|Q9NVJ2|ARL8B_HUMAN	3	0.134409	0	0	5.46842e-06	0	0	0	0	6.86919e-06	6.1484e-06	0	0	0	0	0	0	3.51711e-06	0	0	0	0	0	0	0	0	0	0	0	0	0	0	0	0	0	0	0	1.87346e-05	0	1.442e-05	2.46294e-05	2.19491e-05	1.74456e-05	0	0	0	0	0	0
1/sp|Q9NY33|DPP3_HUMAN	2	0.036635	0	0	0	0	0	0	0	0	0	0	0	0	0	0	0	0	0	0	0	0	0	0	8.98188e-06	0	0	0	0	0	0	0	0	0	0	0	0	0	0	0	0	1.09208e-05	0	0	0	0	0	0	0
1/sp|Q9NYB0|TE2IP_HUMAN	2	0.117794	0	0	0	0	0	0	0	0	0	0	0	0	0	0	0	0	0	0	0	0	0	0	0	0	0	0	0	0	0	0	0	0	0	0	0	0	0	0	0	6.03166e-06	0	0	0	0	0	0	0
1/sp|Q9NYL9|TMOD3_HUMAN	4	0.144886	0	0	6.08853e-06	0	0	0	0	0	0	0	0	0	0	2.94478e-05	0	1.01361e-06	0	0	0	0	2.2741e-05	2.75732e-05	0	0	0	0	0	0	0	0	0	0	0	0	0	3.05436e-06	1.99133e-06	0	0	0	1.50287e-05	2.03942e-05	1.19829e-05	0	0	0	3.02797e-05
1/sp|Q9NZD2|GLTP_HUMAN	2	0.105263	0	0	0	0	0	0	0	0	0	0	0	0	0	0	0	0	0	0	0	0	0	0	0	0	0	0	1.11317e-06	0	0	0	0	0	0	0	0	5.5499e-06	0	0	0	4.50249e-06	0	0	0	0	0	0	0
1/sp|Q9NZH8|IL36G_HUMAN	4	0.272189	0	7.04289e-05	0	0	0	0	3.34384e-05	0	0	0	0	0	0	0	0	0	0	0	0	0	0	0	0	0	0	0	0	0	0	0	0	0	0	0	0	3.33272e-05	0	0	0	0	0	0	0	0	0	0	0
1/sp|Q9NZP8|C1RL_HUMAN	3	0.0985626	0	0	0	0	0	0	0	0	0	7.42665e-06	1.62716e-05	1.07571e-05	1.10816e-05	1.07342e-05	7.4469e-06	0	6.53739e-06	6.50145e-06	5.97026e-06	8.56223e-06	5.30711e-06	4.72147e-06	1.00518e-05	8.62767e-06	7.60436e-06	7.26439e-06	6.90069e-06	7.15589e-06	7.76353e-06	7.11408e-06	1.08519e-05	9.82097e-06	1.22491e-05	7.05513e-06	6.71911e-06	0	0	0	0	0	0	0	0	0	0	3.2816e-06	4.44278e-06
1/sp|Q9NZT1|CALL5_HUMAN	9	0.657534	0	0.000164574	0	0	0	2.59345e-05	0.000409194	0	5.53127e-05	0	0	0	3.87926e-05	0	0	0	0	0	0	0	0	0	0	0	0	0	0	0	0	0	0	0	0	0	0	0.00203096	7.03795e-06	5.4863e-05	7.60908e-05	0	7.85935e-05	0.000331456	0.00109334	0.000265224	0	0	0
1/sp|Q9P107|GMIP_HUMAN	2	0.0319588	0	0	0	0	0	0	0	2.20299e-06	0	0	0	0	0	0	0	0	0	0	0	0	0	0	0	0	0	0	0	0	0	0	0	0	0	0	0	0	0	0	0	1.20911e-06	0	0	0	0	0	0	0
1/sp|Q9P258|RCC2_HUMAN	8	0.195402	0	0	0	0	0	0	0	0	0	0	0	0	0	0	0	0	0	0	0	0	0	0	0	0	0	0	0	0	4.11662e-07	0	0	0	8.37056e-07	0	0	0	0	0	0	0.000105932	0	0	0	0	0	0	0
1/sp|Q9P2J5|SYLC_HUMAN	2	0.0229592	0	0	0	0	0	0	0	0	0	0	0	0	0	0	0	0	0	0	0	0	0	0	0	0	0	0	0	0	0	0	0	0	0	0	0	0	0	0	0	3.1492e-06	0	0	0	0	0	0	0
1/sp|Q9UBC9|SPRR3_HUMAN	18	0.662722	0	0.00293244	0.00499956	0.000133552	0	0	0	0	0	4.8286e-07	0	0	0	0	0	0	0	0	0	0	0	0	0	0	0	0	0	0	0	0	0	0	0	0	0	0.00233262	0.00268237	0.00625773	0.0142944	0.00194981	0.0244705	0.0405775	0.0175477	0.0146733	0.0323668	0	0
1/sp|Q9UBE0|SAE1_HUMAN	3	0.101156	0	0	0	0	0	0	0	0	0	0	0	4.21496e-07	0	0	0	0	0	0	0	0	0	0	0	0	0	0	0	0	0	0	0	0	0	0	0	0	0	0	0	1.18255e-05	0	0	0	0	0	0	0
1/sp|Q9UBG3|CRNN_HUMAN	20	0.622222	0	0.00448657	0.00118423	0.000108011	0	0	9.31028e-06	0	0	0	0	0	0	0	2.33239e-05	0	0	0	0	0	0	0	0	0	0	0	0	0	0	0	0	0	0	0	0	0.000176501	0.000258913	0.000397431	0.000873212	0.000123253	0.0010623	0.000852238	0.000883327	0.000521282	0.00148825	0	0
1/sp|Q9UBH0|I36RA_HUMAN	2	0.251613	0	1.9484e-05	0	0	0	0	2.13122e-05	0	0	0	0	0	0	0	0	0	0	0	0	0	0	0	0	0	0	0	0	0	0	0	0	0	0	0	0	0	0	0	0	0	0	0	0	0	0	0	0
1/sp|Q9UBQ0|VPS29_HUMAN	2	0.142857	0	0	0	0	0	0	0	2.08007e-05	0	0	0	0	0	0	0	0	0	0	0	0	0	0	0	0	0	0	0	0	0	0	0	0	0	0	0	0	0	0	0	1.09323e-05	0	0	0	0	0	0	0
1/sp|Q9UBQ7|GRHPR_HUMAN	3	0.155488	0	8.78702e-06	0	0	0	0	0	1.12006e-06	0	0	0	0	0	0	0	0	0	0	0	0	0	0	0	0	0	0	0	0	0	0	0	0	0	0	0	0	0	0	0	8.50838e-06	0	0	0	0	0	0	0
1/sp|Q9UBR2|CATZ_HUMAN	2	0.0957096	1.91024e-05	0	0	0	0	0	0	6.71492e-06	0	0	0	0	0	0	0	0	0	0	0	0	0	0	0	0	0	0	0	0	0	0	0	0	0	0	0	0	0	0	1.38805e-05	0	0	0	0	0	0	0	0
1/sp|Q9UGI8|TES_HUMAN	2	0.0736342	0	0	0	0	0	0	0	0	0	0	0	0	0	0	0	0	0	0	0	0	0	0	0	0	0	0	0	0	0	0	0	0	0	0	0	1.07039e-05	0	0	0	1.3477e-05	0	0	0	0	0	0	0
1/sp|Q9UGM3|DMBT1_HUMAN	14	0.079569	0	0.00301713	0.000346235	0.0007719	0	6.27438e-06	0	0	0	0	0	0	5.29965e-06	0	0	0	1.3194e-05	5.6156e-05	4.45993e-05	2.01212e-05	1.817e-05	1.41125e-05	6.07698e-05	6.69853e-05	4.74324e-05	5.17434e-05	2.02631e-05	5.01156e-05	0	5.76381e-05	1.8676e-05	2.60375e-05	1.5929e-05	5.18124e-05	4.52473e-05	0.000687259	0.00021603	0.00072505	0.000676985	6.10508e-06	0.00115528	0.00149225	0.000903775	0.00119149	0	0	0
1/sp|Q9UGM5|FETUB_HUMAN	3	0.0968586	0	0	0	0	0	0	0	0	0	5.91842e-06	2.51579e-06	0	1.71087e-06	0	0	0	9.636e-06	6.99714e-06	0	2.53103e-06	5.04255e-06	5.83384e-07	0	0	0	0	0	7.20346e-06	2.94809e-06	0	4.48145e-06	8.34942e-06	1.09567e-05	4.51833e-06	0	0	0	0	0	0	0	0	0	0	0	0	0
1/sp|Q9UH65|SWP70_HUMAN	3	0.0547009	0	0	0	0	0	0	0	0	0	0	0	0	0	0	0	0	0	0	0	0	0	0	0	0	0	0	0	0	0	0	0	0	0	0	0	0	0	0	0	4.09874e-05	0	0	0	0	0	0	0
1/sp|Q9UHA7|IL36A_HUMAN	7	0.677215	0	4.98424e-05	9.13612e-05	0	0	0	0	0	0	0	0	0	0	0	0	0	0	2.82416e-06	0	0	0	0	0	0	0	0	0	0	0	0	0	0	0	0	0	6.03395e-05	0	1.61831e-05	7.4607e-05	0	8.16516e-05	0.000247075	4.77574e-05	3.78606e-05	0	0	0
1/sp|Q9UHD8|SEPT9_HUMAN	3	0.0460751	0	0	0	0	0	0	0	2.2072e-06	0	0	0	0	0	0	0	0	0	0	0	0	0	0	0	0	0	0	0	0	0	0	0	0	0	0	0	0	0	0	0	4.81058e-05	0	0	0	0	0	0	0
1/sp|Q9UI08|EVL_HUMAN	2	0.0456731	0	0	0	0	0	0	0	0	0	0	0	0	0	0	0	0	0	0	0	0	0	0	0	0	0	0	0	0	0	0	0	0	0	0	0	0	0	0	0	3.78756e-06	0	0	0	0	0	0	0
1/sp|Q9UI42|CBPA4_HUMAN	2	0.0427553	0	0	0	0	0	0	0	0	0	0	0	0	0	0	0	0	0	0	0	0	0	0	0	0	0	0	0	0	0	0	0	0	0	0	0	3.32834e-05	0	0	0	0	0	0	1.11836e-05	0	0	0	0
1/sp|Q9UIV8|SPB13_HUMAN	6	0.207161	0	0.000126401	3.2512e-05	3.0535e-06	0	0	0.00014743	0	0	0	0	0	0	0	0	0	0	0	0	0	0	0	0	0	0	0	0	0	0	0	0	0	0	0	0	4.58711e-05	7.11484e-06	0	0	1.97121e-06	3.76823e-05	6.56005e-05	7.85171e-05	8.61616e-06	0	0	0
1/sp|Q9UJ70|NAGK_HUMAN	8	0.305233	0	0.000147144	8.47393e-05	9.93498e-06	0	0	5.63048e-05	1.62314e-05	0	4.78519e-07	2.89295e-07	0	0	0	0	8.9153e-06	0	0	0	0	0	0	0	0	0	0	0	0	0	0	0	0	0	0	0	6.92348e-05	3.54258e-05	5.1964e-05	6.31284e-05	7.47194e-05	0.000104548	9.53749e-05	6.89539e-05	2.90762e-05	0	0	0
1/sp|Q9UJU6|DBNL_HUMAN	7	0.227907	0	2.31311e-05	3.75756e-05	0	0	0	2.37205e-05	1.58987e-05	0	0	0	0	0	0	0	1.24393e-05	0	0	0	0	0	0	0	0	0	0	0	0	0	0	0	0	0	0	0	2.3563e-05	4.09374e-06	1.30348e-05	5.0118e-05	6.16909e-05	3.543e-05	2.75431e-05	2.76504e-05	0	0	0	0
1/sp|Q9UK55|ZPI_HUMAN	4	0.121622	0	0	0	0	0	0	0	0	0	1.571e-06	9.97706e-06	0	3.33592e-06	1.09964e-05	1.3086e-05	3.87703e-06	1.05804e-05	5.61292e-06	1.57782e-05	1.61614e-05	7.18694e-06	1.57874e-05	9.09733e-06	6.01632e-06	1.47979e-05	2.42369e-05	1.51789e-05	7.89617e-06	5.73526e-06	1.52221e-05	2.42296e-05	9.56567e-06	1.42564e-05	5.57531e-06	1.71925e-05	0	0	0	0	0	0	0	0	0	0	4.77647e-06	5.51389e-06
1/sp|Q9UKR3|KLK13_HUMAN	2	0.0758123	0	2.48266e-05	0	0	0	0	0	0	0	2.95206e-07	0	0	0	0	0	0	0	0	0	0	0	0	0	0	0	0	0	0	0	0	0	0	0	0	0	4.23021e-06	0	0	7.37576e-06	0	7.29665e-06	4.47689e-06	4.137e-05	5.26715e-06	0	0	0
1/sp|Q9UL46|PSME2_HUMAN	6	0.422594	0	0	1.55702e-05	1.75846e-06	0	0	2.49632e-06	6.11582e-06	0	0	0	0	0	0	0	3.66055e-05	0	0	0	0	0	0	0	0	0	0	0	0	0	0	0	0	0	0	0	7.00605e-06	0	3.42766e-06	0	4.24554e-05	0	0	0	0	0	0	0
1/sp|Q9UL52|TM11E_HUMAN	4	0.120567	0	0	1.2769e-05	0	0	0	0	0	0	0	0	0	0	0	0	0	0	0	0	0	0	0	0	0	0	0	0	0	0	0	0	0	0	0	0	0	0	0	1.24523e-05	8.0939e-06	0	7.16326e-05	0	0	0	0	0
1/sp|Q9ULV4|COR1C_HUMAN	3	0.0654008	0	0	0	0	0	0	0	9.08572e-07	0	0	0	7.44997e-07	0	0	0	0	0	0	0	0	0	0	0	0	0	0	0	0	0	0	0	0	0	0	0	1.45875e-07	0	0	0	1.09411e-05	0	0	0	0	0	0	0
1/sp|Q9ULZ3|ASC_HUMAN	4	0.276923	0	1.09905e-05	4.72745e-05	3.58298e-05	0	0	4.99586e-05	1.93686e-05	0	0	0	0	0	0	0	0	0	0	0	0	0	0	0	0	0	0	0	0	0	0	0	0	0	0	0	7.67018e-06	5.66175e-06	2.6412e-05	1.08814e-05	3.58322e-05	2.24531e-05	0	0	0	0	0	0
1/sp|Q9UM07|PADI4_HUMAN	7	0.14178	0	2.35213e-05	4.21306e-05	0.000116818	0	0	0.000120899	5.42334e-05	1.51783e-05	0	2.37897e-07	0	0	0	0	0.000138393	0	0	0	0	0	0	0	0	0	0	0	0	0	0	0	0	0	0	0	0	4.42078e-05	1.41894e-05	5.51082e-05	4.8743e-05	0	1.65191e-05	2.24539e-05	0	0	0	0
1/sp|Q9UNM6|PSD13_HUMAN	2	0.0585106	0	0	0	0	0	0	0	0	0	0	0	0	0	0	0	0	0	0	0	0	0	0	0	0	0	0	0	0	0	0	0	0	0	0	0	0	0	0	0	1.36729e-05	0	0	0	0	0	0	0
1/sp|Q9UNZ2|NSF1C_HUMAN	2	0.0837838	0	0	0	0	0	1.74657e-06	0	0	0	0	0	0	0	0	0	0	0	0	0	0	0	0	0	0	0	0	0	0	0	0	0	0	0	0	0	0	0	0	0	4.33297e-06	0	0	0	0	0	0	0
1/sp|Q9UQ80|PA2G4_HUMAN	7	0.19797	0	2.24664e-05	3.96124e-06	0	0	0	1.18167e-05	1.10751e-05	0	0	0	0	0	0	0	0	0	0	0	0	0	0	0	0	0	0	6.48672e-06	0	0	0	0	0	0	0	0	5.64042e-05	0	3.82855e-06	6.426e-06	9.71006e-05	0	1.19916e-05	3.09845e-05	0	0	0	0
1/sp|Q9Y230|RUVB2_HUMAN	5	0.138229	0	0	0	0	0	0	0	0	0	0	0	0	0	0	0	0	0	0	0	0	0	0	0	0	0	0	0	0	0	0	0	0	0	0	0	0	0	0	0	7.41594e-05	0	0	0	0	0	0	0
1/sp|Q9Y262|EIF3L_HUMAN	6	0.143617	0	9.21875e-06	0	0	0	0	7.19649e-06	0	0	0	0	0	0	0	0	0	0	0	0	0	0	0	0	0	0	0	0	0	0	0	0	0	0	0	0	0	0	0	0	4.38756e-05	1.22939e-05	0	0	0	0	0	0
1/sp|Q9Y265|RUVB1_HUMAN	6	0.182018	0	0	0	0	0	0	0	0	0	0	0	0	0	0	0	0	0	0	0	0	0	0	5.11409e-06	0	0	0	0	0	0	4.94342e-07	0	0	0	0	0	0	0	0	0	4.88507e-05	0	0	0	0	0	0	0
1/sp|Q9Y277|VDAC3_HUMAN	3	0.123675	0	0	0	0	0	0	0	2.58443e-06	0	0	0	0	0	0	0	0	0	0	0	0	0	0	0	0	0	0	0	0	0	0	0	0	0	0	0	0	0	0	0	1.24519e-05	0	0	0	0	0	0	0
1/sp|Q9Y279|VSIG4_HUMAN	2	0.0726817	0	0	0	0	0	0	0	0	0	0	0	0	4.96144e-06	0	0	0	0	0	0	0	0	0	0	0	0	0	0	0	0	0	0	0	0	0	4.09441e-06	0	0	0	0	0	0	0	0	0	0	0	0
1/sp|Q9Y2J8|PADI2_HUMAN	6	0.129323	0	0	0	0	0	0	0	2.97468e-05	9.88798e-06	0	3.05219e-07	0	0	0	0	3.20653e-05	0	0	0	0	1.4147e-06	0	0	0	0	0	0	0	0	0	0	0	0	0	0	0	1.3422e-05	0	2.02431e-05	1.12683e-05	0	0	0	0	0	0	0
1/sp|Q9Y2Q3|GSTK1_HUMAN	3	0.181416	0	4.31678e-06	0	0	0	0	0	7.19743e-07	0	0	0	0	0	0	0	0	0	0	0	0	0	0	0	0	0	0	0	0	0	0	0	0	0	0	0	0	0	0	0	1.86003e-05	0	2.96877e-06	0	0	0	0	0
1/sp|Q9Y2W1|TR150_HUMAN	2	0.0272251	0	0	0	0	0	0	0	0	0	0	0	0	0	0	0	0	0	0	0	0	0	0	0	0	0	0	0	0	0	0	0	0	0	0	0	0	0	0	0	1.21846e-05	0	0	0	0	0	0	0
1/sp|Q9Y3F4|STRAP_HUMAN	4	0.162857	0	0	2.74804e-06	0	0	0	5.45365e-06	0	0	0	0	0	0	0	0	0	0	0	0	0	0	0	0	0	0	0	0	0	0	3.90446e-06	0	0	2.13749e-07	0	0	0	0	0	0	1.50223e-05	0	0	0	0	0	0	0
1/sp|Q9Y3I0|RTCB_HUMAN	2	0.049505	0	0	0	0	0	0	0	2.68325e-06	0	0	0	0	0	0	0	0	0	0	0	0	0	0	0	0	0	0	0	0	0	0	0	0	0	0	0	0	0	0	0	2.99347e-05	0	0	0	0	0	0	0
1/sp|Q9Y3U8|RL36_HUMAN	2	0.2	0	0	3.32544e-05	0	0	0	6.77154e-05	0	0	0	0	0	0	0	0	0	0	0	0	0	0	0	0	0	0	0	0	0	0	0	0	0	0	0	0	0	0	0	0	4.48792e-05	0	0	0	0	0	0	0
1/sp|Q9Y3Z3|SAMH1_HUMAN	3	0.0591054	0	0	0	0	0	0	0	0	0	0	0	0	0	0	0	0	0	0	0	0	0	0	0	0	0	0	0	0	0	0	0	0	0	0	0	0	0	0	0	1.8213e-05	0	0	0	0	0	0	0
1/sp|Q9Y446|PKP3_HUMAN	6	0.0840652	0	0	2.27461e-06	0	0	0	2.87538e-05	0	0	0	0	0	0	0	0	0	0	0	0	0	0	0	0	0	0	0	0	0	0	0	0	0	0	0	0	2.00205e-05	0	0	1.51745e-05	0	0	2.45861e-06	3.06074e-05	0	0	0	0
1/sp|Q9Y490|TLN1_HUMAN	36	0.218418	0	3.22052e-05	7.06166e-05	2.38805e-05	0	3.15787e-05	1.24615e-05	5.33374e-05	2.69044e-05	0	1.40945e-05	0	1.7423e-06	1.99562e-06	0	4.99938e-05	1.53887e-05	6.69438e-06	5.00783e-07	4.518e-06	1.55031e-05	4.22016e-06	0	0	0	7.00213e-07	1.00583e-06	6.96586e-06	0	0	2.30124e-06	6.1251e-06	6.49973e-06	8.00192e-06	3.48263e-06	4.21209e-05	2.66129e-05	2.63252e-05	4.4631e-05	0.000142977	1.95408e-05	0	1.47173e-05	0	0	0	0
1/sp|Q9Y4L1|HYOU1_HUMAN	4	0.0510511	0	0	2.72405e-06	0	0	0	0	2.46248e-06	0	0	0	0	0	0	0	0	0	0	0	0	0	0	0	0	0	0	0	0	0	0	0	0	0	0	0	0	0	0	0	1.5329e-05	0	0	0	0	0	0	0
1/sp|Q9Y5S9|RBM8A_HUMAN	2	0.172414	0	0	0	0	0	0	0	0	0	0	0	0	0	0	0	0	0	0	0	0	0	0	0	0	0	0	0	0	0	0	0	0	0	0	0	4.79952e-06	0	0	0	1.44773e-05	0	0	0	0	0	0	0
1/sp|Q9Y5Z4|HEBP2_HUMAN	4	0.243902	0	1.47804e-05	1.89531e-05	0	0	5.9947e-06	1.96474e-05	6.31545e-06	0	0	0	0	0	0	0	0	0	0	0	0	0	0	0	0	0	0	0	0	0	0	0	0	0	0	0	1.50768e-05	7.63357e-06	1.37527e-05	1.56138e-05	1.01262e-05	2.86648e-05	3.697e-05	1.06496e-05	0	0	0	0
1/sp|Q9Y678|COPG1_HUMAN	3	0.0480549	0	0	0	0	0	0	0	2.65555e-06	0	0	0	0	0	0	0	0	0	0	0	0	0	0	0	0	0	0	0	0	0	0	0	0	0	0	0	0	0	0	0	4.55201e-06	0	0	0	0	0	0	0
1/sp|Q9Y6N5|SQRD_HUMAN	8	0.226667	0	0.000120533	4.51148e-05	0	0	0	0	2.29746e-05	1.88506e-05	0	0	0	0	0	0	7.83999e-06	0	0	0	0	6.25098e-07	0	0	0	0	0	0	0	0	6.91994e-07	0	0	0	0	0	1.23447e-05	2.02528e-05	2.44538e-05	3.56597e-05	4.46215e-05	5.24075e-05	2.27834e-05	2.87062e-05	0	0	0	8.52535e-07
1/sp|Q9Y6R7|FCGBP_HUMAN	10	0.0357077	0	0	0	0	2.71853e-06	8.55478e-06	0	0	0	0	5.2851e-06	0	9.9027e-06	1.7394e-05	1.25263e-05	0	8.8446e-06	9.30309e-06	4.47434e-06	5.02363e-06	2.30573e-06	2.01429e-06	1.42985e-05	7.11858e-06	3.10867e-05	2.68208e-06	4.15211e-06	1.02151e-05	1.69948e-05	3.26106e-06	1.6628e-05	1.92848e-05	2.26233e-05	8.64918e-07	1.06514e-05	0	0	0	0	0	0.000110596	5.74979e-05	0	0	0	1.0335e-06	0
10/sp|Q3ZCM7|TBB8_HUMAN/sp|A6NNZ2|TBB8L_HUMAN/sp|Q9BUF5|TBB6_HUMAN/sp|P68371|TBB4B_HUMAN/sp|P04350|TBB4A_HUMAN/sp|Q13509|TBB3_HUMAN/sp|Q9BVA1|TBB2B_HUMAN/sp|Q13885|TBB2A_HUMAN/sp|Q9H4B7|TBB1_HUMAN/sp|P07437|TBB5_HUMAN	3	0.0472973	0	0.000214234	9.79987e-05	0.000121977	0	0	0.000447738	0.000200455	0.000114311	0	0	0	0	0	0	2.82228e-05	0	0	0	0	0	0	0	0	0	0	0	0	0	0	0	0	0	0	0	0.00015064	4.07767e-05	2.96319e-05	3.11399e-05	0.000803295	4.07552e-05	5.51233e-05	6.02117e-05	0	0	0	0
15/sp|P57053|H2BFS_HUMAN/sp|Q8N257|H2B3B_HUMAN/sp|Q5QNW6|H2B2F_HUMAN/sp|Q16778|H2B2E_HUMAN/sp|P23527|H2B1O_HUMAN/sp|Q99877|H2B1N_HUMAN/sp|Q99879|H2B1M_HUMAN/sp|Q99880|H2B1L_HUMAN/sp|O60814|H2B1K_HUMAN/sp|P06899|H2B1J_HUMAN/sp|Q93079|H2B1H_HUMAN/sp|P58876|H2B1D_HUMAN/sp|P62807|H2B1C_HUMAN/sp|Q96A08|H2B1A_HUMAN/sp|P33778|H2B1B_HUMAN	2	0.15873	0.000119127	0.000795161	0.000732413	0.000942497	4.40277e-05	3.66359e-05	7.62394e-05	0.00252783	0.00160598	0	0	0	0	0	0	0.00103894	0	0	0	0	0	0	0	0	0	0	0	0	0	0	0	0	0	0	1.60074e-05	0.000599943	0.0025014	0.00397059	0.00522749	0.011561	0.00344304	0.0021259	0.00307976	0.00344751	0	0	0
2/sp|A6NEC2|PSAL_HUMAN/sp|P55786|PSA_HUMAN	4	0.0941423	0	0	2.08877e-05	0	0	0	0.000107232	0	0	0	0	0	0	0	0	0	0	0	0	0	0	0	0	0	0	0	0	0	0	0	0	0	0	0	0	1.04701e-05	0	7.75733e-06	4.47506e-05	1.4804e-05	9.32309e-06	6.40802e-05	2.50693e-05	0	0	0	0
2/sp|A6NHG4|DDTL_HUMAN/sp|P30046|DOPD_HUMAN	2	0.186567	0	0	0	0	0	0	0	1.7314e-06	0	0	0	0	0	0	0	0	0	0	0	0	0	0	0	0	0	0	2.63836e-06	0	0	0	0	0	0	0	0	0	0	0	0	7.47369e-06	0	0	0	0	0	0	0
2/sp|A6NIZ1|RP1BL_HUMAN/sp|P61224|RAP1B_HUMAN	2	0.152174	0	0	0	0	0	0	0	1.07271e-05	0	0	1.06869e-06	0	0	0	0	0	0	0	0	0	0	0	0	0	0	0	8.75312e-07	1.20647e-06	0	0	0	1.13169e-06	0	0	0	0	1.5972e-06	0	0	2.68767e-05	0	0	0	0	0	0	0
2/sp|A6NMY6|AXA2L_HUMAN/sp|P07355|ANXA2_HUMAN	14	0.40708	0	0.00173	0.00107546	0.00031405	2.22661e-06	1.88592e-05	0.00132277	0.000126263	8.39928e-05	0	0	0	0	0	0	0	0	0	0	0	0	0	0	0	0	0	0	0	0	0	0	0	0	0	0	0.000368724	0.000207991	0.000431036	0.000586374	0.000482889	0.000856509	0.000856923	0.00061224	0.000560774	0.000689729	0	0
2/sp|A8MUU1|FB5L3_HUMAN/sp|Q01469|FABP5_HUMAN	2	0.267327	0	0	0	0	0	0	0.000118797	0	0	0	0	0	0	0	0	0	0	0	0	0	0	0	0	0	0	0	0	0	0	0	0	0	0	0	2.66291e-06	4.73214e-05	2.96956e-06	0	0	5.77653e-06	0	1.16143e-05	2.79916e-05	0	0	0	0
2/sp|B2RPK0|HGB1A_HUMAN/sp|P09429|HMGB1_HUMAN	2	0.132701	0	0	0	0	0	0	0	0	0	0	0	0	0	0	0	3.13862e-06	0	0	0	0	0	0	0	0	0	0	0	0	0	0	0	0	0	0	0	0	1.27049e-05	0	0	0.000198741	2.02216e-05	0	0	0	0	0	4.7244e-06
2/sp|B5ME19|EIFCL_HUMAN/sp|Q99613|EIF3C_HUMAN	3	0.0404814	0	0	0	0	0	0	0	0	0	0	0	0	0	0	0	0	0	0	0	0	0	0	0	0	0	0	0	0	0	0	0	0	0	0	0	0	0	0	0	2.65804e-05	0	0	0	0	0	0	0
2/sp|O14950|ML12B_HUMAN/sp|P19105|ML12A_HUMAN	2	0.122093	0	8.92751e-05	6.58949e-05	0	0	0	0.000164397	4.07847e-05	2.17091e-05	0	0	0	0	0	0	0	4.23656e-06	0	0	0	3.07609e-06	0	2.9208e-06	0	0	0	0	2.18592e-06	0	0	0	1.95882e-06	1.50894e-06	1.70689e-06	2.39298e-06	6.9496e-05	6.97076e-05	7.07352e-05	0.000111926	8.73475e-05	9.02137e-05	8.69813e-05	9.47525e-05	6.42134e-05	0	0	0
2/sp|O15523|DDX3Y_HUMAN/sp|O00571|DDX3X_HUMAN	3	0.0530303	0	0	9.27853e-06	0	0	0	7.44789e-06	6.87621e-06	0	0	0	0	0	0	0	0	0	0	0	0	0	0	0	0	0	0	0	0	0	0	0	0	0	0	0	2.58733e-05	0	0	4.62276e-06	1.84025e-05	0	0	0	0	0	0	0
2/sp|O43707|ACTN4_HUMAN/sp|P12814|ACTN1_HUMAN	4	0.0570801	3.22235e-05	0.000530421	0.000189997	0.000216945	0	2.88127e-05	0.000199952	0.000136291	0.000141868	0	2.33507e-06	0	0	0	0	0.00025909	6.07023e-06	9.51235e-07	0	1.18709e-06	2.7622e-06	6.29608e-07	0	0	0	0	1.19516e-06	6.89801e-07	0	0	6.8936e-07	2.07364e-06	1.94182e-06	0	8.25422e-07	3.12718e-05	4.80826e-05	4.09087e-05	4.97295e-05	0.00015412	4.65722e-05	4.40806e-05	3.96663e-05	2.14543e-05	0	0	0
2/sp|O60361|NDK8_HUMAN/sp|P22392|NDKB_HUMAN	2	0.138686	0	0	0	0	0	0	0	0	0	0	0	0	0	0	0	0	0	0	0	0	0	0	0	0	0	0	0	0	0	0	0	0	0	0	0	7.73082e-06	0	0	0	3.99132e-05	0	0	9.74199e-06	0	0	0	0
2/sp|O75828|CBR3_HUMAN/sp|P16152|CBR1_HUMAN	2	0.104693	0	8.83117e-05	1.86287e-05	0	0	0	4.47188e-05	1.68482e-06	0	0	0	0	0	0	0	0	0	0	0	0	0	0	0	0	0	0	0	0	0	0	0	0	0	0	0	9.07574e-06	6.95642e-06	0	0	2.2665e-05	0	1.741e-05	0	0	0	0	0
2/sp|O76009|KT33A_HUMAN/sp|O76013|KRT36_HUMAN	2	0.0247525	0	0	0	0	0	0	0	0	0	0	0	0	0	0	0	0	0	0	0	0	0	0	0	0	0	0	0	0	0	0	0	0	0	0	0	0.00520614	0	0	0	0	0	0	0	0	0	0	0
2/sp|O76009|KT33A_HUMAN/sp|Q14525|KT33B_HUMAN	2	0.049505	0	0	0	0	0	0	0	0	0	0	0	0	0	0	0	0	0	0	0	0	0	0	0	0	0	0	0	0	0	0	0	0	0	0	0	6.45698e-05	0	0	0	0	0	0	0	0	0	0	0
2/sp|O94973|AP2A2_HUMAN/sp|O95782|AP2A1_HUMAN	2	0.0234292	0	0	7.66899e-06	0	0	0	0	4.71627e-06	0	0	0	0	0	0	0	0	0	0	0	0	0	0	0	0	0	0	0	0	0	0	0	0	0	0	0	0	0	0	0	1.35606e-06	0	0	0	0	0	0	0
2/sp|O95678|K2C75_HUMAN/sp|P13647|K2C5_HUMAN	2	0.0290381	0	0	0.000322121	0	0	0	0.00027314	0	0	0	0	0	0	0	0	0	0	0	0	0	0	0	0	0	0	0	0	0	0	0	0	0	0	0	0	0	0.000129337	3.03565e-05	0	0	0	0.000163939	4.036e-05	0	0	0	0
2/sp|P00739|HPTR_HUMAN/sp|P00738|HPT_HUMAN	14	0.258621	0.00154999	0	0.00114068	0.0013875	0.00234724	0.00338569	0.00249339	0.000536945	0.000802682	0.000123651	0.00872676	0.000359451	0.000307669	0.00995759	0.00569692	0.00287903	0.00210569	0.00340359	0.00284962	0.00377339	0.00617386	0.00297811	0.000269533	0.00332885	0.00535204	0.00265668	0.00268816	0.00208693	0.0031503	0.00360112	0.00722844	0.00231349	0.00454284	0.0029576	0.00659452	0.000956792	0.00114846	0.00255407	0.00234527	0.000155728	0.000232118	0.000109944	7.61539e-06	0.000187382	0	0.00216522	0.00295282
2/sp|P01860|IGHG3_HUMAN/sp|P01857|IGHG1_HUMAN	2	0.0583554	0.00369507	0.000538226	0.00355924	0.00100924	0.0136135	0.0263044	0.0015858	0.00185441	0.00138512	0.0099518	0.0123329	0.00633632	0.013725	0.00750724	0.00753995	0.0089816	0.00662069	0.00824511	0.00693861	0.0082847	0.00795353	0.00573502	0.0178559	0.00832159	0.00651412	0.00563855	0.0170763	0.0111656	0.00694167	0.0048489	0.00555273	0.00984614	0.00626447	0.00584059	0.00725186	0.00214089	0.00618827	0.00634599	0.00628493	0.00599756	0.00489393	0.00164396	0.000968499	0.0044828	0	0.0060675	0.00812233
2/sp|P01860|IGHG3_HUMAN/sp|P01859|IGHG2_HUMAN	3	0.0795756	3.05727e-05	0	0.000267039	0	0	0	9.61597e-05	0.000273198	0	0.000405917	0.00341704	0	0.00524879	0.000118926	0.000102881	0.00201662	0.00323506	0.00333484	0.000131752	0.00380683	0.00321496	0.00508209	0.00531128	0.00223839	0.00200882	0.00237278	0.00119215	0.00254608	0.000695368	0.000151663	0.0015351	0.000317598	0.00359898	4.2307e-05	0.00206467	0	0	0	0	0.000883815	0	0.00010359	0	0	0	0	0
2/sp|P01877|IGHA2_HUMAN/sp|P01876|IGHA1_HUMAN	8	0.361765	0.00294971	0.0100804	0.00382238	0.0026369	0.00557955	0.00161651	0.00271309	0.000287393	0.00135197	0.00445939	0.00348195	0.00282366	0.00341175	0.00475423	0.00317773	0.00198172	0.0128321	0.00631718	0.00341531	0.00717879	0.0052232	0.00211067	0.00392198	0.00464238	0.00335787	0.00530875	0.00270098	0.00831284	0.000320099	0.00808833	0.00623328	0.00986588	0.00702894	0.0013761	0.0112171	0.00561113	0.00582665	0.0142683	0.0268432	0.00503064	0.0215578	0.0297398	0.00741735	0.0172237	0.0630577	0.00400161	0.00379076
2/sp|P02042|HBD_HUMAN/sp|P68871|HBB_HUMAN	4	0.312925	0.00345136	0.00170355	0.000185009	0.000408633	0.000282311	0.000498088	0.000539473	0.0135456	0.00279311	2.4277e-06	8.80992e-06	0	2.2801e-05	0	0	0.0184376	0	0	1.34655e-05	0	3.66364e-06	2.9336e-06	1.09238e-06	0	0	1.2826e-06	6.3403e-06	3.01991e-05	1.58041e-06	0	0.00010781	0	0	0	2.89317e-06	0.00081563	0.000447436	0.00259624	0.000197748	0.00183805	0.00368136	0.000251811	0.000131414	0.00058517	0	4.30285e-05	3.37185e-05
2/sp|P02533|K1C14_HUMAN/sp|P08779|K1C16_HUMAN	2	0.0423729	0	0.00251077	0.000165559	0.000368001	0	0	0.0132019	3.50897e-05	0.00018979	0	0	0	0	0	0	0	0	0	3.54192e-05	0	0	0	0	0	0	3.93473e-06	0	0	0	0	0	0	2.09571e-06	0	0	0.00637675	0.00051674	0.000576417	0.000898467	0.000113259	0.00135241	0.000972832	0.00875579	0.00121752	0.00896163	0	0
2/sp|P02776|PLF4_HUMAN/sp|P10720|PF4V_HUMAN	2	0.237624	0	0	0	0	0	0	0	0	0	0	1.48038e-05	0	0	5.09902e-06	4.1857e-06	0	1.22146e-05	0	0	0	1.64973e-05	1.17076e-05	0	0	0	0	4.56004e-06	5.22776e-06	0	0	0	6.24695e-06	0	4.80042e-06	8.11831e-06	0	0	0	0	0	0	0	0	0	0	0	0
2/sp|P04220|MUCB_HUMAN/sp|P01871|IGHM_HUMAN	18	0.511509	0.00124068	3.97112e-05	0.000678011	0.00152317	0.000968375	0.000116856	0.000159759	0.000660394	0.000409288	0.000481141	0.00516546	0.00102922	0.00128736	0.00102453	0.00140418	0.00161275	0.00145791	0.00234652	0.00460284	0.00111397	0.000874136	0.00111298	0.00195504	0.00137405	0.00491584	0.00202254	0.000855781	0.000784608	0.00233588	0.000722063	0.00107942	0.00681913	0.0014058	0.0523598	0.00171372	0.000548739	0.000647719	0.00146709	0.00149555	0.000534269	0.000985501	0.000120939	0.000248779	0.00150642	0	0.000940782	0.00125562
2/sp|P04259|K2C6B_HUMAN/sp|P02538|K2C6A_HUMAN	2	0.0390071	0	0.00083173	1.4617e-05	2.59194e-05	0	0	0.00202793	0	0	0	0	0	0	0	0	0	0	0	0	0	0	0	0	0	0	0	0	0	0	0	0	0	0	0	0	0.000203343	6.17048e-05	3.53284e-05	2.73294e-05	3.00805e-05	5.85696e-05	9.88023e-05	0.000234696	0	0	0	0
2/sp|P06316|LV107_HUMAN/sp|P01702|LV104_HUMAN	2	0.123077	0	0	0	0	0	0	0	0	0	2.72543e-05	5.08001e-06	1.60961e-05	5.57268e-05	3.13956e-05	4.38893e-05	0	4.50268e-06	0	0	3.01793e-06	4.58749e-06	4.82182e-06	3.21672e-05	0	0	0	5.60404e-06	0	1.96181e-05	0	0	3.49539e-06	2.17463e-06	0	0	0	0	3.67578e-05	0	0	3.31343e-05	0	0	0	0	3.16652e-05	4.65643e-05
2/sp|P07205|PGK2_HUMAN/sp|P00558|PGK1_HUMAN	4	0.117506	2.13154e-05	0.000138501	0.000117672	0.000184576	0	1.43216e-05	0.000274947	0.000110445	8.08427e-05	0	0	0	0	0	0	9.02878e-05	0	0	0	0	0	0	0	0	0	0	0	0	0	0	0	0	0	0	0	0.000199839	7.9674e-05	6.71136e-05	0.000190847	0.000390332	5.79025e-05	0.000173985	0.000165763	3.45372e-05	0	0	0
2/sp|P07951|TPM2_HUMAN/sp|P67936|TPM4_HUMAN	2	0.0387324	0	0	0	0	0	0	2.69162e-05	1.61186e-05	0	0	0	0	0	0	0	0	8.28797e-06	0	0	0	2.22334e-06	0	0	0	0	0	0	1.39225e-06	0	0	0	1.83213e-06	2.00985e-06	0	0	0	0	0	0	1.45352e-05	0	0	0	0	0	0	0
2/sp|P08134|RHOC_HUMAN/sp|P61586|RHOA_HUMAN	3	0.134715	0	0.000120112	7.84464e-05	1.4309e-05	0	0	5.68764e-05	6.7316e-05	3.5918e-05	0	0	0	0	0	0	5.35992e-05	1.02011e-06	0	0	0	0	0	0	0	0	0	0	0	0	0	0	0	0	0	0	5.74526e-06	6.86561e-06	3.63988e-05	3.87404e-05	0.000161695	2.85656e-05	1.81162e-05	4.11429e-05	1.36099e-05	0	0	0
2/sp|P08727|K1C19_HUMAN/sp|P02533|K1C14_HUMAN	2	0.03	0	0.00351411	0.00104483	0.000683398	0	0	0.00179669	0	0.00162325	0	4.59599e-05	0	3.69609e-06	0	1.41173e-05	0	0	0	4.34304e-06	0	1.79926e-06	0	1.4246e-06	2.95975e-06	0	2.31713e-06	9.72603e-07	0	1.31035e-06	0	0	0	1.02272e-06	0	9.98594e-06	0.00324099	0.0023335	0.00284035	0.00216737	0.000361596	0.00566489	0.00731796	0.00526061	0.0063821	0	4.7785e-07	0
2/sp|P08727|K1C19_HUMAN/sp|P13646|K1C13_HUMAN	2	0.0425	0	0.000443157	0.000261942	1.72869e-05	0	0	0	0	0	0	1.23273e-06	0	0	0	0	0	0	0	0	0	0	0	0	0	0	0	0	0	0	0	0	0	0	0	0	0	0	0	0	0	0	0	0	0	0	0	0
2/sp|P08727|K1C19_HUMAN/sp|Q04695|K1C17_HUMAN	2	0.025	0	0.000162075	0.00011647	0	0	0	0.00203423	0	4.48531e-05	0	0	0	0	0	0	0	0	0	0	0	0	0	0	0	0	0	0	0	0	0	0	0	0	0	0	0.000366107	0	0	0	5.25197e-05	0	0.000186237	0.000448553	0.000347624	0	0	0
2/sp|P08779|K1C16_HUMAN/sp|P02533|K1C14_HUMAN	4	0.0782241	2.07723e-05	0.00257299	0.000263937	0.000537561	0	0	0.0221194	0	0.000279034	0	0	3.8553e-06	0	0	0	0	0	0	1.75988e-05	0	0	0	0	0	0	2.82466e-06	0	0	0	0	0	0	1.73582e-06	0	0	0.00539812	0.000481833	0.000547083	0.000998224	0.000228039	0.00122398	0.00090027	0.00861653	0.00124599	0.00787829	0	0
2/sp|P09651|ROA1_HUMAN/sp|Q32P51|RA1L2_HUMAN	2	0.0698925	0	7.72589e-05	3.29737e-05	3.09268e-05	0	0	5.98459e-05	4.71239e-05	9.91399e-06	0	0	0	0	0	0	0	0	0	0	0	0	0	0	0	0	0	0	0	0	0	0	0	0	0	0	2.23283e-05	6.78484e-06	0	7.45212e-06	8.22374e-05	0	1.24264e-05	1.05405e-05	0	0	0	0
2/sp|P0C0L4|CO4A_HUMAN/sp|P0C0L5|CO4B_HUMAN	63	0.484518	0.000247176	0.000111699	0.000355535	0.000238425	0.000407583	0.000330311	0.00026947	8.04034e-05	0.000116539	0.000321761	0.000951129	0.000403671	0.000456587	0.000539129	0.000347401	0.000514267	0.000873263	0.000808053	0.000481587	0.000610342	0.00113331	0.000534746	0.000650711	0.000831997	0.000731836	0.000629282	0.000339542	0.000639183	0.000657005	0.000699557	0.000662553	0.000856194	0.000980448	0.000376599	0.000831939	0.00021221	0.000369157	0.000279993	0.000403546	0.000225789	7.04553e-05	0	0	0	0	0.000294128	0.000388182
2/sp|P0C0L5|CO4B_HUMAN/sp|P0C0L4|CO4A_HUMAN	19	0.134748	0.000207561	0.000101193	0.000296729	0.000191442	0.000355258	0.000224574	0.000264066	9.8632e-05	0.000119756	0.000295478	0.00096995	0.000365679	0.000363715	0.00065059	0.000291453	0.00045278	0.000709007	0.000714466	0.000431357	0.000504006	0.00106215	0.000932942	0.000427898	0.000745926	0.000608175	0.000474705	0.000191604	0.000547544	0.000512311	0.000535223	0.00034765	0.000748354	0.000825718	0.000321472	0.000686969	0.000175366	0.000362879	0.000236464	0.000388118	0.000205415	6.15665e-05	1.55631e-05	2.20048e-05	4.59617e-05	0	0.00019493	0.000175485
2/sp|P0C0S5|H2AZ_HUMAN/sp|Q71UI9|H2AV_HUMAN	2	0.1875	0	0	0	0	0	0	0	2.43053e-05	9.3273e-06	0	0	0	0	0	0	2.13477e-05	0	0	0	0	0	0	0	0	0	0	0	0	0	0	0	0	0	0	0	0	0	0	0	1.58386e-05	0	0	0	0	0	0	0
2/sp|P0CG04|LAC1_HUMAN/sp|B9A064|IGLL5_HUMAN	2	0.339623	8.75033e-05	0	0	0	0	1.90545e-05	0	9.05594e-06	0	0.000297499	0.000180207	0	0.000396931	0.000268274	0.000242227	0.000159244	0.00031195	0	4.30494e-05	0.000327581	0.000145535	9.05832e-05	0.000553472	0	0	7.68676e-05	0.000821002	0.000117137	0.000144619	0	0.000367969	0.000416835	0.00057429	8.61357e-05	0.000308595	0	0	0	0	0	0	0	0	0	0	2.60939e-05	0.000104831
2/sp|P0DJI9|SAA2_HUMAN/sp|P0DJI8|SAA1_HUMAN	3	0.229508	0.000682503	5.44752e-05	3.01508e-05	0.000448826	0.00189836	0.000303955	7.75982e-06	0.000197065	1.04261e-05	0.000326714	0.0041189	0.0014753	0.00164736	0.00449266	0.00429263	0.000190072	0.00021937	0.000903814	0.00368796	0.00184714	0.000748515	0.000889427	0.0016328	0.00561037	0.00769722	0.00217031	0.00204871	0.000230773	0.00116221	0.00790639	0.00575574	0.000447119	0.00469165	0.00181393	0.000987451	0	7.37063e-06	8.47742e-05	2.3658e-05	0	0	0	0	0	0	0	2.16001e-05
2/sp|P0DME0|SETLP_HUMAN/sp|Q01105|SET_HUMAN	3	0.149007	0	0	6.12752e-06	0	0	0	7.54483e-06	0	0	0	0	0	0	0	0	0	0	0	0	0	0	0	0	0	0	0	0	0	0	0	0	0	0	0	0	1.28308e-05	0	0	0	5.17867e-05	0	0	0	0	0	0	0
2/sp|P0DMV9|HS71B_HUMAN/sp|P0DMV8|HS71A_HUMAN	14	0.293292	0	0.000278956	0.00017765	0.000255571	0	4.31842e-05	0.000345553	0.00010674	0.00010737	0	0	0	0	0	0	0.000132753	0	0	0	0	1.01146e-06	0	0	0	0	0	0	0	0	0	0	0	0	0	0	0.00014693	9.74378e-05	0.000173713	0.000192963	0.000219938	0.000175141	0.000139869	0.000151633	0.000150176	0	0	0
2/sp|P11169|GTR3_HUMAN/sp|Q8TDB8|GTR14_HUMAN	3	0.0584677	0	2.73383e-06	5.97836e-06	1.33995e-05	0	0	0	1.56612e-05	8.41238e-06	0	0	0	0	0	0	1.29594e-05	0	0	0	0	0	0	0	0	0	0	0	0	0	0	0	0	0	0	0	0	0	0	0	3.60143e-06	0	0	0	0	0	0	0
2/sp|P11234|RALB_HUMAN/sp|P11233|RALA_HUMAN	2	0.0873786	0	2.51478e-05	1.10435e-05	8.62976e-06	0	0	1.86589e-05	4.24502e-06	0	0	0	0	0	0	0	1.0019e-06	0	0	0	0	0	0	0	0	0	0	0	0	0	0	0	0	0	0	0	5.21453e-06	1.64685e-05	3.7255e-06	3.18226e-05	4.75381e-05	3.94735e-05	4.3506e-05	2.47307e-05	0	0	0	0
2/sp|P11678|PERE_HUMAN/sp|P05164|PERM_HUMAN	4	0.041958	0.000127771	0.000259458	0.000567984	0.00127879	2.15907e-05	1.33204e-05	0.000181929	0.000527752	0.000283947	0	0	0	0	0	0	0.000736255	0	0	0	0	0	0	0	0	0	0	0	0	0	0	0	0	0	0	0	0.000118555	0.000276525	0.000305946	0.00035217	0.000680134	0.00013152	8.65403e-05	0.00015859	0.000141411	0	0	0
2/sp|P12035|K2C3_HUMAN/sp|P19013|K2C4_HUMAN	2	0.0143312	0	0.00559856	0.00507507	0.000591275	0	0	0	0	0	0	0	0	0	0	0	0	0	0	0	0	0	0	0	0	0	0	0	0	0	0	0	0	0	0	0	0.00042196	0.00123509	0.0025552	0.00267662	0.000900068	0.00936045	0.0104365	0.00327442	0.00310434	0.00479111	0	0
2/sp|P12814|ACTN1_HUMAN/sp|O43707|ACTN4_HUMAN	2	0.0269058	0	1.20991e-05	0	0	0	0	0	1.1167e-05	0	0	0	0	0	0	0	0	0	0	0	0	0	0	0	0	0	0	0	0	0	0	0	0	0	0	0	0	4.30697e-05	0	0	0	0	0	0	0	0	0	0
2/sp|P13797|PLST_HUMAN/sp|P13796|PLSL_HUMAN	4	0.0666667	0	0.000195563	0.000172028	0.000280492	0	3.31139e-05	0.000147857	0.000189601	0.000138882	0	0	0	6.23041e-06	0	0	0.000576654	0	0	0	0	0	1.23362e-07	1.14189e-05	0	0	0	4.79401e-07	0	0	0	0	0	0	0	0	0.000127182	0.000105486	9.36353e-05	0.000105361	0.000527819	5.38643e-05	3.8126e-05	6.05013e-05	9.32755e-06	0	0	0
2/sp|P14625|ENPL_HUMAN/sp|P08238|HS90B_HUMAN	2	0.0174346	0	0	0	0	0	0	0	3.12593e-05	1.2981e-05	0	0	0	0	0	0	0	0	0	0	0	0	0	0	0	0	0	3.48291e-06	0	0	0	0	0	0	0	0	0.00012069	1.40599e-05	2.05309e-05	3.00177e-05	0.000111659	3.4266e-05	2.81184e-05	3.02011e-05	0	0	0	0
2/sp|P14649|MYL6B_HUMAN/sp|P60660|MYL6_HUMAN	2	0.115385	0	0.000133756	0.000160846	0.000221256	0	0	0.000164296	0.000136406	2.30966e-05	0	0	0	0	0	0	0.000113649	0	0	0	0	0	0	0	0	0	0	0	0	0	0	0	0	0	0	2.19193e-06	9.6516e-05	7.16451e-05	8.51579e-05	0.000144329	0.000174101	0.000117681	8.48142e-05	9.59852e-05	8.42165e-05	0	0	0
2/sp|P15259|PGAM2_HUMAN/sp|P18669|PGAM1_HUMAN	3	0.0869565	1.99073e-06	0	1.97612e-05	0	0	0	0	2.77062e-05	0	0	0	0	0	0	0	3.66792e-06	0	0	0	0	0	0	0	0	0	0	0	0	0	0	0	0	0	0	0	2.19401e-05	1.5343e-05	1.5127e-05	1.53872e-05	6.6693e-05	1.1874e-05	2.13611e-05	1.05044e-05	0	0	0	0
2/sp|P15313|VATB1_HUMAN/sp|P21281|VATB2_HUMAN	3	0.08577	0	1.02687e-05	1.18255e-05	5.6705e-06	0	0	5.87694e-06	2.07561e-05	0	0	0	0	0	0	0	0	0	0	0	0	0	0	0	0	0	0	0	0	0	0	0	0	0	0	0	5.12965e-05	5.51801e-06	7.0658e-06	1.17404e-05	2.27112e-05	1.09123e-05	8.38437e-06	1.03112e-05	0	0	0	0
2/sp|P16615|AT2A2_HUMAN/sp|Q93084|AT2A3_HUMAN	2	0.0268714	0	0	9.6476e-06	0	0	0	9.18424e-06	1.93899e-06	0	0	0	0	0	0	0	0	0	0	0	0	0	0	0	0	0	0	0	0	0	0	0	0	0	0	0	0	2.5623e-06	0	0	2.98151e-05	0	0	0	0	0	0	0
2/sp|P17661|DESM_HUMAN/sp|P08670|VIME_HUMAN	2	0.0276596	0	0	4.80066e-05	5.91263e-05	0	7.23592e-05	0	0.000112236	0	0	0	0	0	0	0	1.49537e-05	0	0	0	0	0	0	0	0	0	0	0	0	0	0	0	0	0	0	0	7.96853e-05	5.07385e-05	4.282e-05	0.000154414	0.000214344	0	0	7.58093e-05	3.6488e-05	0	0	0
2/sp|P17844|DDX5_HUMAN/sp|Q92841|DDX17_HUMAN	3	0.0570033	0	2.07647e-05	2.71278e-05	1.51229e-05	0	0	2.73091e-05	1.83713e-05	6.52506e-06	0	0	0	0	0	0	0	0	0	0	0	0	0	0	0	0	0	0	0	0	0	0	0	0	0	0	2.52738e-05	7.01744e-06	8.69016e-06	1.59287e-05	0.000126963	1.1206e-05	1.16735e-05	1.06447e-05	0	0	0	0
2/sp|P19012|K1C15_HUMAN/sp|P13646|K1C13_HUMAN	2	0.0416667	0	0.0267428	0.0195122	0.00586036	0	0	0	0	0	0	0	0	0	0	0	0	0	0	0	0	0	0	0	0	0	0	0	0	0	0	0	0	0	0	0	0.00334685	0.00601684	0.00895025	0.0110612	0.00248826	0.0221571	0.0386318	0.0188464	0.0146317	0.0101883	0	0
2/sp|P19652|A1AG2_HUMAN/sp|P02763|A1AG1_HUMAN	4	0.114428	0.00218049	0	0.000593572	0.000582945	0.000236426	0.00468658	0.00159743	0.000325892	0.000242137	0.00112498	0.000188948	0.00229283	0.00320218	0.00345934	0.00228464	0.00247425	0.000847106	0.00289285	0.00227363	0.00346053	0.00308623	0.00245738	0.0039208	0.00374458	0.00442485	0.00362106	0.00536663	0.00200273	0.00437807	0.00602253	0.00909416	0.00639275	0.00799323	0.00348165	0.00583074	2.85628e-05	2.59811e-05	0	0	2.37051e-05	0	0	0	0	0	0.000210931	0.000193361
2/sp|P19961|AMY2B_HUMAN/sp|P04745|AMY1_HUMAN	2	0.0763209	0	0.00488539	0.00216399	0.00823668	0	0	0	0	0	0	0	0	0	0	0	0	0	0	0	0	0	0	0	0	0	0	0	0	0	0	0	0	0	0	0	0.000366555	6.89467e-05	0.000313849	1.78957e-05	2.79769e-05	7.52356e-05	0.000227874	4.04081e-05	0	0	0	0
2/sp|P20592|MX2_HUMAN/sp|P20591|MX1_HUMAN	2	0.0363636	0	5.87127e-06	0	0	0	0	0	3.66733e-06	0	0	0	0	0	0	0	0	0	0	0	0	0	0	0	0	0	0	0	0	0	0	0	0	0	0	0	0	0	0	0	3.80741e-06	0	0	0	0	0	0	0
2/sp|P20742|PZP_HUMAN/sp|P01023|A2MG_HUMAN	7	0.0620783	0.00131603	4.89932e-05	0.000691172	0.000882929	0.000353463	0.0015702	0.000413218	0.000104091	0.00043951	0.00057418	0.000583484	0.000778088	0.000739242	0.000860864	0.00122071	0.000569965	0.000697319	0.00124466	0.000951466	0.000568687	0.000835196	0.000655156	0.000601881	0.000540363	0.00174227	0.000666036	0.000753196	0.000744214	0.000636513	0.000553272	0.000784231	0.00138775	0.000594276	0.000486768	0.000658956	0.000748089	0.000581173	0.000668538	0.000551454	0.0012698	0.000240922	2.09133e-05	0.000174713	0.000204778	0	0.000511977	0.000582222
2/sp|P22528|SPR1B_HUMAN/sp|P35321|SPR1A_HUMAN	2	0.247191	0	0.00113663	0.00064876	0.000433458	0	0	0.000913395	0	6.97227e-05	0	0	0	0	0	0	0	0	0	0	0	0	0	0	0	0	0	0	0	0	0	0	0	0	0	0	0.00248426	0.000466832	0.0013529	0.00226777	0.000546447	0.00341007	0.003992	0.00818468	0.0021425	0.0109342	0	0
2/sp|P26232|CTNA2_HUMAN/sp|P35221|CTNA1_HUMAN	2	0.0283316	0	0	2.09397e-06	0	0	0	2.36169e-05	0	0	0	0	0	0	0	0	0	0	0	0	0	0	0	0	0	0	0	0	0	0	0	0	0	0	0	0	0	0	0	0	2.69209e-06	0	0	0	0	0	0	0
2/sp|P29508|SPB3_HUMAN/sp|P48594|SPB4_HUMAN	7	0.217949	0.000103929	0.000360975	1.23722e-06	0	0	0	0.00175945	8.04838e-08	0.000218684	0	0	0	0	0	0	0	0	0	0	0	0	0	0	0	0	0	0	0	0	0	0	0	0	0	0	0.000219785	4.05361e-05	0.00010176	7.16969e-05	0	0.000166529	0.00035164	0.00133026	0.000126688	0	0	0
2/sp|P30154|2AAB_HUMAN/sp|P30153|2AAA_HUMAN	3	0.078203	0	0	4.99328e-06	0	0	0	0	7.67276e-07	0	0	0	0	0	0	0	0	0	0	0	0	0	0	0	0	0	0	0	0	0	0	0	0	0	0	0	0	0	0	0	7.46808e-07	0	0	0	0	0	0	0
2/sp|P31150|GDIA_HUMAN/sp|P50395|GDIB_HUMAN	5	0.12528	0	0.000123421	3.26155e-05	3.48452e-05	0	0	6.03844e-05	1.24269e-05	8.58748e-06	0	0	0	0	0	0	3.45354e-05	0	0	0	0	0	0	0	0	0	0	0	0	0	0	0	0	0	0	0	0.000133068	0	0	1.56626e-05	0.000298646	6.85081e-05	7.51532e-05	7.68403e-05	0	0	0	0
2/sp|P35222|CTNB1_HUMAN/sp|P14923|PLAK_HUMAN	5	0.0870679	0	0.000406508	5.33041e-05	0	0	0	0.000212735	0	0	0	0	0	0	0	0	0	0	0	0	0	0	0	0	0	0	0	0	0	0	0	0	0	0	0	0	0.000123083	2.444e-05	9.85859e-06	3.88333e-06	1.62072e-05	1.93087e-05	6.40593e-05	9.85076e-05	0	0	5.96286e-06	0
2/sp|P35443|TSP4_HUMAN/sp|P49747|COMP_HUMAN	2	0.0239334	0	0	0	0	8.70901e-05	0	0	0	0	0	0	0	4.15412e-06	0	0	0	0	0	0	0	0	0	0	1.55961e-06	0	4.42533e-06	0	2.37347e-06	0	0	5.71421e-06	0	0	0	0	0	0	0	0	0	0	0	0	0	0	0	0
2/sp|P35580|MYH10_HUMAN/sp|P35579|MYH9_HUMAN	5	0.0202429	0	0.000124651	0.000208912	0.000311112	0	0	0.000186069	0.0001153	0.000154874	0	2.89615e-06	0	0	0	0	0.000102593	0	0	0	0	0	0	0	0	0	0	0	0	0	0	0	0	0	0	0	9.46384e-05	9.95188e-05	0.000127432	0.000148469	0.000420056	1.38531e-05	1.50646e-05	6.85576e-05	0	0	0	0
2/sp|P35609|ACTN2_HUMAN/sp|P12814|ACTN1_HUMAN	2	0.0257271	0	0	3.04878e-05	5.399e-05	0	0	4.59288e-05	4.10021e-05	0	0	0	0	0	0	0	5.80818e-05	0	0	0	0	0	0	0	0	0	0	0	0	0	0	0	0	0	0	0	0	2.95492e-05	2.80187e-05	2.32568e-05	0.000103993	0	0	1.68377e-05	0	0	0	0
2/sp|P35749|MYH11_HUMAN/sp|P35579|MYH9_HUMAN	3	0.0131846	2.86128e-06	0	1.957e-05	2.74315e-05	0	0	2.86602e-05	3.36477e-05	2.28813e-05	0	9.75467e-07	0	0	0	0	4.61321e-05	0	0	0	0	0	0	0	6.58078e-05	0	0	0	6.6208e-05	0	0	0	0	0	0	1.2949e-07	1.41619e-05	1.80591e-05	1.86444e-05	3.19736e-05	6.13761e-05	1.79169e-05	1.0117e-05	1.90643e-05	0	0	0	0
2/sp|P41219|PERI_HUMAN/sp|P08670|VIME_HUMAN	2	0.0446809	0	0	0.000152429	4.80654e-05	0	0	7.99741e-05	9.37614e-05	0.00352691	0	0	0	0	0	0	0	0	0	0	0	0	1.11782e-06	0	0	0	1.09638e-05	4.28342e-06	0	0	0	3.71562e-06	0	0	0	1.05014e-05	2.32997e-05	3.10428e-05	1.53414e-05	3.01783e-05	6.18046e-05	1.06113e-05	0	2.00581e-05	0	0	0	2.29601e-06
2/sp|P42166|LAP2A_HUMAN/sp|P42167|LAP2B_HUMAN	5	0.113833	0	0	2.41742e-05	0	0	0	0	1.16472e-05	0	0	0	0	0	0	0	0	0	0	0	0	0	0	0	0	0	0	0	0	0	0	0	0	0	0	0	1.62967e-05	4.32228e-06	0	8.50667e-06	8.92633e-05	0	0	4.26639e-06	0	0	0	0
2/sp|P48594|SPB4_HUMAN/sp|P29508|SPB3_HUMAN	9	0.187179	0.000105878	0.000717031	1.40965e-06	0	0	0	0.00397736	4.87937e-08	0.000175001	0	0	0	0	0	0	0	0	0	0	0	0	0	0	0	0	0	0	0	0	0	0	0	0	0	0	0.000176979	2.63908e-05	0.000118979	7.13164e-05	0	0.000166237	0.000327004	0.00144963	7.75692e-05	0	0	0
2/sp|P48668|K2C6C_HUMAN/sp|P04259|K2C6B_HUMAN	3	0.0390071	0	0.00215627	0	0.000221086	0	0	0.0106204	0	9.05065e-05	0	0	0	0	0	0	0	0	0	2.00451e-05	0	0	0	0	0	0	0	0	0	0	0	0	0	1.91118e-06	0	0	0.00208572	0.000337779	0.000507542	0.00149525	4.10385e-05	0.00127055	0.00128933	0.00941607	0.000543263	0.00473559	0	0
2/sp|P49448|DHE4_HUMAN/sp|P00367|DHE3_HUMAN	6	0.12724	0	0	1.23449e-05	0	0	0	0	0	0	0	0	0	0	0	0	5.09934e-05	0	0	0	0	0	0	0	0	0	0	1.02122e-05	0	0	0	0	0	0	0	0	0	0	0	9.9136e-06	3.21116e-05	4.96574e-06	2.44284e-05	4.33506e-06	0	0	0	0
2/sp|P53675|CLH2_HUMAN/sp|Q00610|CLH1_HUMAN	7	0.0408537	0	4.32128e-05	3.79347e-06	0	0	0	4.97811e-06	1.39503e-05	0	0	0	0	0	0	0	0	0	0	0	0	0	0	0	0	0	0	0	0	0	0	0	0	0	0	0	0	0	0	0	3.7327e-05	0	4.30675e-06	0	0	0	0	0
2/sp|P54652|HSP72_HUMAN/sp|P11142|HSP7C_HUMAN	4	0.0704225	1.18391e-05	0.000202042	0.000263719	0.000126401	0	1.28367e-05	0.000387121	8.63822e-05	7.37034e-05	0	9.85326e-07	0	0	0	0	3.96854e-05	0	0	0	0	0	0	0	0	0	0	5.29908e-06	0	0	0	0	0	0	0	1.60732e-06	0.000214898	8.3979e-05	0.000137045	0.000189068	0.000422367	0.000189197	0.000189308	0.000173898	9.66438e-05	0	0	0
2/sp|P55795|HNRH2_HUMAN/sp|P31943|HNRH1_HUMAN	3	0.10245	0	0	1.34741e-05	0	0	0	2.27448e-05	8.20018e-06	0	0	0	0	0	0	0	5.47832e-06	0	0	0	0	0	0	0	0	0	0	0	0	0	0	0	0	0	0	0	4.81545e-05	1.05516e-05	0	2.78388e-05	0.000126344	2.33804e-05	2.29726e-05	2.53029e-05	0	0	0	0
2/sp|P58107|EPIPL_HUMAN/sp|Q15149|PLEC_HUMAN	2	0.00353635	0	4.02747e-05	2.92379e-05	0	0	0	0.000458855	1.46671e-05	0	0	0	0	0	0	0	0	0	0	0	0	0	0	0	0	0	0	0	0	0	0	0	0	0	0	0	0.000291623	1.3469e-05	5.50249e-05	9.02412e-05	6.69154e-05	6.87836e-05	5.05343e-05	0.000138021	6.46889e-05	0	0	0
2/sp|P59666|DEF3_HUMAN/sp|P59665|DEF1_HUMAN	6	0.595745	0.0122472	0.0459134	0.0773436	0.159796	0.00580701	0.000751526	0.0251996	0.0842764	0.196691	1.97896e-05	7.06375e-05	0.000214175	0.00014797	3.59962e-05	4.10515e-05	0.0665675	1.5163e-05	7.35715e-06	2.45359e-05	2.71869e-05	2.47122e-05	2.46593e-05	0.000119668	2.18268e-05	2.79017e-05	9.28346e-05	9.22029e-05	3.45356e-05	0.000224132	5.47852e-05	0.000112335	2.57845e-05	2.18564e-05	9.45252e-06	9.32634e-05	0.0331996	0.0796662	0.0689009	0.11321	0.152116	0.0362696	0.00948558	0.0560732	0.0485218	0.026391	1.21325e-05	1.04949e-05
2/sp|P61077|UB2D3_HUMAN/sp|P62837|UB2D2_HUMAN	2	0.238095	0	3.87724e-05	0	0	0	0	0	5.59727e-06	0	0	0	0	0	0	0	0	0	0	0	0	0	0	0	0	0	0	0	0	0	0	0	0	0	0	0	8.85824e-06	3.07074e-06	0	0	1.28395e-05	0	0	0	0	0	0	0
2/sp|P61204|ARF3_HUMAN/sp|P84077|ARF1_HUMAN	3	0.20442	0	2.0686e-05	8.84158e-05	4.64444e-05	0	0	8.12463e-05	8.09338e-05	3.65287e-05	0	0	0	0	0	0	3.57812e-05	0	0	0	0	0	0	0	0	0	0	0	0	0	0	0	0	0	0	0	9.38283e-05	1.24789e-05	0	1.41575e-05	0.000201931	0	0	0	0	0	0	0
2/sp|P61254|RL26_HUMAN/sp|Q9UNX3|RL26L_HUMAN	3	0.124138	0	7.46654e-05	0	0	0	0	0.000120121	9.5422e-06	0	0	0	0	0	0	0	0	0	0	0	0	0	0	0	0	0	0	0	0	0	0	0	0	0	0	0	4.53861e-05	0	0	4.0539e-05	0.000106792	4.82949e-05	0.000118686	7.53077e-05	0	0	0	0
2/sp|P62491|RB11A_HUMAN/sp|Q15907|RB11B_HUMAN	3	0.143519	0	4.28648e-05	7.61873e-05	5.04846e-05	0	0	3.49596e-05	3.82922e-05	4.0158e-05	0	0	0	0	0	0	4.91968e-05	0	0	0	0	0	0	0	0	0	0	0	0	0	0	0	0	0	0	0	9.02226e-05	3.02275e-05	7.89996e-05	0.000124931	0.000131274	8.35231e-05	0.000101018	8.79781e-05	5.3868e-05	0	0	0
2/sp|P62714|PP2AB_HUMAN/sp|P67775|PP2AA_HUMAN	5	0.278317	0	5.93233e-06	4.71638e-05	0	0	0	4.2396e-05	9.25683e-06	0	0	0	0	0	0	0	0	0	0	0	0	0	0	0	0	0	0	0	0	0	0	1.00741e-05	0	8.58586e-06	0	0	1.40151e-05	4.87355e-06	0	0	4.41908e-05	0	1.59643e-05	9.06975e-06	0	0	0	0
2/sp|P63010|AP2B1_HUMAN/sp|Q10567|AP1B1_HUMAN	3	0.040555	0	0	0	0	0	0	0	3.85717e-06	0	0	0	0	0	0	0	0	0	0	0	0	0	0	0	0	0	0	0	0	0	0	0	0	0	0	0	0	0	0	0	2.65214e-05	0	0	0	0	0	0	0
2/sp|P63261|ACTG_HUMAN/sp|P60709|ACTB_HUMAN	9	0.413333	0.00141306	0.00567734	0.00683575	0.00836201	0.000513335	0.000351261	0.00676666	0.00552176	0.00651633	1.12098e-05	0.000146534	7.85091e-05	2.10733e-05	5.40221e-05	3.69881e-05	0.00457399	0.000169904	0.000119588	4.03394e-05	5.65029e-05	0.000128298	3.10174e-05	3.54429e-05	5.54972e-05	3.94087e-05	3.02287e-05	0.000128329	7.72048e-05	5.25209e-05	6.86932e-05	3.93252e-05	0.000100551	8.43338e-05	6.43095e-05	0.00014039	0.00643744	0.00415168	0.0059961	0.00630561	0.0162675	0.00411707	0.00418796	0.00400677	0.00137422	0.00126311	0	2.02472e-06
2/sp|P68871|HBB_HUMAN/sp|P02042|HBD_HUMAN	2	0.204082	0.00179736	0.00031597	0.000190528	3.76873e-05	0.000346413	0.000443193	0.00043871	0.0088573	0.00280038	0	1.68339e-05	0	0	0	0	0.0205311	0	0	5.68431e-05	0	0	0	0	0	0	0	2.75404e-05	0.000203152	1.50316e-05	0	0.000154069	0	0	0	2.75121e-05	4.77901e-05	3.60184e-05	0	0	0.000500287	0	0	0	0	0	1.44237e-05	1.41614e-05
2/sp|P69892|HBG2_HUMAN/sp|P69891|HBG1_HUMAN	5	0.455782	0.000101359	3.63545e-05	0	0	0	0	0	0.000311978	0.000287395	0	0	0	0	0	0	0.000447338	0	0	0	0	0	0	0	0	0	0	0	0	0	0	3.78236e-06	0	0	0	0	0	0	8.08671e-06	0	3.14839e-05	0	0	0	0	0	0	0
[truncated: 113 more rows]
[truncated: 10 more columns]

## Sheet: Table_S5
Table S5: SRM data and precision on patient and control samples.
[truncated: 81 more rows]
[truncated: 9 more columns]
